# Supplementary material for: An Integrative Phylogenetic Analysis of the Genus Rhynchium Spinola (Hymenoptera: Vespidae: Eumeninae) from China Based on Morphology, Genomic Data and Geographical Distribution
Source: Insects. 2025 Feb 16;16(2):217. doi: 10.3390/insects16020217 (PMC11856612; doi:10.3390/insects16020217)
Supplement: Supplementary file 1 [file insects-16-00217-s001.zip]

Archive with 15 entries (11 files):
- Supplementary_S1_data_matrices/
- Supplementary_S1_data_matrices/1.COX1.fasta
- Supplementary_S1_data_matrices/2.mitochondrial_genome.fas
- Supplementary_S1_data_matrices/3.USCO90_fna/
- Supplementary_S1_data_matrices/3.USCO90_fna/USCO90_fna_supermatrix.phy
- Supplementary_S1_data_matrices/3.USCO90_fna/USCO90_fna_supermatrix_partition.txt
- Supplementary_S1_data_matrices/4.USCO90_faa/
- Supplementary_S1_data_matrices/4.USCO90_faa/USCO90_faa_supermatrix.phy
- Supplementary_S1_data_matrices/4.USCO90_faa/USCO90_faa_supermatrix_partition.txt
- Supplementary_S2_resultant_treefile/
- Supplementary_S2_resultant_treefile/1.COX1.contree
- Supplementary_S2_resultant_treefile/2.mitochondrial_genome.contree
- Supplementary_S2_resultant_treefile/3.USCO90_fna.contree
- Supplementary_S2_resultant_treefile/4.UCSO90_faa.contree
- Supplementary_Table_S1- S4.pdf
