# Supplementary material for: An Integrative Phylogenetic Analysis of the Genus Rhynchium Spinola (Hymenoptera: Vespidae: Eumeninae) from China Based on Morphology, Genomic Data and Geographical Distribution
Source: Insects. 2025 Feb 16;16(2):217. doi: 10.3390/insects16020217 (PMC11856612; doi:10.3390/insects16020217)
Supplement: Supplementary file 1 [file insects-16-00217-s001.zip › Supplementary_S1_data_matrices/1.COX1.fasta]

>CQ5
ATTGTATTGT CAAAATGATT TTACTCCACA AATCACAAAG ATATTGGCTT ACTATACTTT
GTTTTTGGAT TGTGGTCAGG AATAGTGGGC TCAGCATTAA GAATAATTAT TCGAATAGAA
TTAAGAGCTC CAGGTAAATT AATTGGCAAT GACCAAATTT ATAATACTAT TGTTACTGCC
CATGCTTTTA TTATAATTTT TTTTATAGTT ATACCATTTA TAATTGGAGG ATTCGGAAAT
TGGCTTGTAC CCTTAATATT AACAGCCCCT GATATAGCTT TTCCTCGAAT AAATAATATA
AGATTTTGAC TCTTACCACC TTCTTTAGCC TTATTAATTA TAAGAAATAT TATCGGATCA
GGTGTCGGGA CAGGATGAAC TCTTTATCCT CCTTTATCAT CTAATTTAGG ACATAATTCA
CCTTCTGTAG ATTTAAGAAT TTTTGCTCTT CATATTGCTG GAATTTCTTC TATCATAGGA
GCTATTAATT TTATTGTCAC AATTTTTAAT ATACACACAA AAACACCAAC TTTAAATTTT
ATTTCCCTTT TTGCATGGGC AGTTTTAATT ACTGCAATCT TACTACTTTT ATCTTTACCT
GTACTTGCAG GTGCAATTAC TATACTTCTT ACTGATCGAA ATTTCAATAC TTCATTTTTT
GACCCTGCTG GAGGAGGAGA TCCAATTTTA TATCAACACT TATTTTGATT TTTTGGTCAT
CCAGAAGTTT ATATTTTAAT TTTACCCGGA TTTGGTATTA TTTCTCATAT TATTACCAAT
GAATCTAGAA AAAAAGAAAT TTTTGGAACC TTAGGAATAA TTTATGCTAT AATTACTATC
GGGATTTTAG GTTTTATTGT TTGAGCACAT CACATATTTA CTGTTGGTTT AGATGTTGAT
ACTCGGGCTT ATTTTACTTC TGCAACAATA ATTATTGCAA TTCCAACAGG AATTAAAGTA
TTTAGTTGAC TTGCTACTAT TTATGGTTCA AAAATCAACT ATACCCCTGC AATAATTTGA
AGAATGGGAT TTATTTTTTT ATTCACTTTA GGTGGATTAA CAGGAATTAT CCTTTCCAAT
TCATCTCTAG ATATTATTCT GCATGATACA TACTATGTGA TTGGTCATTT TCATTATGTC
TTATCAATAG GTGCTGTTTT TGCTATCATT GCAGGTTTTA TTTATTGATT TCCTTTATTT
TTTGGATTTA CTTTAAATAA AAAAATACTA AAAACTCAAT TTATATGTAT ATTCTTAGGT
GTAAATTTAA CTTTTTTTCC TCATCATTTT CTTGGTTTAA ATGGATTTCC TCGACGATAT
TCTGACTACC CAGATATATA TATATGTTGA AATACCCTAT CCTCTATAGG ATCATTAATT
TCTTTTATAG CTTTAATTTT TATAATCTTT ATTATTTGAG AGGCTTTTGT CTCCCAACGT
ATTGCATTAT TTAAATTTTT TATATCCACA AATATTGAAT GATTTCATTT TATACCCCCG
AAATCTCATT CATATTGAGA AATTCCATCT CTATCAAAAA AATTA
>FJ1
ATTGTATTGT CCAAATGATT TTACTCCACA AATCACAAAG ATATTGGCTT ACTATACTTT
GTTTTTGGAT TGTGGTCAGG AATAGTAGGC TCAGCATTAA GAATAATTAT TCGAATAGAA
TTAAGAGCCC CAGGTAAATT AATTGGCAAT GACCAAATTT ATAATACTAT TGTTACTGCC
CATGCTTTTA TTATAATTTT TTTTATAGTT ATACCATTTA TAATTGGAGG ATTCGGAAAT
TGGCTTGTAC CCTTAATATT AACAGCCCCT GATATAGCTT TTCCTCGAAT AAATAATATA
AGATTTTGAC TCTTACCCCC TTCTTTAGCC TTATTAATTA TAAGAAATAT TATTGGATCA
GGTGTTGGAA CAGGATGAAC TCTTTATCCT CCTTTATCAT CTAATTTAGG GCATAACTCA
CCTTCTGTAG ATTTAAGAAT TTTTGCTCTT CATATTGCTG GAATTTCTTC TATCATAGGA
GCTATTAATT TTATTGTTAC AATTTTTAAT ATACACACAA AAACACCAAC TTTAAATTTT
ATTTCCCTTT TTGCATGGGC AGTTTTAATT ACTGCAATCT TACTACTTTT ATCTTTACCT
GTACTTGCAG GTGCAATTAC TATACTTCTT ACTGATCGAA ATTTCAATAC TTCATTTTTT
GACCCTGCTG GGGGTGGAGA TCCAATTTTA TATCAACACT TATTTTGATT TTTTGGTCAT
CCAGAAGTAT ATATTTTAAT TTTACCCGGA TTTGGTATTA TTTCTCATAT TATTACCAAT
GAATCTAGAA AAAAAGAAAT TTTTGGAACC TTAGGAATAA TTTATGCTAT AATTACTATC
GGGATTTTAG GTTTTATTGT TTGAGCACAT CACATATTTA CTGTTGGTTT AGATGTTGAT
ACTCGGGCTT ATTTTACTTC TGCAACAATA ATTATTGCAA TTCCAACAGG AATTAAAGTA
TTTAGTTGAC TTGCTACTAT TTATGGTTCA AAAATCAACT ATACCCCTGC AATAATTTGA
AGAATGGGAT TTATTTTTTT ATTCACTTTA GGCGGATTAA CAGGAATTAT CCTTTCCAAT
TCATCTCTAG ATATTATTCT GCATGATACA TACTATGTGA TTGGTCATTT TCATTATGTC
TTATCAATAG GTGCTGTTTT TGCTATCATT GCAGGTTTTA TTTATTGATT TCCTTTATTT
TTTGGATTTA CTTTAAATAA AAAAATACTA AAAACTCAAT TTATATGTAT ATTCTTAGGT
GTAAATTTAA CTTTTTTTCC TCATCATTTT CTTGGTTTAA ATGGATTTCC TCGACGATAT
TCTGACTATC CAGATATATA TATATGTTGA AATACCCTAT CTTCTATAGG ATCATTAATT
TCTTTTATAG CTTTAATTTT TATAATCTTT ATCATTTGAG AGGCTTTTGT CTCCCAACGT
ATTGCATTAT TTAAATTTTT TATATCCACA AATATTGAAT GATTTCATTT TATACCCCCA
AAATCTCATT CATATTGAGA AATTCCATCT CTATCAAAAA AATTA
>G1
ATTGTATTGT CAAAATGATT TTACTCCACA AATCACAAAG ATATTGGCTT ACTATACTTT
GTTTTTGGAT TGTGGTCAGG AATAGTGGGC TCAGCATTAA GAATAATTAT TCGAATAGAA
TTAAGAGCTC CAGGTAAATT AATTGGCAAT GACCAAATTT ATAATACTAT TGTTACTGCC
CATGCTTTTA TTATAATTTT TTTTATAGTT ATACCATTTA TAATTGGAGG ATTCGGAAAT
TGGCTTGTAC CCTTAATATT AACAGCCCCT GATATAGCTT TTCCTCGAAT AAATAATATA
AGATTTTGAC TCTTACCACC TTCTTTAGCC TTATTAATTA TAAGAAATAT TATCGGATCA
GGTGTCGGGA CAGGATGAAC TCTTTATCCT CCTTTATCAT CTAATTTAGG ACATAATTCA
CCTTCTGTAG ATTTAAGAAT TTTTGCTCTT CATATTGCTG GAATTTCTTC TATCATAGGA
GCTATTAATT TTATTGTCAC AATTTTTAAT ATACACACAA AAACACCAAC TTTAAATTTT
ATTTCCCTTT TTGCATGGGC AGTTTTAATT ACTGCAATCT TACTACTTTT ATCTTTACCT
GTACTTGCAG GTGCAATTAC TATACTTCTT ACTGATCGAA ATTTCAATAC TTCATTTTTT
GACCCTGCTG GAGGAGGAGA TCCAATTTTA TATCAACACT TATTTTGATT TTTTGGTCAT
CCAGAAGTTT ATATTTTAAT TTTACCCGGA TTTGGTATTA TTTCTCATAT TATTACCAAT
GAATCTAGAA AAAAAGAAAT TTTTGGAACC TTAGGAATAA TTTATGCTAT AATTACTATC
GGGATTTTAG GTTTTATTGT TTGAGCACAT CACATATTTA CTGTTGGTTT AGATGTTGAT
ACTCGGGCTT ATTTTACTTC TGCAACAATA ATTATTGCAA TTCCAACAGG AATTAAAGTA
TTTAGTTGAC TTGCTACTAT TTATGGTTCA AAAATCAACT ATACCCCTGC AATAATTTGA
AGAATGGGAT TTATTTTTTT ATTCACTTTA GGTGGATTAA CAGGAATTAT CCTTTCCAAT
TCATCTCTAG ATATTATTCT GCATGATACA TACTATGTGA TTGGTCATTT TCATTATGTC
TTATCAATAG GTGCTGTTTT TGCTATCATT GCAGGTTTTA TTTATTGATT TCCTTTATTT
TTTGGATTTA CTTTAAATAA AAAAATACTA AAAACTCAAT TTATATGTAT ATTCTTAGGT
GTAAATTTAA CTTTTTTTCC TCATCATTTT CTTGGTTTAA ATGGATTTCC TCGACGATAT
TCTGACTACC CAGATATATA TATATGTTGA AATACCTTAT CCTCTATAGG ATCATTAATT
TCTTTTATAG CTTTAATTTT TATAATCTTT ATTATTTGAG AGGCTTTTGT CTCCCAACGT
ATTGCATTAT TTAAATTTTT TATATCCACA AATATTGAAT GATTTCATTT TATACCCCCG
AAATCTCATT CATATTGAGA AATTCCATCT CTATCAAAAA AATTA
>G2
ATTGTATTGT CCAAATGATT TTACTCCACA AATCACAAAG ATATTGGCTT ACTATACTTT
GTTTTTGGAT TGTGGTCAGG AATAGTAGGC TCAGCATTAA GAATAATTAT TCGAATAGAA
TTAAGAGCCC CAGGTAAATT AATTGGCAAT GACCAAATTT ATAATACTAT TGTTACTGCC
CATGCTTTTA TTATAATTTT TTTTATAGTT ATACCATTTA TAATTGGAGG ATTCGGAAAT
TGGCTTGTAC CCTTAATATT AACAGCCCCT GATATAGCTT TTCCTCGAAT AAATAATATA
AGATTTTGAC TCTTACCCCC TTCTTTAGCC TTATTAATTA TAAGAAATAT TATTGGATCA
GGTGTTGGAA CAGGATGAAC TCTTTATCCT CCTTTATCAT CTAATTTAGG GCATAACTCA
CCTTCTGTAG ATTTAAGAAT TTTTGCTCTT CATATTGCTG GAATTTCTTC TATCATAGGA
GCTATTAATT TTATTGTTAC AATTTTTAAT ATACACACAA AAACACCAAC TTTAAATTTT
ATTTCCCTTT TTGCATGGGC AGTTTTAATT ACTGCAATCT TACTACTTTT ATCTTTACCT
GTACTTGCAG GTGCAATTAC TATACTTCTT ACTGATCGAA ATTTCAATAC TTCATTTTTT
GACCCTGCTG GGGGTGGAGA TCCAATTTTA TATCAACACT TATTTTGATT TTTTGGTCAT
CCAGAAGTAT ATATTTTAAT TTTACCCGGA TTTGGTATTA TTTCTCATAT TATTACCAAT
GAATCTAGAA AAAAAGAAAT TTTTGGAACC TTAGGAATAA TTTATGCTAT AATTACTATC
GGGATTTTAG GTTTTATTGT TTGAGCACAT CACATATTTA CTGTTGGTTT AGATGTTGAT
ACTCGGGCTT ATTTTACTTC TGCAACAATA ATTATTGCAA TTCCAACAGG AATTAAAGTA
TTTAGTTGAC TTGCTACTAT TTATGGTTCA AAAATCAACT ATACCCCTGC AATAATTTGA
AGAATGGGAT TTATTTTTTT ATTCACTTTA GGCGGATTAA CAGGAATTAT CCTTTCCAAT
TCATCTCTAG ATATTATTCT GCATGATACA TACTATGTGA TTGGTCATTT TCATTATGTC
TTATCAATAG GTGCTGTTTT TGCTATCATT GCAGGTTTTA TTTATTGATT TCCTTTATTT
TTTGGATTTA CTTTAAATAA AAAAATACTA AAAACTCAAT TTATATGTAT ATTCTTAGGT
GTAAATTTAA CTTTTTTTCC TCATCATTTT CTTGGTTTAA ATGGATTTCC TCGACGATAT
TCTGACTATC CAGATATATA TATATGTTGA AATACCCTAT CTTCTATAGG ATCATTAATT
TCTTTTATAG CTTTAATTTT TATAATCTTT ATCATTTGAG AGGCTTTTGT CTCCCAACGT
ATTGCATTAT TTAAATTTTT TATATCCACA AATATTGAAT GATTTCATTT TATACCCCCA
AAATCTCATT CATATTGAGA AATTCCATCT CTATCAAAAA AATTA
>GD3
ATTGTATTGT CCAAATGATT TTACTCCACA AATCACAAAG ATATTGGCTT ACTATACTTT
GTTTTTGGAT TGTGGTCAGG AATAGTAGGC TCAGCATTAA GAATAATTAT TCGAATAGAA
TTAAGAGCCC CAGGTAAATT AATTGGCAAT GACCAAATTT ATAATACTAT TGTTACTGCC
CATGCTTTTA TTATAATTTT TTTTATAGTT ATACCATTTA TAATTGGAGG ATTCGGAAAT
TGGCTTGTAC CCTTAATATT AACAGCCCCT GATATAGCTT TTCCTCGAAT AAATAATATA
AGATTTTGAC TCTTACCCCC TTCTTTAGCC TTATTAATTA TAAGAAATAT TATTGGATCA
GGTGTTGGAA CAGGATGAAC TCTTTATCCT CCTTTATCAT CTAATTTAGG GCATAACTCA
CCTTCTGTAG ATTTAAGAAT TTTTGCTCTT CATATTGCTG GAATTTCTTC TATCATAGGA
GCTATTAATT TTATTGTTAC AATTTTTAAT ATACACACAA AAACACCAAC TTTAAATTTT
ATTTCCCTTT TTGCATGGGC AGTTTTAATT ACTGCAATCT TACTACTTTT ATCTTTACCT
GTACTTGCAG GTGCAATTAC TATACTTCTT ACTGATCGAA ATTTCAATAC TTCATTTTTT
GACCCTGCTG GGGGTGGAGA TCCAATTTTA TATCAACACT TATTTTGATT TTTTGGTCAT
CCAGAAGTAT ATATTTTAAT TTTACCCGGA TTTGGTATTA TTTCTCATAT TATTACCAAT
GAATCTAGAA AAAAAGAAAT TTTTGGAACC TTAGGAATAA TTTATGCTAT AATTACTATC
GGGATTTTAG GTTTTATTGT TTGAGCACAT CACATATTTA CTGTTGGTTT AGATGTTGAT
ACTCGAGCTT ATTTTACTTC TGCAACAATA ATTATTGCAA TTCCAACAGG AATTAAAGTA
TTTAGTTGAC TTGCTACTAT TTATGGTTCA AAAATCAACT ATACCCCTGC AATAATTTGA
AGAATGGGAT TTATTTTTTT ATTCACTTTA GGCGGATTAA CAGGAATTAT CCTTTCCAAT
TCATCTCTAG ATATTATTCT GCATGATACA TACTATGTGA TTGGTCATTT TCATTATGTC
TTATCAATAG GTGCTGTTTT TGCTATCATT GCAGGTTTTA TTTATTGATT TCCTTTATTT
TTTGGATTTA CTTTAAATAA AAAAATACTA AAAACTCAAT TTATATGTAT ATTCTTAGGT
GTAAATTTAA CTTTTTTTCC TCATCATTTT CTTGGTTTAA ATGGATTTCC TCGACGATAT
TCTGACTATC CAGATATATA TATATGTTGA AATACCCTAT CTTCTATAGG ATCATTAATT
TCTTTTATAG CTTTAATTTT TATAATCTTT ATCATTTGAG AGGCTTTTGT CTCCCAACGT
ATTGCATTAT TTAAATTTTT TATATCCACA AATATTGAAT GATTTCATTT TATACCCCCA
AAATCTCATT CATATTGAGA AATTCCATCT CTATCAAAAA AATTA
>GS2
ATTGTATTGT CAAAATGATT TTACTCCACA AATCACAAAG ATATTGGCTT ACTATACTTT
GTTTTTGGAT TGTGGTCAGG AATAGTGGGC TCAGCATTAA GAATAATTAT TCGAATAGAA
TTAAGAGCTC CAGGTAAATT AATTGGCAAT GACCAAATTT ATAATACTAT TGTTACTGCC
CATGCTTTTA TTATAATTTT TTTTATAGTT ATACCATTTA TAATTGGAGG ATTCGGAAAT
TGGCTTGTAC CCTTAATATT AACAGCCCCT GATATAGCTT TTCCTCGAAT AAATAATATA
AGATTTTGAC TCTTACCACC TTCTTTAGCC TTATTAATTA TAAGAAATAT TATCGGATCA
GGTGTCGGGA CAGGATGAAC TCTTTATCCT CCTTTATCAT CTAATTTAGG ACATAATTCA
CCTTCTGTAG ATTTAAGAAT TTTTGCTCTT CATATTGCTG GAATTTCTTC TATCATAGGA
GCTATTAATT TTATTGTCAC AATTTTTAAT ATACACACAA AAACACCAAC TTTAAATTTT
ATTTCCCTTT TTGCATGGGC AGTTTTAATT ACTGCAATCT TACTACTTTT ATCTTTACCT
GTACTTGCAG GTGCAATTAC TATACTTCTT ACTGATCGAA ATTTCAATAC TTCATTTTTT
GACCCTGCTG GAGGAGGAGA TCCAATTTTA TATCAACACT TATTTTGATT TTTTGGTCAT
CCAGAAGTTT ATATTTTAAT TTTACCCGGA TTTGGTATTA TTTCTCATAT TATTACCAAT
GAATCTAGAA AAAAAGAAAT TTTTGGAACC TTAGGAATAA TTTATGCTAT AATTACTATC
GGGATTTTAG GTTTTATTGT TTGAGCACAT CACATATTTA CTGTTGGTTT AGATGTTGAT
ACTCGGGCTT ATTTTACTTC TGCAACAATA ATTATTGCAA TTCCAACAGG AATTAAAGTA
TTTAGTTGAC TTGCTACTAT TTATGGTTCA AAAATCAACT ATACCCCTGC AATAATTTGA
AGAATGGGAT TTATTTTTTT ATTCACTTTA GGTGGATTAA CAGGAATTAT CCTTTCCAAT
TCATCTCTAG ACATTATTCT GCATGATACA TACTATGTGA TTGGTCATTT TCATTATGTC
TTATCAATAG GTGCTGTTTT TGCTATCATT GCAGGTTTTA TTTATTGATT TCCTTTATTT
TTTGGATTTA CTTTAAATAA AAAAATACTA AAAACTCAAT TTATATGTAT ATTCTTAGGT
GTAAATTTAA CTTTTTTTCC TCATCATTTT CTTGGTTTAA ATGGATTTCC TCGACGATAT
TCTGACTACC CAGATATATA TATATGTTGA AATACCCTAT CCTCTATAGG ATCATTAATT
TCTTTTATAG CTTTAATTTT TATAATCTTT ATTATTTGAG AGGCTTTTGT CTCCCAACGT
ATTGCATTAT TTAAATTTTT TATATCCACA AATATTGAAT GATTTCATTT TATACCCCCG
AAATCTCATT CATATTGAGA AATTCCATCT CTATCAAAAA AATTA
>GS3
ATTGTATTGT CAAAATGATT TTACTCCACA AATCACAAAG ATATTGGCTT ACTATACTTT
GTTTTTGGAT TGTGGTCAGG AATAGTGGGC TCAGCATTAA GAATAATTAT TCGAATAGAA
TTAAGAGCTC CAGGTAAATT AATTGGCAAT GACCAAATTT ATAATACTAT TGTTACTGCC
CATGCTTTTA TTATAATTTT TTTTATAGTT ATACCATTTA TAATTGGAGG ATTCGGAAAT
TGGCTTGTAC CCTTAATATT AACAGCCCCT GATATAGCTT TTCCTCGAAT AAATAATATA
AGATTTTGAC TCTTACCACC TTCTTTAGCC TTATTAATTA TAAGAAATAT TATCGGATCA
GGTGTCGGGA CAGGATGAAC TCTTTATCCT CCTTTATCAT CTAATTTAGG ACATAATTCA
CCTTCTGTAG ATTTAAGAAT TTTTGCTCTT CATATTGCTG GAATTTCTTC TATCATAGGA
GCTATTAATT TTATTGTCAC AATTTTTAAT ATACACACAA AAACACCAAC TTTAAATTTT
ATTTCCCTTT TTGCATGGGC AGTTTTAATT ACTGCAATCT TACTACTTTT ATCTTTACCT
GTACTTGCAG GTGCAATTAC TATACTTCTT ACTGATCGAA ATTTCAATAC TTCATTTTTT
GACCCTGCTG GAGGAGGAGA TCCAATTTTA TATCAACACT TATTTTGATT TTTTGGTCAT
CCAGAAGTTT ATATTTTAAT TTTACCCGGA TTTGGTATTA TTTCTCATAT TATTACCAAT
GAATCTAGAA AAAAAGAAAT TTTTGGAACC TTAGGAATAA TTTATGCTAT AATTACTATC
GGGATTTTAG GTTTTATTGT TTGAGCACAT CACATATTTA CTGTTGGTTT AGATGTTGAT
ACTCGAGCTT ATTTTACTTC TGCAACAATA ATTATTGCAA TTCCAACAGG AATTAAAGTA
TTTAGTTGAC TTGCTACTAT TTATGGTTCA AAAATCAACT ATACCCCTGC AATAATTTGA
AGAATAGGAT TTATTTTTTT ATTCACTTTA GGTGGATTAA CAGGAATTAT CCTTTCCAAT
TCATCTCTAG ATATTATTCT GCATGATACA TACTATGTGA TTGGTCATTT TCATTATGTC
TTATCAATAG GTGCTGTTTT TGCTATCATT GCAGGTTTTA TTTATTGATT TCCTTTATTT
TTTGGATTTA CTTTAAATAA AAAAATACTA AAAACTCAAT TTATATGTAT ATTCTTAGGT
GTAAATTTAA CTTTTTTTCC TCATCATTTT CTTGGTTTAA ATGGATTTCC TCGACGATAT
TCTGACTACC CAGATATATA TATATGTTGA AATACCTTAT CCTCTATAGG ATCATTAATT
TCTTTTATAG CTTTAATTTT TATAATCTTT ATTATTTGAG AGGCTTTTGT CTCCCAACGT
ATTGCATTAT TTAAATTTTT TATATCCACA AATATTGAAT GATTTCATTT TATACCCCCG
AAATCTCATT CATATTGAGA AATTCCATCT CTATCAAAAA AATTA
>GS4
ATTGTATTGT CCAAATGATT TTACTCCACA AATCACAAAG ATATTGGCTT ACTATACTTT
GTTTTTGGAT TGTGGTCAGG AATAGTAGGC TCAGCATTAA GAATAATTAT TCGAATAGAA
TTAAGAGCCC CAGGTAAATT AATTGGCAAT GACCAAATTT ATAATACTAT TGTTACTGCC
CATGCTTTTA TTATAATTTT TTTTATAGTT ATACCATTTA TAATTGGAGG ATTTGGAAAT
TGGCTTGTAC CCTTAATATT AACAGCCCCT GATATAGCTT TTCCTCGAAT AAATAATATA
AGATTTTGAC TCTTACCCCC TTCTTTAGCC TTATTAATTA TAAGAAATAT TATTGGATCA
GGTGTTGGAA CAGGATGAAC TCTTTATCCT CCTTTATCAT CTAATTTAGG GCATAACTCA
CCTTCTGTAG ATTTAAGAAT TTTTGCTCTT CATATTGCTG GAATTTCTTC TATCATAGGA
GCTATTAATT TTATTGTTAC AATTTTTAAT ATACACACAA AAACACCAAC TTTAAATTTT
ATTTCCCTTT TTGCATGGGC AGTTTTAATT ACTGCAATCT TACTACTTTT ATCTTTACCT
GTACTTGCAG GTGCAATTAC TATACTTCTT ACTGATCGAA ATTTCAATAC TTCATTTTTT
GACCCTGCTG GGGGTGGAGA TCCAATTTTA TATCAACACT TATTTTGATT TTTTGGTCAT
CCAGAAGTAT ATATTTTAAT TTTACCCGGA TTTGGTATTA TTTCTCATAT TATTACCAAT
GAATCTAGAA AAAAAGAAAT TTTTGGAACC TTAGGAATAA TTTATGCTAT AATTACTATC
GGGATTTTAG GTTTTATTGT TTGAGCACAT CACATATTTA CTGTTGGTTT AGATGTTGAT
ACTCGGGCTT ATTTTACTTC TGCAACAATA ATTATTGCAA TTCCAACAGG AATTAAAGTA
TTTAGTTGAC TTGCTACTAT TTATGGTTCA AAAATCAACT ATACCCCTGC AATAATTTGA
AGAATGGGAT TTATTTTTTT ATTCACTTTA GGTGGATTAA CAGGAATTAT CCTTTCCAAT
TCATCTCTAG ATATTATTCT GCATGATACA TACTATGTGA TTGGTCATTT TCATTATGTC
TTATCAATAG GTGCTGTTTT TGCTATCATT GCAGGTTTTA TTTATTGATT TCCTTTATTT
TTTGGATTTA CTTTAAATAA AAAAATACTA AAAACTCAAT TTATATGTAT ATTCTTAGGT
GTAAATTTAA CTTTTTTTCC TCATCATTTT CTTGGTTTAA ATGGATTTCC TCGACGATAT
TCTGATTATC CAGATATATA TATATGTTGA AATACCCTAT CTTCTATAGG ATCATTAATT
TCTTTTATAG CTTTAATTTT TATAATCTTT ATTATTTGAG AGGCTTTTGT CTCCCAACGT
ATTGCATTAT TTAAATTTTT TATATCCACA AATATTGAAT GATTTCATTT TATACCCCCA
AAATCTCATT CATATTGAGA AATTCCATCT CTATCAAAAA AATTA
>GS5
ATTGTATTGT CAAAATGATT TTACTCCACA AATCACAAAG ATATTGGCTT ACTATACTTT
GTTTTTGGAT TGTGGTCAGG AATAGTGGGC TCAGCATTAA GAATAATTAT TCGAATAGAA
TTAAGAGCTC CAGGTAAATT AATTGGCAAT GACCAAATTT ATAATACTAT TGTTACTGCC
CATGCTTTTA TTATAATTTT TTTTATAGTT ATACCATTTA TAATTGGAGG ATTCGGAAAT
TGGCTTGTAC CCTTAATATT AACAGCCCCT GATATAGCTT TTCCTCGAAT AAATAATATA
AGATTTTGAC TCTTACCACC TTCTTTAGCC TTATTAATTA TAAGAAATAT TATCGGATCA
GGTGTCGGGA CAGGATGAAC TCTTTATCCT CCTTTATCAT CTAATTTAGG ACATAATTCA
CCTTCTGTAG ATTTAAGAAT TTTTGCTCTT CATATTGCTG GAATTTCTTC TATCATAGGA
GCTATTAATT TTATTGTCAC AATTTTTAAT ATACACACAA AAACACCAAC TTTAAATTTT
ATTTCCCTTT TTGCATGGGC AGTTTTAATT ACTGCAATCT TACTACTTTT ATCTTTACCT
GTACTTGCAG GTGCAATTAC TATACTTCTT ACTGATCGAA ATTTCAATAC TTCATTTTTT
GACCCTGCTG GAGGAGGAGA TCCAATTTTA TATCAACACT TATTTTGATT TTTTGGTCAT
CCAGAAGTTT ATATTTTAAT TTTACCCGGA TTTGGTATTA TTTCTCATAT TATTACCAAT
GAATCTAGAA AAAAAGAAAT TTTTGGAACC TTAGGAATAA TTTATGCTAT AATTACTATC
GGGATTTTAG GTTTTATTGT TTGAGCACAT CACATATTTA CTGTTGGTTT AGATGTTGAT
ACTCGGGCTT ATTTTACTTC TGCAACAATA ATTATTGCAA TTCCAACAGG AATTAAAGTA
TTTAGTTGAC TTGCTACTAT TTATGGTTCA AAAATCAACT ATACCCCTGC AATAATTTGA
AGAATAGGAT TTATTTTTTT ATTCACTTTA GGTGGATTAA CAGGAATTAT CCTTTCCAAT
TCATCTCTAG ATATTATTCT GCATGATACA TACTATGTGA TTGGTCATTT TCATTATGTC
TTATCAATAG GTGCTGTTTT TGCTATCATT GCAGGTTTTA TTTATTGATT TCCTTTATTT
TTTGGATTTA CTTTAAATAA AAAAATACTA AAAACTCAAT TTATATGTAT ATTCTTAGGT
GTAAATTTAA CTTTTTTTCC TCATCATTTT CTTGGTTTAA ATGGATTTCC TCGACGATAT
TCTGACTACC CAGATATATA TATATGTTGA AATACCTTAT CCTCTATAGG ATCATTAATT
TCTTTTATAG CTTTAATTTT TATAATCTTT ATTATTTGAG AGGCTTTTGT CTCCCAACGT
ATTGCATTAT TTAAATTTTT TATATCCACA AATATTGAAT GATTTCATTT TATACCCCCG
AAATCTCATT CATATTGAGA AATTCCATCT CTATCAAAAA AATTA
>HE1
ATTGTATTGT CCAAATGATT TTACTCCACA AATCACAAAG ATATTGGCTT ACTATACTTT
GTTTTTGGAT TGTGGTCAGG AATAGTAGGC TCAGCATTAA GAATAATTAT TCGAATAGAA
TTAAGAGCCC CAGGTAAATT AATTGGCAAT GACCAAATTT ATAATACTAT TGTTACTGCC
CATGCTTTTA TTATAATTTT TTTTATAGTT ATACCATTTA TAATTGGAGG ATTCGGAAAT
TGGCTTGTAC CCTTAATATT AACAGCCCCT GATATAGCTT TTCCTCGAAT AAATAATATA
AGATTTTGAC TCTTACCCCC TTCTTTAGCC TTATTAATTA TAAGAAATAT TATTGGATCA
GGTGTTGGAA CAGGATGAAC TCTTTATCCT CCTTTATCAT CTAATTTAGG GCATAACTCA
CCTTCTGTAG ATTTAAGAAT TTTTGCTCTT CATATTGCTG GAATTTCTTC TATCATAGGA
GCTATTAATT TTATTGTTAC AATTTTTAAT ATACACACAA AAACACCAAC TTTAAATTTT
ATTTCCCTTT TTGCATGGGC AGTTTTAATT ACTGCAATCT TACTACTTTT ATCTTTACCT
GTACTTGCAG GTGCAATTAC TATACTTCTT ACTGATCGAA ATTTCAATAC TTCATTTTTT
GACCCTGCTG GGGGTGGAGA TCCAATTTTA TATCAACACT TATTTTGATT TTTTGGTCAT
CCAGAAGTAT ATATTTTAAT TTTACCCGGA TTTGGTATTA TTTCTCATAT TATTACCAAT
GAATCTAGAA AAAAAGAAAT TTTTGGAACC TTAGGAATAA TTTATGCTAT AATTACTATC
GGGATTTTAG GTTTTATTGT TTGAGCACAT CACATATTTA CTGTTGGTTT AGATGTTGAT
ACTCGGGCTT ATTTTACTTC TGCAACAATA ATTATTGCAA TTCCAACAGG AATTAAAGTA
TTTAGTTGAC TTGCTACTAT TTATGGTTCA AAAATCAACT ATACCCCTGC AATAATTTGA
AGAATGGGAT TTATTTTTTT ATTCACTTTA GGTGGATTAA CAGGAATTAT CCTTTCCAAT
TCATCTCTAG ATATTATTCT GCATGATACA TACTATGTGA TTGGTCATTT TCATTATGTC
TTATCAATAG GTGCTGTTTT TGCTATCATT GCAGGTTTTA TTTATTGATT TCCTTTATTT
TTTGGATTTA CTTTAAATAA AAAAATACTA AAAACTCAAT TTATATGTAT ATTCTTAGGT
GTAAATTTAA CTTTTTTTCC TCATCATTTT CTTGGTTTAA ATGGATTTCC TCGACGATAT
TCTGATTATC CAGATATATA TATATGTTGA AATACCCTAT CTTCTATAGG ATCATTAATT
TCTTTTATAG CTTTAATTTT TATAATCTTT ATTATTTGAG AGGCTTTTGT CTCCCAACGT
ATTGCATTAT TTAAATTTTT TATATCCACA AATATTGAAT GATTTCATTT TATACCCCCA
AAATCTCATT CATATTGAGA AATTCCATCT CTATCAAAAA AATTA
>HE3
ATTGTATTGT CAAAATGATT TTACTCCACA AATCACAAAG ATATTGGCTT ACTATACTTT
GTTTTTGGAT TGTGGTCAGG AATAGTGGGC TCAGCATTAA GAATAATTAT TCGAATAGAA
TTAAGAGCTC CAGGTAAATT AATTGGCAAT GACCAAATTT ATAATACTAT TGTTACTGCC
CATGCTTTTA TTATAATTTT TTTTATAGTT ATACCATTTA TAATTGGAGG ATTCGGAAAT
TGGCTTGTAC CCTTAATATT AACAGCCCCT GATATAGCTT TTCCTCGAAT AAATAATATA
AGATTTTGAC TCTTACCACC TTCTTTAGCC TTATTAATTA TAAGAAATAT TATCGGATCA
GGTGTCGGGA CAGGATGAAC TCTTTATCCT CCTTTATCAT CTAATTTAGG ACATAATTCA
CCTTCTGTAG ATTTAAGAAT TTTTGCTCTT CATATTGCTG GAATTTCTTC TATCATAGGA
GCTATTAATT TTATTGTCAC AATTTTTAAT ATACACACAA AAACACCAAC TTTAAATTTT
ATTTCCCTTT TTGCATGGGC AGTTTTAATT ACTGCAATCT TACTACTTTT ATCTTTACCT
GTACTTGCAG GTGCAATTAC TATACTTCTT ACTGATCGAA ATTTCAATAC TTCATTTTTT
GACCCTGCTG GAGGAGGAGA TCCAATTTTA TATCAACACT TATTTTGATT TTTTGGTCAT
CCAGAAGTTT ATATTTTAAT TTTACCCGGA TTTGGTATTA TTTCTCATAT TATTACCAAT
GAATCTAGAA AAAAAGAAAT TTTTGGAACC TTAGGAATAA TTTATGCTAT AATTACTATC
GGGATTTTAG GTTTTATTGT TTGAGCACAT CACATATTTA CTGTTGGTTT AGATGTTGAT
ACTCGGGCTT ATTTTACTTC TGCAACAATA ATTATTGCAA TTCCAACAGG AATTAAAGTA
TTTAGTTGAC TTGCTACTAT TTATGGTTCA AAAATCAACT ATACCCCTGC AATAATTTGA
AGAATGGGAT TTATTTTTTT ATTCACTTTA GGTGGATTAA CAGGAATTAT CCTTTCCAAT
TCATCTCTAG ATATTATTCT GCATGATACA TACTATGTGA TTGGTCATTT TCATTATGTC
TTATCAATAG GTGCTGTTTT TGCTATCATT GCAGGTTTTA TTTATTGATT TCCTTTATTT
TTTGGATTTA CTTTAAATAA AAAAATACTA AAAACTCAAT TTATATGTAT ATTCTTAGGT
GTAAATTTAA CTTTTTTTCC TCATCATTTT CTTGGTTTAA ATGGATTTCC TCGACGATAT
TCTGACTACC CAGATATATA CATATGTTGA AATACCTTAT CCTCTATAGG ATCATTAATT
TCTTTTATAG CTTTAATTTT TATAATCTTT ATTATTTGAG AGGCTTTTGT CTCCCAACGT
ATTGCATTAT TTAAATTTTT TATATCCACA AATATTGAAT GATTTCATTT TATACCCCCG
AAATCTCATT CATATTGAGA AATTCCATCT CTATCAAAAA AATTA
>HE4
ATTGTATTGT CAAAATGATT TTACTCCACA AATCACAAAG ATATTGGCTT ACTATACTTT
GTTTTTGGAT TGTGGTCAGG AATAGTGGGC TCAGCATTAA GAATAATTAT TCGAATAGAA
TTAAGAGCTC CAGGTAAATT AATTGGCAAT GACCAAATTT ATAATACTAT TGTTACTGCC
CATGCTTTTA TTATAATTTT TTTTATAGTT ATACCATTTA TAATTGGAGG ATTCGGAAAT
TGGCTTGTAC CCTTAATATT AACAGCCCCT GATATAGCTT TTCCTCGAAT AAATAATATA
AGATTTTGAC TCTTACCACC TTCTTTAGCC TTATTAATTA TAAGAAATAT TATCGGATCA
GGTGTCGGGA CAGGATGAAC TCTTTATCCT CCTTTATCAT CTAATTTAGG ACATAATTCA
CCTTCTGTAG ATTTAAGAAT TTTTGCTCTT CATATTGCTG GAATTTCTTC TATCATAGGA
GCTATTAATT TTATTGTCAC AATTTTTAAT ATACACACAA AAACACCAAC TTTAAATTTT
ATTTCCCTTT TTGCATGGGC AGTTTTAATT ACTGCAATCT TACTACTTTT ATCTTTACCT
GTACTTGCAG GTGCAATTAC TATACTTCTT ACTGATCGAA ATTTCAATAC TTCATTTTTT
GACCCTGCTG GAGGAGGAGA TCCAATTTTA TATCAACACT TATTTTGATT TTTTGGTCAT
CCAGAAGTTT ATATTTTAAT TTTACCCGGA TTTGGTATTA TTTCTCATAT TATTACCAAT
GAATCTAGAA AAAAAGAAAT TTTTGGAACC TTAGGAATAA TTTATGCTAT AATTACTATC
GGGATTTTAG GTTTTATTGT TTGAGCACAT CACATATTTA CTGTTGGTTT AGATGTTGAT
ACTCGGGCTT ATTTTACTTC TGCAACAATA ATTATTGCAA TTCCAACAGG AATTAAAGTA
TTTAGTTGAC TTGCTACTAT TTATGGTTCA AAAATCAACT ATACCCCTGC AATAATTTGA
AGAATGGGAT TTATTTTTTT ATTCACTTTA GGTGGATTAA CAGGAATTAT CCTTTCCAAT
TCATCTCTAG ATATTATTCT GCATGATACA TACTATGTGA TTGGTCATTT TCATTATGTC
TTATCAATAG GTGCTGTTTT TGCTATCATT GCAGGTTTTA TTTATTGATT TCCTTTATTT
TTTGGATTTA CTTTAAATAA AAAAATACTA AAAACTCAAT TTATATGTAT ATTCTTAGGT
GTAAATTTAA CTTTTTTTCC TCATCATTTT CTTGGTTTAA ATGGATTTCC TCGACGATAT
TCTGACTACC CAGATATATA CATATGTTGA AATACCTTAT CCTCTATAGG ATCATTAATT
TCTTTTATAG CTTTAATTTT TATAATCTTT ATTATTTGAG AGGCTTTTGT CTCCCAACGT
ATTGCATTAT TTAAATTTTT TATATCCACA AATATTGAAT GATTTCATTT TATACCCCCG
AAATCTCATT CATATTGAGA AATTCCATCT CTATCAAAAA AATTA
>HN5
ATTGTATTGT CCAAATGATT TTACTCCACA AATCACAAAG ATATTGGCTT ACTATACTTT
GTTTTTGGAT TGTGGTCAGG AATAGTAGGC TCAGCATTAA GAATAATTAT TCGAATAGAA
TTAAGAGCCC CAGGTAAATT AATTGGCAAT GACCAAATTT ATAATACTAT TGTTACTGCC
CATGCTTTTA TTATAATTTT TTTTATAGTT ATACCATTTA TAATTGGAGG ATTCGGAAAT
TGGCTTGTAC CCTTAATATT AACAGCCCCT GATATAGCTT TTCCTCGAAT AAATAATATA
AGATTTTGAC TCTTACCCCC TTCTTTAGCC TTATTAATTA TAAGAAATAT TATTGGATCA
GGTGTTGGAA CAGGATGAAC TCTTTATCCT CCTTTATCAT CTAATTTAGG GCATAACTCA
CCTTCTGTAG ATTTAAGAAT TTTTGCTCTT CATATTGCTG GAATTTCTTC TATCATAGGA
GCTATTAATT TTATTGTTAC AATTTTTAAT ATACACACAA AAACACCAAC TTTAAATTTT
ATTTCCCTTT TTGCATGGGC AGTTTTAATT ACTGCAATCT TACTACTTTT ATCTTTACCT
GTACTTGCAG GTGCAATTAC TATACTTCTT ACTGATCGAA ATTTCAATAC TTCATTTTTT
GACCCTGCTG GGGGTGGAGA TCCAATTTTA TATCAACACT TATTTTGATT TTTTGGTCAT
CCAGAAGTAT ATATTTTAAT TTTACCCGGA TTTGGTATTA TTTCTCATAT TATTACCAAT
GAATCTAGAA AAAAAGAAAT TTTTGGAACC TTAGGAATAA TTTATGCTAT AATTACTATC
GGGATTTTAG GTTTTATTGT TTGAGCACAT CACATATTTA CTGTTGGTTT AGATGTTGAT
ACTCGGGCTT ATTTTACTTC TGCAACAATA ATTATTGCAA TTCCAACAGG AATTAAAGTA
TTTAGTTGAC TTGCTACTAT TTATGGTTCA AAAATCAACT ATACCCCTGC AATAATTTGA
AGAATGGGAT TTATTTTTTT ATTCACTTTA GGCGGATTAA CAGGAATTAT CCTTTCCAAT
TCATCTCTAG ATATTATTCT GCATGATACA TACTATGTGA TTGGTCATTT TCATTATGTC
TTATCAATAG GTGCTGTTTT TGCTATCATT GCAGGTTTTA TTTATTGATT TCCTTTATTT
TTTGGATTTA CTTTAAATAA AAAAATACTA AAAACTCAAT TTATATGTAT ATTCTTAGGT
GTAAATTTAA CTTTTTTTCC TCATCATTTT CTTGGTTTAA ATGGATTTCC TCGACGATAT
TCTGACTATC CAGATATATA TATATGTTGA AATACCCTAT CTTCTATAGG ATCATTAATT
TCTTTTATAG CTTTAATTTT TATAATCTTT ATCATTTGAG AGGCTTTTGT CTCCCAACGT
ATTGCATTAT TTAAATTTTT TATATCCACA AATATTGAAT GATTTCATTT TATACCCCCA
AAATCTCATT CATATTGAGA AATTCCATCT CTATCAAAAA AATTA
>HN6
ATAGTATTGT TAAAATGATT TTATTCAACA AATCATAAAG ATATTGGTTT ATTATATTTC
ATTTTTGGAT TATGATCAGG AATAATTGGC TCAGCTTTAA GAATAATTAT TCGAATAGAA
TTAAGAACCC CCGGTAGATT AATTGGGAAC GACCAAATTT ATAATACTAT TGTTACTGCC
CACGCTTTTA TCATAATTTT TTTCATAGTA ATACCATTTA TAATTGGAGG GTTTGGTAAC
TGATTAGTAC CCTTAATACT TACAGCCCCG GATATAGCTT TCCCACGAAT AAATAATATA
AGATTTTGAC TTTTACCCCC CTCTCTTACT TTACTAATTT TAAGTAATAT TATTGGAACA
GGTGTTGGTA CCGGTTGGAC CCTTTATCCT CCCTTATCTT CCAATATTGG TCACAATTCT
CCTTCTGTAG ATTTAAGAAT TTTTGCTCTT CATATTGCAG GAATTTCTTC TATTATAGGA
GCTATCAATT TTATTGTCAC AATTTTAAAT ATACACACAA AAACACCAAC CTTAAATTTT
ATCCCCCTTT TTGCTTGATC AGTTTTAATT ACTGCAATTT TATTACTTTT ATCCTTACCT
GTACTTGCAG GTGCAATCAC TATACTTTTA ACAGATCGAA ATTTTAATAC TTCATTCTTT
GACCCCGCAG GAGGAGGAGA CCCAATTTTA TATCAACATT TATTTTGATT TTTTGGTCAC
CCAGAAGTAT ATATTTTGAT TCTTCCAGGT TTTGGCATTA TCTCTCATAT TATTACTAAT
GAATCAAGAA AGAAAGAAAT TTTTGGATCT TTAGGAATAA TCTATGCTAT AATTACTATT
GGAATTTTGG GTTTTATTGT TTGAGCTCAT CATATATTTA CAGTAGGATT AGACGTTGAT
ACTCGAGCTT ATTTTACTTC AGCAACTATA ATTATTGCAA TTCCAACAGG AATTAAAGTA
TTTAGTTGAT TAGCTACTAT TTATGGCTCA AAAATTAATT ATACCCCTGC AATAATTTGA
AGAATAGGTT TTATTTTCTT ATTTACTTTA GGAGGATTAA CAGGAATTAT CCTTTCAAAT
TCATCTTTAG ATATCATTCT ACATGACACA TATTATGTAA TTGGACACTT CCATTATGTT
CTCTCCATAG GAGCTGTTTT TGCAATTATT GCAGGTTTTA TCTACTGATT TCCTTTATTT
TTTGGATTTA CTCTTAATAA AAAAATACTT AAAATTCAAT TTATATGTAT ATTTTTAGGT
GTAAATATAA CTTTTTTCCC TCATCACTTT CTTGGTTTAA ATGGTTTTCC TCGACGATAT
TCTGATTATC CAGATATATA TATATGTTGA AATACATTAT CTTCTATTGG CTCACTAATC
TCTTTTATAG CATTAATTTT TATAATTTTT ATCCTTTGAG AAGCTTTTAT TTCACAACGT
ATTGCTCTAT TCAAATTTTT TATATCCTCA AATATTGAAT GATTCCATTT TATACCCCCC
CATACTCATT CTTATTGAGA AATCCCATCT CTCTCATCAA AATTA
>HN7
ATTGTATTGT CCAAATGATT TTACTCCACA AATCACAAAG ATATTGGCTT ACTATACTTT
GTTTTTGGAT TGTGGTCAGG AATAGTAGGC TCAGCATTAA GAATAATTAT TCGAATAGAA
TTAAGAGCCC CAGGTAAATT AATTGGCAAT GACCAAATTT ATAATACTAT TGTTACTGCC
CATGCTTTTA TTATAATTTT TTTTATAGTT ATACCATTTA TAATTGGAGG ATTCGGAAAT
TGGCTTGTAC CCTTAATATT AACAGCCCCT GATATAGCTT TTCCTCGAAT AAATAATATA
AGATTTTGAC TCTTACCCCC TTCTTTAGCC TTATTAATTA TAAGAAATAT TATTGGATCA
GGTGTTGGAA CAGGATGAAC TCTTTATCCT CCTTTATCAT CTAATTTAGG GCATAACTCA
CCTTCTGTAG ATTTAAGAAT TTTTGCTCTT CATATTGCTG GAATTTCTTC TATCATAGGA
GCTATTAATT TTATTGTTAC AATTTTTAAT ATACACACAA AAACACCAAC TTTAAATTTT
ATTTCCCTTT TTGCATGGGC AGTTTTAATT ACTGCAATCT TACTACTTTT ATCTTTACCT
GTACTTGCAG GTGCAATTAC TATACTTCTT ACTGATCGAA ATTTCAATAC TTCATTTTTT
GACCCTGCTG GGGGTGGAGA TCCAATTTTA TATCAACACT TATTTTGATT TTTTGGTCAT
CCAGAAGTAT ATATTTTAAT TTTACCCGGA TTTGGTATTA TTTCTCATAT TATTACCAAT
GAATCTAGAA AAAAAGAAAT TTTTGGAACC TTAGGAATAA TTTATGCTAT AATTACTATC
GGGATTTTAG GTTTTATTGT TTGAGCACAT CACATATTTA CTGTTGGTTT AGATGTTGAT
ACTCGGGCTT ATTTTACTTC TGCAACAATA ATTATTGCAA TTCCAACAGG AATTAAAGTA
TTTAGTTGAC TTGCTACTAT TTATGGTTCA AAAATCAACT ATACCCCTGC AATAATTTGA
AGAATGGGAT TTATTTTTTT ATTCACTTTA GGCGGATTAA CAGGAATTAT CCTTTCCAAT
TCATCTCTAG ATATTATTCT GCATGATACA TACTATGTGA TTGGTCATTT TCATTATGTC
TTATCAATAG GTGCTGTTTT TGCTATCATT GCAGGTTTTA TTTATTGATT TCCTTTATTT
TTTGGATTTA CTTTAAATAA AAAAATACTA AAAACTCAAT TTATATGTAT ATTCTTAGGT
GTAAATTTAA CTTTTTTTCC TCATCATTTT CTTGGTTTAA ATGGATTTCC TCGACGATAT
TCTGACTATC CAGATATATA TATATGTTGA AATACCCTAT CTTCTATAGG ATCATTAATT
TCTTTTATAG CTTTAATTTT TATAATCTTT ATCATTTGAG AGGCTTTTGT CTCCCAACGT
ATTGCATTAT TTAAATTTTT TATATCCACA AATATTGAAT GATTTCATTT TATACCCCCA
AAATCTCATT CATATTGAGA AATTCCATCT CTATCAAAAA AATTA
>HN8
ATAGTATTGT TAAAATGATT TTATTCAACA AATCATAAAG ATATTGGTTT ATTATATTTC
ATTTTTGGAT TATGATCAGG AATAATTGGC TCAGCTTTAA GAATAATTAT TCGAATAGAA
TTAAGAACCC CCGGTAGATT AATTGGGAAC GACCAAATTT ATAATACTAT TGTTACTGCC
CACGCTTTTA TCATAATTTT TTTCATAGTA ATACCATTTA TAATTGGAGG GTTTGGTAAC
TGATTAGTAC CCTTAATACT TACAGCCCCG GATATAGCTT TCCCACGAAT AAATAATATA
AGATTTTGAC TTTTACCCCC CTCTCTTACT TTACTAATTT TAAGTAATAT TATTGGAACA
GGTGTTGGTA CCGGTTGGAC CCTTTATCCT CCCTTATCTT CCAATATTGG TCACAATTCT
CCTTCTGTAG ATTTAAGAAT TTTTGCTCTT CATATTGCAG GAATTTCTTC TATTATAGGA
GCTATCAATT TTATTGTCAC AATTTTAAAT ATACACACAA AAACACCAAC CTTAAATTTT
ATCCCCCTTT TTGCTTGATC AGTTTTAATT ACTGCAATTT TATTACTTTT ATCCTTACCT
GTACTTGCAG GTGCAATCAC TATACTTTTA ACAGATCGAA ATTTTAATAC TTCATTCTTT
GACCCCGCAG GAGGAGGAGA CCCAATTTTA TATCAACATT TATTTTGATT TTTTGGTCAC
CCAGAAGTAT ATATTTTGAT TCTTCCAGGT TTTGGCATTA TCTCTCATAT TATTACTAAT
GAATCAAGAA AGAAAGAAAT TTTTGGATCT TTAGGAATAA TCTATGCTAT AATTACTATT
GGAATTTTGG GTTTTATTGT TTGAGCTCAT CATATATTTA CAGTAGGATT AGACGTTGAT
ACTCGAGCTT ATTTTACTTC AGCAACTATA ATTATTGCAA TTCCAACAGG AATTAAAGTA
TTTAGTTGAT TAGCTACTAT TTATGGCTCA AAAATTAATT ATACCCCTGC AATAATTTGA
AGAATAGGTT TTATTTTCTT ATTTACTTTA GGAGGATTAA CAGGAATTAT CCTTTCAAAT
TCATCTTTAG ATATCATTCT ACATGACACA TATTATGTAA TTGGACACTT CCATTATGTT
CTCTCCATAG GAGCTGTTTT TGCAATTATT GCAGGTTTTA TCTACTGATT TCCTTTATTT
TTTGGATTTA CTCTTAATAA AAAAATACTT AAAATTCAAT TTATATGTAT ATTTTTAGGT
GTAAATATAA CTTTTTTCCC TCATCACTTT CTTGGTTTAA ATGGTTTTCC TCGACGATAT
TCTGATTATC CAGATATATA TATATGTTGA AATACATTAT CTTCTATTGG CTCACTAATC
TCTTTTATAG CATTAATTTT TATAATTTTT ATCCTTTGAG AAGCTTTTAT TTCACAACGT
ATTGCTCTAT TCAAATTTTT TATATCCTCA AATATTGAAT GATTCCATTT TATACCCCCC
CATACTCATT CTTATTGAGA AATCCCATCT CTCTCATCAA AATTA
>HUN1
ATTGTATTGT CCAAATGATT TTACTCCACA AATCACAAAG ATATTGGCTT ACTATACTTT
GTTTTTGGAT TGTGGTCAGG AATAGTAGGC TCAGCATTAA GAATAATTAT TCGAATAGAA
TTAAGAGCCC CAGGTAAATT AATTGGCAAT GACCAAATTT ATAATACTAT TGTTACTGCC
CATGCTTTTA TTATAATTTT TTTTATAGTT ATACCATTTA TAATTGGAGG ATTCGGAAAT
TGGCTTGTAC CCTTAATATT AACAGCCCCT GATATAGCTT TTCCTCGAAT AAATAATATA
AGATTTTGAC TCTTACCCCC TTCTTTAGCC TTATTAATTA TAAGAAATAT TATTGGATCA
GGTGTTGGAA CAGGATGAAC TCTTTATCCT CCTTTATCAT CTAATTTAGG GCATAACTCA
CCTTCTGTAG ATTTAAGAAT TTTTGCTCTT CATATTGCTG GAATTTCTTC TATCATAGGA
GCTATTAATT TTATTGTTAC AATTTTTAAT ATACACACAA AAACACCAAC TTTAAATTTT
ATTTCCCTTT TTGCATGGGC AGTTTTAATT ACTGCAATCT TACTACTTTT ATCTTTACCT
GTACTTGCAG GTGCAATTAC TATACTTCTT ACTGATCGAA ATTTCAATAC TTCATTTTTT
GACCCTGCTG GGGGTGGAGA TCCAATTTTA TATCAACACT TATTTTGATT TTTTGGTCAT
CCAGAAGTAT ATATTTTAAT TTTACCCGGA TTTGGTATTA TTTCTCATAT TATTACCAAT
GAATCTAGAA AAAAAGAAAT TTTTGGAACC TTAGGAATAA TTTATGCTAT AATTACTATC
GGGATTTTAG GTTTTATTGT TTGAGCACAT CACATATTTA CTGTTGGTTT AGATGTTGAT
ACTCGGGCTT ATTTTACTTC TGCAACAATA ATTATTGCAA TTCCAACAGG AATTAAAGTA
TTTAGTTGAC TTGCTACTAT TTATGGTTCA AAAATCAACT ATACCCCTGC AATAATTTGA
AGAATGGGAT TTATTTTTTT ATTCACTTTA GGTGGATTAA CAGGAATTAT CCTTTCCAAT
TCATCTCTAG ATATTATTCT GCATGATACA TACTATGTGA TTGGTCATTT TCATTATGTC
TTATCAATAG GTGCTGTTTT TGCTATCATT GCAGGTTTTA TTTATTGATT TCCTTTATTT
TTTGGATTTA CTTTAAATAA AAAAATACTA AAAACTCAAT TTATATGTAT ATTCTTAGGT
GTAAATTTAA CTTTTTTTCC TCATCATTTT CTTGGTTTAA ATGGATTTCC TCGACGATAT
TCTGATTATC CAGATATATA TATATGTTGA AATACCCTAT CTTCTATAGG ATCATTAATT
TCTTTTATAG CTTTAATTTT TATAATCTTT ATTATTTGAG AGGCTTTTGT CTCCCAACGT
ATTGCATTAT TTAAATTTTT TATATCCACA AATATTGAAT GATTTCATTT TATACCCCCA
AAATCTCATT CATATTGAGA AATTCCATCT CTATCAAAAA AATTA
>R1
------TTGT CAAAATGATT CTACTCCACA AATCATAAAG ATATTGGCTT ATTATACTTT
GTCTTCGGAT TATGATCAGG AATAGTAGGC TCAGCATTAA GAATAATTAT TCGAATGGAG
TTAAGAGCTC CAGGAAAATT AATTGGTAAT GATCAAATTT ATAACACTAT TGTTACTGCC
CATGCTTTTA TTATAATTTT TTTTATGGTT ATGCCATTTA TGATTGGTGG ATTTGGAAAT
TGACTTGTTC CTTTAATATT GACAGCCCCT GATATAGCTT TTCCTCGAAT AAACAATATA
AGATTTTGAC TCTTACCCCC TTCTTTAGCC TTACTAATTA TAAGAAATAT TGTTGGATCA
GGTGTAGGAA CAGGATGAAC TCTATACCCT CCTTTATCAT CTAATTTAGG ACATAATTCA
CCTTCTGTAG ATTTAAGAAT TTTTGCTCTT CATATTGCTG GAATTTCTTC TATTATAGGT
GCTATTAATT TTATTGTTAC AATTTTTAAT ATACATACAA AAACACCAAC TTTAAATTTT
ATCCCTCTTT TTGCATGAGC AGTTTTAATT ACCGCAATCT TATTACTATT ATCTTTACCT
GTTCTTGCAG GAGCAATTAC TATACTTTTA ACTGATCGAA ATTTCAATAC TTCATTTTTT
GACCCTGCTG GTGGAGGAGA TCCAATTCTA TACCAACACT TATTTTGATT TTTTGGTCAT
CCAGAAGTAT ATATTTTAAT TCTACCTGGA TTTGGTATTA TTTCTCATAT TATTACAAAT
GAATCTAGAA AAAAAGAAAT TTTTGGGTCC TTAGGAATAA TTTATGCTAT AATTACTATC
GGGATTTTAG GTTTTATTGT TTGAGCACAC CACATATTTA CTGTTGGTTT AGATGTAGAT
ACTCGAGCTT ATTTTACTTC AGCAACAATA ATCATTGCAA TTCCAACAGG AATCAAAGTA
TTTAGTTGGC TAGCTACTAT CTATGGCTCA AAAATCAATT ATACCCCCGC AATAATTTGA
AGAATAGGAT TTATCTTTTT ATTCACTTTA GGTGGATTAA CAGGAATCAT CCTTTCTAAT
TCATCTCTAG ATATCATTTT ACATGACACA TATTATGTTA TTGGTCATTT TCATTACGTC
CTATCAATAG GGGCTGTTTT CGCAATTATT GCAGGTTTTA TTTACTGATT TCCTTTATTT
TTTGGATTTA CCTTAAATAA AAAAATACTA AAAACTCAAT TTATATGTAT ATTTTTAGGT
GTAAATATAA CTTTTTTCCC TCATCATTTT CTTGGTTTAA ATGGGTTTCC CCGACGTTAC
TCCGACTATC CGGATATATA TATATGCTGA AATACCTTAT CTTCTATAGG GTCCTTAATT
TCTTTTATAG CTTTAATTTT TATAATCTTT ATTATTTGAG AGGCTTTTGT CTCTCAACGT
ATTGCATTAT TTAAATTTTT TATATCAACA AATATTGAAT GATTTCATTT CATACCCCCG
AAAGCTCATT CATATTGAGA AATCCCATCT CTATCAAAAA GATTA
>R10
ATTGTATTGT CCAAATGATT TTACTCCACA AATCACAAAG ATATTGGCTT ACTATACTTT
GTTTTTGGAT TGTGGTCAGG AATAGTAGGC TCAGCATTAA GAATAATTAT TCGAATAGAA
TTAAGAGCCC CAGGTAAATT AATTGGCAAT GACCAAATTT ATAATACTAT TGTTACTGCC
CATGCTTTTA TTATAATTTT TTTTATAGTT ATACCATTTA TAATTGGAGG ATTCGGAAAT
TGGCTTGTAC CCTTAATATT AACAGCCCCT GATATAGCTT TTCCTCGAAT AAATAATATA
AGATTTTGAC TCTTACCCCC TTCTTTAGCC TTATTAATTA TAAGAAATAT TATTGGATCA
GGTGTTGGAA CAGGATGAAC TCTTTATCCT CCTTTATCAT CTAATTTAGG GCATAACTCA
CCTTCTGTAG ATTTAAGAAT TTTTGCTCTT CATATTGCTG GAATTTCTTC TATCATAGGA
GCTATTAATT TTATTGTTAC AATTTTTAAT ATACACACAA AAACACCAAC TTTAAATTTT
ATTTCCCTTT TTGCATGGGC AGTTTTAATT ACTGCAATCT TACTACTTTT ATCTTTACCT
GTACTTGCAG GTGCAATTAC TATACTTCTT ACTGATCGAA ATTTCAATAC TTCATTTTTT
GACCCTGCTG GGGGTGGAGA TCCAATTTTA TATCAACACT TATTTTGATT TTTTGGTCAT
CCAGAAGTAT ATATTTTAAT TTTACCCGGA TTTGGTATTA TTTCTCATAT TATTACCAAT
GAATCTAGAA AAAAAGAAAT TTTTGGAACC TTAGGAATAA TTTATGCTAT AATTACTATC
GGGATTTTAG GTTTTATTGT TTGAGCACAT CACATATTTA CTGTTGGTTT AGATGTTGAT
ACTCGGGCTT ATTTTACTTC TGCAACAATA ATTATTGCAA TTCCAACAGG AATTAAAGTA
TTTAGTTGAC TTGCTACTAT TTATGGTTCA AAAATCAACT ATACCCCTGC AATAATTTGA
AGAATGGGAT TTATTTTTTT ATTCACTTTA GGTGGATTAA CAGGAATTAT CCTTTCCAAT
TCATCTCTAG ATATTATTCT GCATGATACA TACTATGTGA TTGGTCATTT TCATTATGTC
TTATCAATAG GTGCTGTTTT TGCTATCATT GCAGGTTTTA TTTATTGATT TCCTTTATTT
TTTGGATTTA CTTTAAATAA AAAAATACTA AAAACTCAAT TTATATGTAT ATTCTTAGGT
GTAAATTTAA CTTTTTTTCC TCATCATTTT CTTGGTTTAA ATGGATTTCC TCGACGATAT
TCTGATTATC CAGATATATA TATATGTTGA AATACCCTAT CTTCTATAGG ATCATTAATT
TCTTTTATAG CTTTAATTTT TATAATCTTT ATTATTTGAG AGGCTTTTGT CTCCCAACGT
ATTGCATTAT TTAAATTTTT TATATCCACA AATATTGAAT GATTTCATTT TATACCCCCA
AAATCTCATT CATATTGAGA AATTCCATCT CTATCAAAAA AATTA
>R11
ATTGTATTGT CAAAATGATT TTACTCCACA AATCACAAAG ATATTGGCTT ACTATACTTT
GTTTTTGGAT TGTGGTCAGG AATAGTGGGC TCAGCATTAA GAATAATTAT TCGAATAGAA
TTAAGAGCTC CAGGTAAATT AATTGGCAAT GACCAAATTT ATAATACTAT TGTTACTGCC
CATGCTTTTA TTATAATTTT TTTTATAGTT ATACCATTTA TAATTGGAGG ATTCGGAAAT
TGGCTTGTAC CCTTAATATT AACAGCCCCT GATATAGCTT TTCCTCGAAT AAATAATATA
AGATTTTGAC TCTTACCACC TTCTTTAGCC TTATTAATTA TAAGAAATAT TATCGGATCA
GGTGTCGGGA CAGGATGAAC TCTTTATCCT CCTTTATCAT CTAATTTAGG ACATAATTCA
CCTTCTGTAG ATTTAAGAAT TTTTGCTCTT CATATTGCTG GAATTTCTTC TATCATAGGA
GCTATTAATT TTATTGTCAC AATTTTTAAT ATACACACAA AAACACCAAC TTTAAATTTT
ATTTCCCTTT TTGCATGGGC AGTTTTAATT ACTGCAATCT TACTACTTTT ATCTTTACCT
GTACTTGCAG GTGCAATTAC TATACTTCTT ACTGATCGAA ATTTCAATAC TTCATTTTTT
GACCCTGCTG GAGGAGGAGA TCCAATTTTA TATCAACACT TATTTTGATT TTTTGGTCAT
CCAGAAGTTT ATATTTTAAT TTTACCCGGA TTTGGTATTA TTTCTCATAT TATTACCAAT
GAATCTAGAA AAAAAGAAAT TTTTGGAACC TTAGGAATAA TTTATGCTAT AATTACTATC
GGGATTTTAG GTTTTATTGT TTGAGCACAT CACATATTTA CTGTTGGTTT AGATGTTGAT
ACTCGGGCTT ATTTTACTTC TGCAACAATA ATTATTGCAA TTCCAACAGG AATTAAAGTA
TTTAGTTGAC TTGCTACTAT TTATGGTTCA AAAATCAACT ATACCCCTGC AATAATTTGA
AGAATGGGAT TTATTTTTTT ATTCACTTTA GGTGGATTAA CAGGAATTAT CCTTTCCAAT
TCATCTCTAG ATATTATTCT GCATGATACA TACTATGTGA TTGGTCATTT TCATTATGTC
TTATCAATAG GTGCTGTTTT TGCTATCATT GCAGGTTTTA TTTATTGATT TCCTTTATTT
TTTGGATTTA CTTTAAATAA AAAAATACTA AAAACTCAAT TTATATGTAT ATTCTTAGGT
GTAAATTTAA CTTTTTTTCC TCATCATTTT CTTGGTTTAA ATGGATTTCC TCGACGATAT
TCTGACTACC CAGATATATA TATATGTTGA AATACCCTAT CCTCTATAGG ATCATTAATT
TCTTTTATAG CTTTAATTTT TATAATCTTT ATTATTTGAG AGGCTTTTGT CTCCCAACGT
ATTGCATTAT TTAAATTTTT TATATCCACA AATATTGAAT GATTTCATTT TATACCCCCG
AAATCTCATT CATATTGAGA AATTCCATCT CTATCAAAAA AATTA
>R12
ATTGTATTGT CAAAATGATT TTACTCCACA AATCACAAAG ATATTGGCTT ACTATACTTT
GTTTTTGGAT TGTGGTCAGG AATAGTGGGC TCAGCATTAA GAATAATTAT TCGAATAGAA
TTAAGAGCTC CAGGTAAATT AATTGGCAAT GACCAAATTT ATAATACTAT TGTTACTGCC
CATGCTTTTA TTATAATTTT TTTTATAGTT ATACCATTTA TAATTGGAGG ATTCGGAAAT
TGGCTTGTAC CCTTAATATT AACAGCCCCT GATATAGCTT TTCCTCGAAT AAATAATATA
AGATTTTGAC TCTTACCACC TTCTTTAGCC TTATTAATTA TAAGAAATAT TATCGGATCA
GGTGTCGGGA CAGGATGAAC TCTTTATCCT CCTTTATCAT CTAATTTAGG ACATAATTCA
CCTTCTGTAG ATTTAAGAAT TTTTGCTCTT CATATTGCTG GAATTTCTTC TATCATAGGA
GCTATTAATT TTATTGTCAC AATTTTTAAT ATACACACAA AAACACCAAC TTTAAATTTT
ATTTCCCTTT TTGCATGGGC AGTTTTAATT ACTGCAATCT TACTACTTTT ATCTTTACCT
GTACTTGCAG GTGCAATTAC TATACTTCTT ACTGATCGAA ATTTCAATAC TTCATTTTTT
GACCCTGCTG GAGGAGGAGA TCCAATTTTA TATCAACACT TATTTTGATT TTTTGGTCAT
CCAGAAGTTT ATATTTTAAT TTTACCCGGA TTTGGTATTA TTTCTCATAT TATTACCAAT
GAATCTAGAA AAAAAGAAAT TTTTGGAACC TTAGGAATAA TTTATGCTAT AATTACTATC
GGGATTTTAG GTTTTATTGT TTGAGCACAT CACATATTTA CTGTTGGTTT AGATGTTGAT
ACTCGGGCTT ATTTTACTTC TGCAACAATA ATTATTGCAA TTCCAACAGG AATTAAAGTA
TTTAGTTGAC TTGCTACTAT TTATGGTTCA AAAATCAACT ATACCCCTGC AATAATTTGA
AGAATGGGAT TTATTTTTTT ATTCACTTTA GGTGGATTAA CAGGAATTAT CCTTTCCAAT
TCATCTCTAG ATATTATTCT GCATGATACA TACTATGTGA TTGGTCATTT TCATTATGTC
TTATCAATAG GTGCTGTTTT TGCTATCATT GCAGGTTTTA TTTATTGATT TCCTTTATTT
TTTGGATTTA CTTTAAATAA AAAAATACTA AAAACTCAAT TTATATGTAT ATTCTTAGGT
GTAAATTTAA CTTTTTTTCC TCATCATTTT CTTGGTTTAA ATGGATTTCC TCGACGATAT
TCTGACTACC CAGATATATA TATATGTTGA AATACCCTAT CCTCTATAGG ATCATTAATT
TCTTTTATAG CTTTAATTTT TATAATCTTT ATTATTTGAG AGGCTTTTGT CTCCCAACGT
ATTGCATTAT TTAAATTTTT TATATCCACA AATATTGAAT GATTTCATTT TATACCCCCG
AAATCTCATT CATATTGAGA AATTCCATCT CTATCAAAAA AATTA
>R14
ATTGTATTGT CAAAATGATT TTACTCCACA AATCACAAAG ATATTGGCTT ACTATACTTT
GTTTTTGGAT TGTGGTCAGG AATAGTGGGC TCAGCATTAA GAATAATTAT TCGAATAGAA
TTAAGAGCTC CAGGTAAATT AATTGGCAAT GACCAAATTT ATAATACTAT TGTTACTGCC
CATGCTTTTA TTATAATTTT TTTTATAGTT ATACCATTTA TAATTGGAGG ATTCGGAAAT
TGGCTTGTAC CCTTAATATT AACAGCCCCT GATATAGCTT TTCCTCGAAT AAATAATATA
AGATTTTGAC TCTTACCACC TTCTTTAGCC TTATTAATTA TAAGAAATAT TATCGGATCA
GGTGTCGGGA CAGGATGAAC TCTTTATCCT CCTTTATCAT CTAATTTAGG ACATAATTCA
CCTTCTGTAG ATTTAAGAAT TTTTGCTCTT CATATTGCTG GAATTTCTTC TATCATAGGA
GCTATTAATT TTATTGTCAC AATTTTTAAT ATACACACAA AAACACCAAC TTTAAATTTT
ATTTCCCTTT TTGCATGGGC AGTTTTAATT ACTGCAATCT TACTACTTTT ATCTTTACCT
GTACTTGCAG GTGCAATTAC TATACTTCTT ACTGATCGAA ATTTCAATAC TTCATTTTTT
GACCCTGCTG GAGGAGGAGA TCCAATTTTA TATCAACACT TATTTTGATT TTTTGGTCAT
CCAGAAGTTT ATATTTTAAT TTTACCCGGA TTTGGTATTA TTTCTCATAT TATTACCAAT
GAATCTAGAA AAAAAGAAAT TTTTGGAACC TTAGGAATAA TTTATGCTAT AATTACTATC
GGGATTTTAG GTTTTATTGT TTGAGCACAT CACATATTTA CTGTTGGTTT AGATGTTGAT
ACTCGGGCTT ATTTTACTTC TGCAACAATA ATTATTGCAA TTCCAACAGG AATTAAAGTA
TTTAGTTGAC TTGCTACTAT TTATGGTTCA AAAATCAACT ATACCCCTGC AATAATTTGA
AGAATGGGAT TTATTTTTTT ATTCACTTTA GGTGGATTAA CAGGAATTAT CCTTTCCAAT
TCATCTCTAG ATATTATTCT GCATGATACA TACTATGTGA TTGGTCATTT TCATTATGTC
TTATCAATAG GTGCTGTTTT TGCTATCATT GCAGGTTTTA TTTATTGATT TCCTTTATTT
TTTGGATTTA CTTTAAATAA AAAAATACTA AAAACTCAAT TTATATGTAT ATTCTTAGGT
GTAAATTTAA CTTTTTTTCC TCATCATTTT CTTGGTTTAA ATGGATTTCC TCGACGATAT
TCTGACTACC CAGATATATA TATATGTTGA AATACCCTAT CCTCTATAGG ATCATTAATT
TCTTTTATAG CTTTAATTTT TATAATCTTT ATTATTTGAG AGGCTTTTGT CTCCCAACGT
ATTGCATTAT TTAAATTTTT TATATCCACA AATATTGAAT GATTTCATTT TATACCCCCG
AAATCTCATT CATATTGAGA AATTCCATCT CTATCAAAAA AATTA
>R2
------TTGT CAAAATGATT CTACTCCACA AATCATAAAG ATATTGGCTT ATTATACTTT
GTCTTCGGAT TATGATCAGG AATAGTAGGC TCAGCATTAA GAATAATTAT TCGAATGGAG
TTAAGAGCTC CAGGAAAATT AATTGGTAAT GATCAAATTT ATAACACTAT TGTTACTGCC
CATGCTTTTA TTATAATTTT TTTTATGGTT ATGCCATTTA TGATTGGTGG ATTTGGAAAT
TGACTTGTTC CTTTAATATT GACAGCCCCT GATATAGCTT TTCCTCGAAT AAACAATATA
AGATTTTGAC TCTTACCCCC TTCTTTAGCC TTACTAATTA TAAGAAATAT TGTTGGGTCA
GGTGTAGGAA CAGGATGAAC TCTATACCCT CCTTTATCAT CTAATTTAGG ACATAATTCA
CCTTCTGTAG ATTTAAGAAT TTTTGCTCTT CATATTGCTG GAATTTCTTC TATTATAGGT
GCTATTAATT TTATTGTTAC AATTTTTAAT ATACATACAA AAACACCAAC TTTAAATTTT
ATCCCTCTTT TTGCATGAGC AGTTTTAATT ACCGCAATCT TATTACTATT ATCTTTACCT
GTTCTTGCAG GAGCAATTAC TATACTTTTA ACTGATCGAA ATTTCAATAC TTCATTTTTT
GACCCTGCTG GTGGAGGAGA TCCAATTCTA TACCAACACT TATTTTGATT TTTTGGTCAT
CCAGAAGTAT ATATTTTAAT TCTACCTGGA TTTGGTATTA TTTCTCATAT TATTACAAAT
GAATCTAGAA AAAAAGAAAT TTTTGGGTCC TTAGGAATAA TTTATGCTAT AATTACTATC
GGGATTTTAG GTTTTATTGT TTGAGCACAC CACATATTTA CTGTTGGTTT AGATGTAGAT
ACTCGAGCTT ATTTTACTTC AGCAACAATA ATCATTGCAA TTCCAACAGG AATCAAAGTA
TTTAGTTGGC TAGCTACTAT CTATGGCTCA AAAATCAATT ATACCCCCGC AATAATTTGA
AGAATAGGAT TTATCTTTTT ATTCACTTTA GGTGGATTAA CAGGAATCAT CCTTTCTAAT
TCATCTCTAG ATATCATTTT ACATGACACA TATTATGTTA TTGGTCATTT TCATTACGTC
CTATCAATAG GGGCTGTTTT CGCAATTATT GCAGGTTTTA TTTACTGATT TCCTTTATTT
TTTGGATTTA CCTTAAATAA AAAAATACTA AAAACTCAAT TTATATGTAT ATTTTTAGGT
GTAAATATAA CTTTTTTCCC TCATCATTTT CTTGGTTTAA ATGGGTTTCC CCGACGTTAC
TCCGACTATC CGGATATATA TATATGCTGA AATACCTTAT CTTCTATAGG GTCCTTAATT
TCTTTTATAG CTTTAATTTT TATAATCTTT ATTATTTGAG AGGCTTTTGT CTCTCAACGT
ATTGCATTAT TTAAATTTTT TATATCAACA AATATTGAAT GATTTCATTT CATACCCCCG
AAAGCTCATT CATATTGAGA AATCCCATCT CTATCAAAAA GATTA
>R3
------TTGT CAAAATGATT CTACTCCACA AATCATAAAG ATATTGGCTT ATTATACTTT
GTCTTCGGAT TATGATCAGG AATAGTAGGC TCAGCATTAA GAATAATTAT TCGAATGGAG
TTAAGAGCTC CAGGAAAATT AATTGGTAAT GATCAAATTT ATAACACTAT TGTTACTGCC
CATGCTTTTA TTATAATTTT TTTTATGGTT ATGCCATTTA TGATTGGTGG ATTTGGAAAT
TGACTTGTTC CTTTAATATT GACAGCCCCT GATATAGCTT TTCCTCGAAT AAACAATATA
AGATTTTGAC TCTTACCCCC TTCTTTAGCC TTACTAATTA TAAGAAATAT TGTTGGGTCA
GGTGTAGGAA CAGGATGAAC TCTATACCCT CCTTTATCAT CTAATTTAGG ACATAATTCA
CCTTCTGTAG ATTTAAGAAT TTTTGCTCTT CATATTGCTG GAATTTCTTC TATTATAGGT
GCTATTAATT TTATTGTTAC AATTTTTAAT ATACATACAA AAACACCAAC TTTAAATTTT
ATCCCTCTTT TTGCATGAGC AGTTTTAATT ACCGCAATCT TATTACTATT ATCTTTACCT
GTTCTTGCAG GAGCAATTAC TATACTTTTA ACTGATCGAA ATTTCAATAC TTCATTTTTT
GACCCTGCTG GTGGAGGAGA TCCAATTCTA TACCAACACT TATTTTGATT TTTTGGTCAT
CCAGAAGTAT ATATTTTAAT TCTACCTGGA TTTGGTATTA TTTCTCATAT TATTACAAAT
GAATCTAGAA AAAAAGAAAT TTTTGGGTCC TTAGGAATAA TTTATGCTAT AATTACTATC
GGGATTTTAG GTTTTATTGT TTGAGCACAC CACATATTTA CTGTTGGTTT AGATGTAGAT
ACTCGAGCTT ATTTTACTTC AGCAACAATA ATCATTGCAA TTCCAACAGG AATCAAAGTA
TTTAGTTGGC TAGCTACTAT CTATGGCTCA AAAATCAATT ATACCCCCGC AATAATTTGA
AGAATAGGAT TTATCTTTTT ATTCACTTTA GGTGGATTAA CAGGAATCAT CCTTTCTAAT
TCATCTCTAG ATATCATTTT ACATGACACA TATTATGTTA TTGGTCATTT TCATTACGTC
CTATCAATAG GGGCTGTTTT CGCAATTATT GCAGGTTTTA TTTACTGATT TCCTTTATTT
TTTGGATTTA CCTTAAATAA AAAAATACTA AAAACTCAAT TTATATGTAT ATTTTTAGGT
GTAAATATAA CTTTTTTCCC TCATCATTTT CTTGGTTTAA ATGGGTTTCC CCGACGTTAC
TCCGACTATC CGGATATATA TATATGCTGA AATACCTTAT CTTCTATAGG GTCCTTAATT
TCTTTTATAG CTTTAATTTT TATAATCTTT ATTATTTGAG AGGCTTTTGT CTCTCAACGT
ATTGCATTAT TTAAATTTTT TATATCAACA AATATTGAAT GATTTCATTT CATACCCCCG
AAAGCTCATT CATATTGAGA AATCCCATCT CTATCAAAAA GATTA
>R4
------TTGT CAAAATGATT CTACTCCACA AATCATAAAG ATATTGGCTT ATTATACTTT
GTCTTCGGAT TATGATCAGG AATAGTAGGC TCAGCATTAA GAATAATTAT TCGAATGGAG
TTAAGAGCTC CAGGAAAATT AATTGGTAAT GATCAAATTT ATAACACTAT TGTTACTGCC
CATGCTTTTA TTATAATTTT TTTTATGGTT ATGCCATTTA TGATTGGTGG ATTTGGAAAT
TGACTTGTTC CTTTAATATT GACAGCCCCT GATATAGCTT TTCCTCGAAT AAACAATATA
AGATTTTGAC TCTTACCCCC TTCTTTAGCC TTACTAATTA TAAGAAATAT TGTTGGGTCA
GGTGTAGGAA CAGGATGAAC TCTATACCCT CCTTTATCAT CTAATTTAGG ACATAATTCA
CCTTCTGTAG ATTTAAGAAT TTTTGCTCTT CATATTGCTG GAATTTCTTC TATTATAGGT
GCTATTAATT TTATTGTTAC AATTTTTAAT ATACATACAA AAACACCAAC TTTAAATTTT
ATCCCTCTTT TTGCATGAGC AGTTTTAATT ACCGCAATCT TATTACTATT ATCTTTACCT
GTTCTTGCAG GAGCAATTAC TATACTTTTA ACTGATCGAA ATTTCAATAC TTCATTTTTT
GACCCTGCTG GTGGAGGAGA TCCAATTCTA TACCAACACT TATTTTGATT TTTTGGTCAT
CCAGAAGTAT ATATTTTAAT TCTACCTGGA TTTGGTATTA TTTCTCATAT TATTACAAAT
GAATCTAGAA AAAAAGAAAT TTTTGGGTCC TTAGGAATAA TTTATGCTAT AATTACTATC
GGGATTTTAG GTTTTATTGT TTGAGCACAC CACATATTTA CTGTTGGTTT AGATGTAGAT
ACTCGAGCTT ATTTTACTTC AGCAACAATA ATCATTGCAA TTCCAACAGG AATCAAAGTA
TTTAGTTGGC TAGCTACTAT CTATGGCTCA AAAATCAATT ATACCCCCGC AATAATTTGA
AGAATAGGAT TTATCTTTTT ATTCACTTTA GGTGGATTAA CAGGAATCAT CCTTTCTAAT
TCATCTCTAG ATATCATTTT ACATGACACA TATTATGTTA TTGGTCATTT TCATTACGTC
CTATCAATAG GGGCTGTTTT CGCAATTATT GCAGGTTTTA TTTACTGATT TCCTTTATTT
TTTGGATTTA CCTTAAATAA AAAAATACTA AAAACTCAAT TTATATGTAT ATTTTTAGGT
GTAAATATAA CTTTTTTCCC TCATCATTTT CTTGGTTTAA ATGGGTTTCC CCGACGTTAC
TCCGACTATC CGGATATATA TATATGCTGA AATACCTTAT CTTCTATAGG GTCCTTAATT
TCTTTTATAG CTTTAATTTT TATAATCTTT ATTATTTGAG AGGCTTTTGT CTCTCAACGT
ATTGCATTAT TTAAATTTTT TATATCAACA AATATTGAAT GATTTCATTT CATACCCCCG
AAAGCTCATT CATATTGAGA AATCCCATCT CTATCAAAAA GATTA
>R5
ATTGTATTGT CAAAATGATT TTACTCCACA AATCACAAAG ATATTGGCTT ACTATACTTT
GTTTTTGGAT TGTGGTCAGG AATAGTGGGC TCAGCATTAA GAATAATTAT TCGAATAGAA
TTAAGAGCTC CAGGTAAATT AATTGGCAAT GACCAAATTT ATAATACTAT TGTTACTGCC
CATGCTTTTA TTATAATTTT TTTTATAGTT ATACCATTTA TAATTGGAGG ATTCGGAAAT
TGGCTTGTAC CCTTAATATT AACAGCCCCT GATATAGCTT TTCCTCGAAT AAATAATATA
AGATTTTGAC TCTTACCACC TTCTTTAGCC TTATTAATTA TAAGAAATAT TATCGGATCA
GGTGTCGGGA CAGGATGAAC TCTTTATCCT CCTTTATCAT CTAATTTAGG ACATAATTCA
CCTTCTGTAG ATTTAAGAAT TTTTGCTCTT CATATTGCTG GAATTTCTTC TATCATAGGA
GCTATTAATT TTATTGTCAC AATTTTTAAT ATACACACAA AAACACCAAC TTTAAATTTT
ATTTCCCTTT TTGCATGGGC AGTTTTAATT ACTGCAATCT TACTACTTTT ATCTTTACCT
GTACTTGCAG GTGCAATTAC TATACTTCTT ACTGATCGAA ATTTCAATAC TTCATTTTTT
GACCCTGCTG GAGGAGGAGA TCCAATTTTA TATCAACACT TATTTTGATT TTTTGGTCAT
CCAGAAGTTT ATATTTTAAT TTTACCCGGA TTTGGTATTA TTTCTCATAT TATTACCAAT
GAATCTAGAA AAAAAGAAAT TTTTGGAACC TTAGGAATAA TTTATGCTAT AATTACTATC
GGGATTTTAG GTTTTATTGT TTGAGCACAT CACATATTTA CTGTTGGTTT AGATGTTGAT
ACTCGGGCTT ATTTTACTTC TGCAACAATA ATTATTGCAA TTCCAACAGG AATTAAAGTA
TTTAGTTGAC TTGCTACTAT TTATGGTTCA AAAATCAACT ATACCCCTGC AATAATTTGA
AGAATGGGAT TTATTTTTTT ATTCACTTTA GGTGGATTAA CAGGAATTAT CCTTTCCAAT
TCATCTCTAG ATATTATTCT GCATGATACA TACTATGTGA TTGGTCATTT TCATTATGTC
TTATCAATAG GTGCTGTTTT TGCTATCATT GCAGGTTTTA TTTATTGATT TCCTTTATTT
TTTGGATTTA CTTTAAATAA AAAAATACTA AAAACTCAAT TTATATGTAT ATTCTTAGGT
GTAAATTTAA CTTTTTTTCC TCATCATTTT CTTGGTTTAA ATGGATTTCC TCGACGATAT
TCTGACTACC CAGATATATA TATATGTTGA AATACCTTAT CCTCTATAGG ATCATTAATT
TCTTTTATAG CTTTAATTTT TATAATCTTT ATTATTTGAG AGGCTTTTGT CTCCCAACGT
ATTGCATTAT TTAAATTTTT TATATCCACA AATATTGAAT GATTTCATTT TATACCCCCG
AAATCTCATT CATATTGAGA AATTCCATCT CTATCAAAAA AATTA
>R6
ATTGTATTGT CAAAATGATT TTACTCCACA AATCACAAAG ATATTGGCTT ACTATACTTT
GTTTTTGGAT TGTGGTCAGG AATAGTGGGC TCAGCATTAA GAATAATTAT TCGAATAGAA
TTAAGAGCTC CAGGTAAATT AATTGGCAAT GACCAAATTT ATAATACTAT TGTTACTGCC
CATGCTTTTA TTATAATTTT TTTTATAGTT ATACCATTTA TAATTGGAGG ATTCGGAAAT
TGGCTTGTAC CCTTAATATT AACAGCCCCT GATATAGCTT TTCCTCGAAT AAATAATATA
AGATTTTGAC TCTTACCACC TTCTTTAGCC TTATTAATTA TAAGAAATAT TATCGGATCA
GGTGTCGGGA CAGGATGAAC TCTTTATCCT CCTTTATCAT CTAATTTAGG ACATAATTCA
CCTTCTGTAG ATTTAAGAAT TTTTGCTCTT CATATTGCTG GAATTTCTTC TATCATAGGA
GCTATTAATT TTATTGTCAC AATTTTTAAT ATACACACAA AAACACCAAC TTTAAATTTT
ATTTCCCTTT TTGCATGGGC AGTTTTAATT ACTGCAATCT TACTACTTTT ATCTTTACCT
GTACTTGCAG GTGCAATTAC TATACTTCTT ACTGATCGAA ATTTCAATAC TTCATTTTTT
GACCCTGCTG GAGGAGGAGA TCCAATTTTA TATCAACACT TATTTTGATT TTTTGGTCAT
CCAGAAGTTT ATATTTTAAT TTTACCCGGA TTTGGTATTA TTTCTCATAT TATTACCAAT
GAATCTAGAA AAAAAGAAAT TTTTGGAACC TTAGGAATAA TTTATGCTAT AATTACTATC
GGGATTTTAG GTTTTATTGT TTGAGCACAT CACATATTTA CTGTTGGTTT AGATGTTGAT
ACTCGGGCTT ATTTTACTTC TGCAACAATA ATTATTGCAA TTCCAACAGG AATTAAAGTA
TTTAGTTGAC TTGCTACTAT TTATGGTTCA AAAATCAACT ATACCCCTGC AATAATTTGA
AGAATGGGAT TTATTTTTTT ATTCACTTTA GGTGGATTAA CAGGAATTAT CCTTTCCAAT
TCATCTCTAG ATATTATTCT GCATGATACA TACTATGTGA TTGGTCATTT TCATTATGTC
TTATCAATAG GTGCTGTTTT TGCTATCATT GCAGGTTTTA TTTATTGATT TCCTTTATTT
TTTGGATTTA CTTTAAATAA AAAAATACTA AAAACTCAAT TTATATGTAT ATTCTTAGGT
GTAAATTTAA CTTTTTTTCC TCATCATTTT CTTGGTTTAA ATGGATTTCC TCGACGATAT
TCTGACTACC CAGATATATA TATATGTTGA AATACCTTAT CCTCTATAGG ATCATTAATT
TCTTTTATAG CTTTAATTTT TATAATCTTT ATTATTTGAG AGGCTTTTGT CTCCCAACGT
ATTGCATTAT TTAAATTTTT TATATCCACA AATATTGAAT GATTTCATTT TATACCCCCG
AAATCTCATT CATATTGAGA AATTCCATCT CTATCAAAAA AATTA
>R7
ATTGTATTGT CCAAATGATT TTACTCCACA AATCACAAAG ATATTGGCTT ACTATACTTT
GTTTTTGGAT TGTGGTCAGG AATAGTAGGC TCAGCATTAA GAATAATTAT TCGAATAGAA
TTAAGAGCCC CAGGTAAATT AATTGGCAAT GACCAAATTT ATAATACTAT TGTTACTGCC
CATGCTTTTA TTATAATTTT TTTTATAGTT ATACCATTTA TAATTGGAGG ATTCGGAAAT
TGGCTTGTAC CCTTAATATT AACAGCCCCT GATATAGCTT TTCCTCGAAT AAATAATATA
AGATTTTGAC TCTTACCCCC TTCTTTAGCC TTATTAATTA TAAGAAATAT TATTGGATCA
GGTGTTGGAA CAGGATGAAC TCTTTATCCT CCTTTATCAT CTAATTTAGG GCATAACTCA
CCTTCTGTAG ATTTAAGAAT TTTTGCTCTT CATATTGCTG GAATTTCTTC TATCATAGGA
GCTATTAATT TTATTGTTAC AATTTTTAAT ATACACACAA AAACACCAAC TTTAAATTTT
ATTTCCCTTT TTGCATGGGC AGTTTTAATT ACTGCAATCT TACTACTTTT ATCTTTACCT
GTACTTGCAG GTGCAATTAC TATACTTCTT ACTGATCGAA ATTTCAATAC TTCATTTTTT
GACCCTGCTG GGGGTGGAGA TCCAATTTTA TATCAACACT TATTTTGATT TTTTGGTCAT
CCAGAAGTAT ATATTTTAAT TTTACCCGGA TTTGGTATTA TTTCTCATAT TATTACCAAT
GAATCTAGAA AAAAAGAAAT TTTTGGAACC TTAGGAATAA TTTATGCTAT AATTACTATC
GGGATTTTAG GTTTTATTGT TTGAGCACAT CACATATTTA CTGTTGGTTT AGATGTTGAT
ACTCGGGCTT ATTTTACTTC TGCAACAATA ATTATTGCAA TTCCAACAGG AATTAAAGTA
TTTAGTTGAC TTGCTACTAT TTATGGTTCA AAAATCAACT ATACCCCTGC AATAATTTGA
AGAATGGGAT TTATTTTTTT ATTCACTTTA GGCGGATTAA CAGGAATTAT CCTTTCCAAT
TCATCTCTAG ATATTATTCT GCATGATACA TACTATGTGA TTGGTCATTT TCATTATGTC
TTATCAATAG GTGCTGTTTT TGCTATCATT GCAGGTTTTA TTTATTGATT TCCTTTATTT
TTTGGATTTA CTTTAAATAA AAAAATACTA AAAACTCAAT TTATATGTAT ATTCTTAGGT
GTAAATTTAA CTTTTTTTCC TCATCATTTT CTTGGTTTAA ATGGATTTCC TCGACGATAT
TCTGACTATC CAGATATATA TATATGTTGA AATACCCTAT CTTCTATAGG ATCATTAATT
TCTTTTATAG CTTTAATTTT TATAATCTTT ATCATTTGAG AGGCTTTTGT CTCCCAACGT
ATTGCATTAT TTAAATTTTT TATATCCACA AATATTGAAT GATTTCATTT TATACCCCCA
AAATCTCATT CATATTGAGA AATTCCATCT CTATCAAAAA AATTA
>R8
ATTGTATTGT CAAAATGATT TTACTCCACA AATCACAAAG ATATTGGCTT ACTATACTTT
GTTTTTGGAT TGTGGTCAGG AATAGTGGGC TCAGCATTAA GAATAATTAT TCGAATAGAA
TTAAGAGCTC CAGGTAAATT AATTGGCAAT GACCAAATTT ATAATACTAT TGTTACTGCC
CATGCTTTTA TTATAATTTT TTTTATAGTT ATACCATTTA TAATTGGAGG ATTCGGAAAT
TGGCTTGTAC CCTTAATATT AACAGCCCCT GATATAGCTT TTCCTCGAAT AAATAATATA
AGATTTTGAC TCTTACCACC TTCTTTAGCC TTATTAATTA TAAGAAATAT TATCGGATCA
GGTGTCGGGA CAGGATGAAC TCTTTATCCT CCTTTATCAT CTAATTTAGG ACATAATTCA
CCTTCTGTAG ATTTAAGAAT TTTTGCTCTT CATATTGCTG GAATTTCTTC TATCATAGGA
GCTATTAATT TTATTGTCAC AATTTTTAAT ATACACACAA AAACACCAAC TTTAAATTTT
ATTTCCCTTT TTGCATGGGC AGTTTTAATT ACTGCAATCT TACTACTTTT ATCTTTACCT
GTACTTGCAG GTGCAATTAC TATACTTCTT ACTGATCGAA ATTTCAATAC TTCATTTTTT
GACCCTGCTG GAGGAGGAGA TCCAATTTTA TATCAACACT TATTTTGATT TTTTGGTCAT
CCAGAAGTTT ATATTTTAAT TTTACCCGGA TTTGGTATTA TTTCTCATAT TATTACCAAT
GAATCTAGAA AAAAAGAAAT TTTTGGAACC TTAGGAATAA TTTATGCTAT AATTACTATC
GGGATTTTAG GTTTTATTGT TTGAGCACAT CACATATTTA CTGTTGGTTT AGATGTTGAT
ACTCGGGCTT ATTTTACTTC TGCAACAATA ATTATTGCAA TTCCAACAGG AATTAAAGTA
TTTAGTTGAC TTGCTACTAT TTATGGTTCA AAAATCAACT ATACCCCTGC AATAATTTGA
AGAATGGGAT TTATTTTTTT ATTCACTTTA GGTGGATTAA CAGGAATTAT CCTTTCCAAT
TCATCTCTAG ATATTATTCT GCATGATACA TACTATGTGA TTGGTCATTT TCATTATGTC
TTATCAATAG GTGCTGTTTT TGCTATCATT GCAGGTTTTA TTTATTGATT TCCTTTATTT
TTTGGATTTA CTTTAAATAA AAAAATACTA AAAACTCAAT TTATATGTAT ATTCTTAGGT
GTAAATTTAA CTTTTTTTCC TCATCATTTT CTTGGTTTAA ATGGATTTCC TCGACGATAT
TCTGACTACC CAGATATATA TATATGTTGA AATACCTTAT CCTCTATAGG ATCATTAATT
TCTTTTATAG CTTTAATTTT TATAATCTTT ATTATTTGAG AGGCTTTTGT CTCCCAACGT
ATTGCATTAT TTAAATTTTT TATATCCACA AATATTGAAT GATTTCATTT TATACCCCCG
AAATCTCATT CATATTGAGA AATTCCATCT CTATCAAAAA AATTA
>R9
ATTGTATTGT CAAAATGATT TTACTCCACA AATCACAAAG ATATTGGCTT ACTATACTTT
GTTTTTGGAT TGTGGTCAGG AATAGTGGGC TCAGCATTAA GAATAATTAT TCGAATAGAA
TTAAGAGCTC CAGGTAAATT AATTGGCAAT GACCAAATTT ATAATACTAT TGTTACTGCC
CATGCTTTTA TTATAATTTT TTTTATAGTT ATACCATTTA TAATTGGAGG ATTCGGAAAT
TGGCTTGTAC CCTTAATATT AACAGCCCCT GATATAGCTT TTCCTCGAAT AAATAATATA
AGATTTTGAC TCTTACCACC TTCTTTAGCC TTATTAATTA TAAGAAATAT TATCGGATCA
GGTGTCGGGA CAGGATGAAC TCTTTATCCT CCTTTATCAT CTAATTTAGG ACATAATTCA
CCTTCTGTAG ATTTAAGAAT TTTTGCTCTT CATATTGCTG GAATTTCTTC TATCATAGGA
GCTATTAATT TTATTGTCAC AATTTTTAAT ATACACACAA AAACACCAAC TTTAAATTTT
ATTTCCCTTT TTGCATGGGC AGTTTTAATT ACTGCAATCT TACTACTTTT ATCTTTACCT
GTACTTGCAG GTGCAATTAC TATACTTCTT ACTGATCGAA ATTTCAATAC TTCATTTTTT
GACCCTGCTG GAGGAGGAGA TCCAATTTTA TATCAACACT TATTTTGATT TTTTGGTCAT
CCAGAAGTTT ATATTTTAAT TTTACCCGGA TTTGGTATTA TTTCTCATAT TATTACCAAT
GAATCTAGAA AAAAAGAAAT TTTTGGAACC TTAGGAATAA TTTATGCTAT AATTACTATC
GGGATTTTAG GTTTTATTGT TTGAGCACAT CACATATTTA CTGTTGGTTT AGATGTTGAT
ACTCGGGCTT ATTTTACTTC TGCAACAATA ATTATTGCAA TTCCAACAGG AATTAAAGTA
TTTAGTTGAC TTGCTACTAT TTATGGTTCA AAAATCAACT ATACCCCTGC AATAATTTGA
AGAATGGGAT TTATTTTTTT ATTCACTTTA GGTGGATTAA CAGGAATTAT CCTTTCCAAT
TCATCTCTAG ATATTATTCT GCATGATACA TACTATGTGA TTGGTCATTT TCATTATGTC
TTATCAATAG GTGCTGTTTT TGCTATCATT GCAGGTTTTA TTTATTGATT TCCTTTATTT
TTTGGATTTA CTTTAAATAA AAAAATACTA AAAACTCAAT TTATATGTAT ATTCTTAGGT
GTAAATTTAA CTTTTTTTCC TCATCATTTT CTTGGTTTAA ATGGATTTCC TCGACGATAT
TCTGACTACC CAGATATATA TATATGTTGA AATACCCTAT CCTCTATAGG ATCATTAATT
TCTTTTATAG CTTTAATTTT TATAATCTTT ATTATTTGAG AGGCTTTTGT CTCCCAACGT
ATTGCATTAT TTAAATTTTT TATATCCACA AATATTGAAT GATTTCATTT TATACCCCCG
AAATCTCATT CATATTGAGA AATTCCATCT CTATCAAAAA AATTA
>SX4
ATTGTATTGT CCAAATGATT TTACTCCACA AATCACAAAG ATATTGGCTT ACTATACTTT
GTTTTTGGAT TGTGGTCAGG AATAGTAGGC TCAGCATTAA GAATAATTAT TCGAATAGAA
TTAAGAGCCC CAGGTAAATT AATTGGCAAT GACCAAATTT ATAATACTAT TGTTACTGCC
CATGCTTTTA TTATAATTTT TTTTATAGTT ATACCATTTA TAATTGGAGG ATTCGGAAAT
TGGCTTGTAC CCTTAATATT AACAGCCCCT GATATAGCTT TTCCTCGAAT AAATAATATA
AGATTTTGAC TCTTACCCCC TTCTTTAGCC TTATTAATTA TAAGAAATAT TATTGGATCA
GGTGTTGGAA CAGGATGAAC TCTTTATCCT CCTTTATCAT CTAATTTAGG GCATAACTCA
CCTTCTGTAG ATTTAAGAAT TTTTGCTCTT CATATTGCTG GAATTTCTTC TATCATAGGA
GCTATTAATT TTATTGTTAC AATTTTTAAT ATACACACAA AAACACCAAC TTTAAATTTT
ATTTCCCTTT TTGCATGGGC AGTTTTAATT ACTGCAATCT TACTACTTTT ATCTTTACCT
GTACTTGCAG GTGCAATTAC TATACTTCTT ACTGATCGAA ATTTCAATAC TTCATTTTTT
GACCCTGCTG GGGGTGGAGA TCCAATTTTA TATCAACACT TATTTTGATT TTTTGGTCAT
CCAGAAGTAT ATATTTTAAT TTTACCCGGA TTTGGTATTA TTTCTCATAT TATTACCAAT
GAATCTAGAA AAAAAGAAAT TTTTGGAACC TTAGGAATAA TTTATGCTAT AATTACTATC
GGGATTTTAG GTTTTATTGT TTGAGCACAT CACATATTTA CTGTTGGTTT AGATGTTGAT
ACTCGGGCTT ATTTTACTTC TGCAACAATA ATTATTGCAA TTCCAACAGG AATTAAAGTA
TTTAGTTGAC TTGCTACTAT TTATGGTTCA AAAATCAACT ATACCCCTGC AATAATTTGA
AGAATGGGAT TTATTTTTTT ATTCACTTTA GGTGGATTAA CAGGAATTAT CCTTTCCAAT
TCATCTCTAG ATATTATTCT GCATGATACA TACTATGTGA TTGGTCATTT TCATTATGTC
TTATCAATAG GTGCTGTTTT TGCTATCATT GCAGGTTTTA TTTATTGATT TCCTTTATTT
TTTGGATTTA CTTTAAATAA AAAAATACTA AAAACTCAAT TTATATGTAT ATTCTTAGGT
GTAAATTTAA CTTTTTTTCC TCATCATTTT CTTGGTTTAA ATGGATTTCC TCGACGATAT
TCTGATTATC CAGATATATA TATATGTTGA AATACCCTAT CTTCTATAGG ATCATTAATT
TCTTTTATAG CTTTAATTTT TATAATCTTT ATTATTTGAG AGGCTTTTGT CTCCCAACGT
ATTGCATTAT TTAAATTTTT TATATCCACA AATATTGAAT GATTTCATTT TATACCCCCA
AAATCTCATT CATATTGAGA AATTCCATCT CTATCAAAAA AATTA
>YN10
ATTGTATTGT CCAAATGATT TTACTCCACA AATCACAAAG ATATTGGCTT ACTATACTTT
GTTTTTGGAT TGTGGTCAGG AATAGTAGGC TCAGCATTAA GAATAATTAT TCGAATAGAA
TTAAGAGCCC CAGGTAAATT AATTGGCAAT GACCAAATTT ATAATACTAT TGTTACTGCC
CATGCTTTTA TTATAATTTT TTTTATAGTT ATACCATTTA TAATTGGAGG ATTCGGAAAT
TGGCTTGTAC CCTTAATATT AACAGCCCCT GATATAGCTT TTCCTCGAAT AAATAATATA
AGATTTTGAC TCTTACCCCC TTCTTTAGCC TTATTAATTA TAAGAAATAT TATTGGATCA
GGTGTTGGAA CAGGATGAAC TCTTTATCCT CCTTTATCAT CTAATTTAGG GCATAACTCA
CCTTCTGTAG ATTTAAGAAT TTTTGCTCTT CATATTGCTG GAATTTCTTC TATCATAGGA
GCTATTAATT TTATTGTTAC AATTTTTAAT ATACACACAA AAACACCAAC TTTAAATTTT
ATTTCCCTTT TTGCATGGGC AGTTTTAATT ACTGCAATCT TACTACTTTT ATCTTTACCT
GTACTTGCAG GTGCAATTAC TATACTTCTT ACTGATCGAA ATTTCAATAC TTCATTTTTT
GACCCTGCTG GGGGTGGAGA TCCAATTTTA TATCAACACT TATTTTGATT TTTTGGTCAT
CCAGAAGTAT ATATTTTAAT TTTACCCGGA TTTGGTATTA TTTCTCATAT TATTACCAAT
GAATCTAGAA AAAAAGAAAT TTTTGGAACC TTAGGAATAA TTTATGCTAT AATTACTATC
GGGATTTTAG GTTTTATTGT TTGAGCACAT CACATATTTA CTGTTGGTTT AGATGTTGAT
ACTCGGGCTT ATTTTACTTC TGCAACAATA ATTATTGCAA TTCCAACAGG AATTAAAGTA
TTTAGTTGAC TTGCTACTAT TTATGGTTCA AAAATCAACT ATACCCCTGC AATAATTTGA
AGAATGGGAT TTATTTTTTT ATTCACTTTA GGCGGATTAA CAGGAATTAT CCTTTCCAAT
TCATCTCTAG ATATTATTCT GCATGATACA TACTATGTGA TTGGTCATTT TCATTATGTC
TTATCAATAG GTGCTGTTTT TGCTATCATT GCAGGTTTTA TTTATTGATT TCCTTTATTT
TTTGGATTTA CTTTAAATAA AAAAATACTA AAAACTCAAT TTATATGTAT ATTCTTAGGT
GTAAATTTAA CTTTTTTTCC TCATCATTTT CTTGGTTTAA ATGGATTTCC TCGACGATAT
TCTGACTATC CAGATATATA TATATGTTGA AATACCCTAT CTTCTATAGG ATCATTAATT
TCTTTTATAG CTTTAATTTT TATAATCTTT ATCATTTGAG AGGCTTTTGT CTCCCAACGT
ATTGCATTAT TTAAATTTTT TATATCCACA AATATTGAAT GATTTCATTT TATACCCCCA
AAATCTCATT CATATTGAGA AATTCCATCT CTATCAAAAA AATTA
>YN11
ATTGTATTGT CAAAATGATT TTACTCCACA AATCACAAAG ATATTGGCTT ACTATACTTT
GTTTTTGGAT TGTGGTCAGG AATAGTGGGC TCAGCATTAA GAATAATTAT TCGAATAGAA
TTAAGAGCTC CAGGTAAATT AATTGGCAAT GACCAAATTT ATAATACTAT TGTTACTGCC
CATGCTTTTA TTATAATTTT TTTTATAGTT ATACCATTTA TAATTGGAGG ATTCGGAAAT
TGGCTTGTAC CCTTAATATT AACAGCCCCT GATATAGCTT TTCCTCGAAT AAATAATATA
AGATTTTGAC TCTTACCACC TTCTTTAGCC TTATTAATTA TAAGAAATAT TATCGGATCA
GGTGTCGGGA CAGGATGAAC TCTTTATCCT CCTTTATCAT CTAATTTAGG ACATAATTCA
CCTTCTGTAG ATTTAAGAAT TTTTGCTCTT CATATTGCTG GAATTTCTTC TATCATAGGA
GCTATTAATT TTATTGTCAC AATTTTTAAT ATACACACAA AAACACCAAC TTTAAATTTT
ATTTCCCTTT TTGCATGGGC AGTTTTAATT ACTGCAATCT TACTACTTTT ATCTTTACCT
GTACTTGCAG GTGCAATTAC TATACTTCTT ACTGATCGAA ATTTCAATAC TTCATTTTTT
GACCCTGCTG GAGGAGGAGA TCCAATTTTG TATCAACACT TATTTTGATT TTTTGGTCAT
CCAGAAGTTT ATATTTTAAT TTTACCCGGA TTTGGTATTA TTTCTCATAT TATTACCAAT
GAATCTAGAA AAAAAGAAAT TTTTGGAACC TTAGGAATAA TTTATGCTAT AATTACTATC
GGGATTTTAG GTTTTATTGT TTGAGCACAT CACATATTTA CTGTTGGTTT AGATGTTGAT
ACTCGGGCTT ATTTTACTTC TGCAACAATA ATTATTGCAA TTCCAACAGG AATTAAAGTA
TTTAGTTGAC TTGCTACTAT TTATGGTTCA AAAATCAACT ATACCCCTGC AATAATTTGA
AGAATGGGAT TTATTTTTTT ATTCACTTTA GGTGGATTAA CAGGAATTAT CCTTTCCAAT
TCATCTCTAG ATATTATTCT GCATGATACA TACTATGTGA TTGGTCATTT TCATTATGTC
TTATCAATAG GTGCTGTTTT TGCTATCATT GCAGGTTTTA TTTATTGATT TCCTTTATTT
TTTGGATTTA CTTTAAATAA AAAAATACTA AAAACTCAAT TTATATGTAT ATTCTTAGGT
GTAAATTTAA CTTTTTTTCC TCATCATTTT CTTGGTTTAA ATGGATTTCC TCGACGATAT
TCTGACTACC CAGATATATA TATATGTTGA AATACCTTAT CCTCTATAGG ATCATTAATT
TCTTTTATAG CTTTAATTTT TATAATCTTT ATTATTTGAG AGGCTTTTGT CTCCCAACGT
ATTGCATTAT TTAAATTTTT TATATCCACA AATATTGAAT GATTTCATTT TATACCCCCG
AAATCTCATT CATATTGAGA AATTCCATCT CTATCAAAAA AATTA
>YN12
ATTGTATTGT CCAAATGATT TTACTCCACA AATCACAAAG ATATTGGCTT ACTATACTTT
GTTTTTGGAT TGTGGTCAGG AATAGTAGGC TCAGCATTAA GAATAATTAT TCGAATAGAA
TTAAGAGCCC CAGGTAAATT AATTGGCAAT GACCAAATTT ATAATACTAT TGTTACTGCC
CATGCTTTTA TTATAATTTT TTTTATAGTT ATACCATTTA TAATTGGAGG ATTCGGAAAT
TGGCTTGTAC CCTTAATATT AACAGCCCCT GATATAGCTT TTCCTCGAAT AAATAATATA
AGATTTTGAC TCTTACCCCC TTCTTTAGCC TTATTAATTA TAAGAAATAT TATTGGATCA
GGTGTTGGAA CAGGATGAAC TCTTTATCCT CCTTTATCAT CTAATTTAGG GCATAACTCA
CCTTCTGTAG ATTTAAGAAT TTTTGCTCTT CATATTGCTG GAATTTCTTC TATCATAGGA
GCTATTAATT TTATTGTTAC AATTTTTAAT ATACACACAA AAACACCAAC TTTAAATTTT
ATTTCCCTTT TTGCATGGGC AGTTTTAATT ACTGCAATCT TACTACTTTT ATCTTTACCT
GTACTTGCAG GTGCAATTAC TATACTTCTT ACTGATCGAA ATTTCAATAC TTCATTTTTT
GACCCTGCTG GGGGTGGAGA TCCAATTTTA TATCAACACT TATTTTGATT TTTTGGTCAT
CCAGAAGTAT ATATTTTAAT TTTACCCGGA TTTGGTATTA TTTCTCATAT TATTACCAAT
GAATCTAGAA AAAAAGAAAT TTTTGGAACC TTAGGAATAA TTTATGCTAT AATTACTATC
GGGATTTTAG GTTTTATTGT TTGAGCACAT CACATATTTA CTGTTGGTTT AGATGTTGAT
ACTCGGGCTT ATTTTACTTC TGCAACAATA ATTATTGCAA TTCCAACAGG AATTAAAGTA
TTTAGTTGAC TTGCTACTAT TTATGGTTCA AAAATCAACT ATACCCCTGC AATAATTTGA
AGAATGGGAT TTATTTTTTT ATTCACTTTA GGCGGATTAA CAGGAATTAT CCTTTCCAAT
TCATCTCTAG ATATTATTCT GCATGATACA TACTATGTGA TTGGTCATTT TCATTATGTC
TTATCAATAG GTGCTGTTTT TGCTATCATT GCAGGTTTTA TTTATTGATT TCCTTTATTT
TTTGGATTTA CTTTAAATAA AAAAATACTA AAAACTCAAT TTATATGTAT ATTCTTAGGT
GTAAATTTAA CTTTTTTTCC TCATCATTTT CTTGGTTTAA ATGGATTTCC TCGACGATAT
TCTGACTATC CAGATATATA TATATGTTGA AATACCCTAT CTTCTATAGG ATCATTAATT
TCTTTTATAG CTTTAATTTT TATAATCTTT ATCATTTGAG AGGCTTTTGT CTCCCAACGT
ATTGCATTAT TTAAATTTTT TATATCCACA AATATTGAAT GATTTCATTT TATACCCCCA
AAATCTCATT CATATTGAGA AATTCCATCT CTATCAAAAA AATTA
>YN5
------TTGT CAAAATGATT CTACTCCACA AATCATAAAG ATATTGGCTT ATTATACTTT
GTCTTCGGAT TATGATCAGG AATAGTAGGC TCAGCATTAA GAATAATTAT TCGAATGGAG
TTAAGAGCTC CAGGAAAATT AATTGGTAAT GATCAAATTT ATAACACTAT TGTTACTGCC
CATGCTTTTA TTATAATTTT TTTTATGGTT ATGCCATTTA TGATTGGTGG ATTTGGAAAT
TGACTTGTTC CTTTAATATT GACAGCCCCT GATATAGCTT TTCCTCGAAT AAACAATATA
AGATTTTGAC TCTTACCCCC TTCTTTAGCC TTACTAATTA TAAGAAATAT TGTTGGGTCA
GGTGTAGGAA CAGGATGAAC TCTATACCCT CCTTTATCAT CTAATTTAGG ACATAATTCA
CCTTCTGTAG ATTTAAGAAT TTTTGCTCTT CATATTGCTG GAATTTCTTC TATTATAGGT
GCTATTAATT TTATTGTTAC AATTTTTAAT ATACATACAA AAACACCAAC TTTAAATTTT
ATCCCTCTTT TTGCATGAGC AGTTTTAATT ACCGCAATCT TATTACTATT ATCTTTACCT
GTTCTTGCAG GAGCAATTAC TATACTTTTA ACTGATCGAA ATTTCAATAC TTCATTTTTT
GACCCTGCTG GTGGAGGAGA TCCAATTCTA TACCAACACT TATTTTGATT TTTTGGTCAT
CCAGAAGTAT ATATTTTAAT TCTACCTGGA TTTGGTATTA TTTCTCATAT TATTACAAAT
GAATCTAGAA AAAAAGAAAT TTTTGGGTCC TTAGGAATAA TTTATGCTAT AATTACTATC
GGGATTTTAG GTTTTATTGT TTGAGCACAC CACATATTTA CTGTTGGTTT AGATGTAGAT
ACTCGAGCTT ATTTTACTTC AGCAACAATA ATCATTGCAA TTCCAACAGG AATCAAAGTA
TTTAGTTGGC TAGCTACTAT CTATGGCTCA AAAATCAATT ATACCCCCGC AATAATTTGA
AGAATAGGAT TTATCTTTTT ATTCACTTTA GGTGGATTAA CAGGAATCAT CCTTTCTAAT
TCATCTCTAG ATATCATTTT ACATGACACA TATTATGTTA TTGGTCATTT TCATTACGTC
CTATCAATAG GGGCTGTTTT CGCAATTATT GCAGGTTTTA TTTACTGATT TCCTTTATTT
TTTGGATTTA CCTTAAATAA AAAAATACTA AAAACTCAAT TTATATGTAT ATTTTTAGGT
GTAAATATAA CTTTTTTCCC TCATCATTTT CTTGGTTTAA ATGGGTTTCC CCGACGTTAC
TCCGACTATC CGGATATATA TATATGCTGA AATACCTTAT CTTCTATAGG GTCCTTAATT
TCTTTTATAG CTTTAATTTT TATAATCTTT ATTATTTGAG AGGCTTTTGT CTCTCAACGT
ATTGCATTAT TTAAATTTTT TATATCAACA AATATTGAAT GATTTCATTT CATACCCCCG
AAAGCTCATT CATATTGAGA AATCCCATCT CTATCAAAAA GATTA
>YN6
------TTGT CAAAATGATT CTACTCCACA AATCATAAAG ATATTGGCTT ATTATACTTT
GTCTTCGGAT TATGATCAGG AATAGTAGGC TCAGCATTAA GAATAATTAT TCGAATGGAG
TTAAGAGCTC CAGGAAAATT AATTGGTAAT GATCAAATTT ATAACACTAT TGTTACTGCC
CATGCTTTTA TTATAATTTT TTTTATGGTT ATGCCATTTA TGATTGGTGG ATTTGGAAAT
TGACTTGTTC CTTTAATATT GACAGCCCCT GATATAGCTT TTCCTCGAAT AAACAATATA
AGATTTTGAC TCTTACCCCC TTCTTTAGCC TTACTAATTA TAAGAAATAT TGTTGGGTCA
GGTGTAGGAA CAGGATGAAC TCTATACCCT CCTTTATCAT CTAATTTAGG ACATAATTCA
CCTTCTGTAG ATTTAAGAAT TTTTGCTCTT CATATTGCTG GAATTTCTTC TATTATAGGT
GCTATTAATT TTATTGTTAC AATTTTTAAT ATACATACAA AAACACCAAC TTTAAATTTT
ATCCCTCTTT TTGCATGAGC AGTTTTAATT ACCGCAATCT TATTACTATT ATCTTTACCT
GTTCTTGCAG GAGCAATTAC TATACTTTTA ACTGATCGAA ATTTCAATAC TTCATTTTTT
GACCCTGCTG GTGGAGGAGA TCCAATTCTA TACCAACACT TATTTTGATT TTTTGGTCAT
CCAGAAGTAT ATATTTTAAT TCTACCTGGA TTTGGTATTA TTTCTCATAT TATTACAAAT
GAATCTAGAA AAAAAGAAAT TTTTGGGTCC TTAGGAATAA TTTATGCTAT AATTACTATC
GGGATTTTAG GTTTTATTGT TTGAGCACAC CACATATTTA CTGTTGGTTT AGATGTAGAT
ACTCGAGCTT ATTTTACTTC AGCAACAATA ATCATTGCAA TTCCAACAGG AATCAAAGTA
TTTAGTTGGC TAGCTACTAT CTATGGCTCA AAAATCAATT ATACCCCCGC AATAATTTGA
AGAATAGGAT TTATCTTTTT ATTCACTTTA GGTGGATTAA CAGGAATCAT CCTTTCTAAT
TCATCTCTAG ATATCATTTT ACATGACACA TATTATGTTA TTGGTCATTT TCATTACGTC
CTATCAATAG GGGCTGTTTT CGCAATTATT GCAGGTTTTA TTTACTGATT TCCTTTATTT
TTTGGATTTA CCTTAAATAA AAAAATACTA AAAACTCAAT TTATATGTAT ATTTTTAGGT
GTAAATATAA CTTTTTTCCC TCATCATTTT CTTGGTTTAA ATGGGTTTCC CCGACGTTAC
TCCGACTATC CGGATATATA TATATGCTGA AATACCTTAT CTTCTATAGG GTCCTTAATT
TCTTTTATAG CTTTAATTTT TATAATCTTT ATTATTTGAG AGGCTTTTGT CTCTCAACGT
ATTGCATTAT TTAAATTTTT TATATCAACA AATATTGAAT GATTTCATTT CATACCCCCG
AAAGCTCATT CATATTGAGA AATCCCATCT CTATCAAAAA GATTA
>YN7
------TTGT CAAAATGATT CTACTCCACA AATCATAAAG ATATTGGCTT ATTATACTTT
GTCTTCGGAT TATGATCAGG AATAGTAGGC TCAGCATTAA GAATAATTAT TCGAATGGAG
TTAAGAGCTC CAGGAAAATT AATTGGTAAT GATCAAATTT ATAACACTAT TGTTACTGCC
CATGCTTTTA TTATAATTTT TTTTATGGTT ATGCCATTTA TGATTGGTGG ATTTGGAAAT
TGACTTGTTC CTTTAATATT GACAGCCCCT GATATAGCTT TTCCTCGAAT AAACAATATA
AGATTTTGAC TCTTACCCCC TTCTTTAGCC TTACTAATTA TAAGAAATAT TGTTGGGTCA
GGTGTAGGAA CAGGATGAAC TCTATACCCT CCTTTATCAT CTAATTTAGG ACATAATTCA
CCTTCTGTAG ATTTAAGAAT TTTTGCTCTT CATATTGCTG GAATTTCTTC TATTATAGGT
GCTATTAATT TTATTGTTAC AATTTTTAAT ATACATACAA AAACACCAAC TTTAAATTTT
ATCCCTCTTT TTGCATGAGC AGTTTTAATT ACCGCAATCT TATTACTATT ATCTTTACCT
GTTCTTGCAG GAGCAATTAC TATACTTTTA ACTGATCGAA ATTTCAATAC TTCATTTTTT
GACCCTGCTG GTGGAGGAGA TCCAATTCTA TACCAACACT TATTTTGATT TTTTGGTCAT
CCAGAAGTAT ATATTTTAAT TCTACCTGGA TTTGGTATTA TTTCTCATAT TATTACAAAT
GAATCTAGAA AAAAAGAAAT TTTTGGGTCC TTAGGAATAA TTTATGCTAT AATTACTATC
GGGATTTTAG GTTTTATTGT TTGAGCACAC CACATATTTA CTGTTGGTTT AGATGTAGAT
ACTCGAGCTT ATTTTACTTC AGCAACAATA ATCATTGCAA TTCCAACAGG AATCAAAGTA
TTTAGTTGGC TAGCTACTAT CTATGGCTCA AAAATCAATT ATACCCCCGC AATAATTTGA
AGAATAGGAT TTATCTTTTT ATTCACTTTA GGCGGATTAA CAGGAATCAT CCTTTCTAAT
TCATCTCTAG ATATCATTTT ACATGACACA TATTATGTTA TTGGTCATTT TCATTACGTC
CTATCAATAG GGGCTGTTTT CGCAATTATT GCAGGTTTTA TTTACTGATT TCCTTTATTT
TTTGGATTTA CCTTAAATAA AAAAATACTA AAAACTCAAT TTATATGTAT ATTTTTAGGT
GTAAATATAA CTTTTTTCCC TCATCATTTT CTTGGTTTAA ATGGGTTTCC CCGACGTTAC
TCCGACTATC CGGATATATA TATATGCTGA AATACCTTAT CTTCTATAGG GTCCTTAATT
TCTTTTATAG CTTTAATTTT TATAATCTTT ATTATTTGAG AGGCTTTTGT CTCTCAACGT
ATTGCATTAT TTAAATTTTT TATATCAACA AATATTGAAT GATTTCATTT CATACCCCCG
AAAGCTCATT CATATTGAGA AATCCCATCT CTATCAAAAA GATTA
>MK051021_1
------TTGA AAAAATGATT ATATTCTACT AATCATAAAG ATATTGGAAT TTTATATTTT
ATTTTTGGAT TATGATCTGG AATAATTGGC TCAGCTTTAA GTATAATTAT TCGAATAGAA
TTAGGTACCC CAGGAAAATT AATTGGAAAT GATCAAATCT ATAATACTTT AGTTACTGCT
CATGCATTTA TTATAATTTT TTTTATAGTT ATACCTTTTA TAATTGGAGG ATTCGGAAAT
TGATTAGTCC CCCTTATATT AGCTGCCCCT GATATAGCTT TTCCCCGTAT AAATAATATA
AGATTTTGAT TACTACCTCC ATCTTTATCT TTATTACTTT CAAGTAATGT TATTGGTTCA
GGTGTTGGTA CTGGATGAAC TTTATATCCT CCTTTATCTT CTATTATAGG GCATAATTCT
CCATCTGTTG ATCTTGGAAT TTTTTCTCTT CATATTGCAG GAATTTCTTC TATTATAGGT
GCTATTAATT TTATTGTAAC AATTTTAAAT ATACACTCTA AAACTCCTTC ATTAAATTTT
ATTCCATTAT TTGCTTGATC AGTTTTAATT ACAGCTATTC TTCTTCTCCT CTCACTTCCA
GTTTTAGCTG GAGCAATCAC TATATTATTA ACTGATCGAA ATTTCAATAC TTCATTTTTT
GATCCAGCTG GAGGGGGTGA CCCAATTTTA TATCAACACT TATTTTGATT TTTTGGTCAT
CCTGAAGTTT ACATTTTAAT TTTACCAGGA TTTGGTATTA TTTCTCATAT TATTACTAAT
GAATGTGGAA AAAAAGAAAT TTTTGGATCT TTAGGAATAA TTTATGCTAT AATTACTATT
GGATTATTAG GTTTTATTGT TTGAGCTCAT CACATATTTA CTGTTGGATT AGATGTTGAT
ACTCGAGCCT ATTTTACTTC AGCAACAATA ATTATTGCTA TCCCTACTGG AATTAAAGTT
TTTAGATGAT TAGCTTCAAT TTATGGATCA AAAATTAATT ATTCCCCCTC AATAATTTGA
AGTATAGGTT TTATTTTTTT ATTTACAATA GGAGGACTCA CAGGAATTAT TCTATCTAAT
TCTTCTTTAG ATATTATTCT TCATGATACT TATTATGTTA TTGGACATTT TCATTATGTT
TTATCTATAG GAGCTGTTTT TGCTATTATT GCTGGATTTA TTCATTGATT CCCATTATTT
TTTGGATTTT CATTAAATAA AAAAATATTA AAAATTCAAT TTATTATAAT ATTCTTTGGA
GTAAATTTAA CATTCTTTCC TCATCACTTT CTTGGATTAA ATGGATTCCC ACGACGATAT
TCTGATTATC CTGATATATT TATATGTTGA AATATTTTAT CATCTATTGG TTCATTAATT
TCATTTTTAT CACTAATTTT TTTAATTTTT ATTATTTGAG AAGCTTTTAT TTCACAACGA
ATTTCCTTAT TTAAATTTTT TATATCATCA AATATTGAAT GATTTCATTA TTCTCCACCT
TTAAATCATT CATATTTAGA AATTCCAAAA ATTTTTAAT- -----
>MK051022_1
------TTGA AAAAATGATT ATATTCTACT AATCATAAAG ACATTGGAAT TTTATATTTT
ATTTTTGGAT TATGATCCGG AATAATTGGA TCAGCTTTAA GAATAATTAT TCGTATAGAA
TTAGGTACTC CAGGAAAATT AATTGGAAAT GATCAAATCT ATAATACTTT AGTTACTGCT
CATGCATTTA TTATAATTTT TTTTATAGTT ATACCTTTTA TAATTGGGGG ATTTGGAAAT
TGACTTGTTC CTCTTATATT AGCAGCCCCT GATATAGCTT TTCCTCGTAT AAATAATATA
AGATTTTGAT TACTCCCCCC ATCTCTATCA TTTTTACTTT CAAGAAATAT TATTGGTTCA
GGTGTTGGAA CTGGATGAAC TCTATATCCT CCCTTATCTT CTATTATAGG ACATAATTCA
CCTTCTGTTG ATCTTGGAAT TTTTTCTCTT CATATTGCAG GAATTTCTTC TATTATAGGT
GCTATTAATT TTATTGTAAC AATTTTAAAT ATACATTCCA AAACCCCTTC ATTAAATTTT
ATTCCATTAT TTGCTTGATC AGTCTTAATT ACAGCTATTC TTCTTCTTCT TTCCCTTCCA
GTTTTAGCTG GAGCTATTAC TATATTATTA ACTGATCGAA ATTTTAATAC TTCCTTTTTT
GACCCAGCTG GAGGAGGAGA CCCAATTTTA TATCAACACT TATTTTGATT TTTTGGTCAT
CCTGAAGTTT ATATTCTAAT TTTACCTGGA TTTGGGATTA TTTCTCATAT TATTACTAAT
GAATGTGGAA AAAAAGAAAT TTTTGGATCT TTAGGTATAA TCTATGCTAT AATTACTATT
GGATTATTAG GATTTATTGT TTGAGCTCAT CATATATTCA CTGTAGGATT AGATGTTGAT
ACTCGAGCTT ATTTTACTTC AGCAACAATA ATTATTGCTA TCCCTACTGG TATTAAAGTT
TTTAGATGAT TAGCTTCAAT TTATGGATCA AAAATTAATT ACTCCCCATC AATAATTTGA
AGTATAGGTT TTATTTTTTT ATTTACAATA GGAGGACTAA CAGGAATTAT TTTATCTAAT
TCTTCTTTAG ATATTATTCT TCATGATACT TATTATGTAA TTGGACATTT TCATTATGTT
TTATCTATAG GAGCTGTTTT TGCTATTATC GCTGGATTTA TTCACTGATT CCCCTTATTT
TTTGGATTCT CATTAAATAA AAAAATATTA AAAATTCAAT TTATTATAAT ATTCTTTGGA
GTAAATTTAA CATTCTTTCC CCATCATTTT CTTGGATTAA ATGGTTTCCC ACGACGATAT
TCTGATTATC CAGATATATT TATATGTTGA AATATTTTAT CCTCAATTGG TTCACTAATT
TCATTTTTAT CATTAATTTT TTTAATTTTT ATTATTTGAG AAGCTTTTAT TTCTCAACGA
ATTTCATTAT TTAAATTTTT TACATCATCA AATATTGAAT GATTCCATTA TTCCCCACCT
TTAAACCATT CATATTTAGA AATTCCAAAA ATTTTTAAT- -----
>MK051030_1
------TTGT CAAAATGATT CTACTCCACA AATCATAAAG ATATTGGCTT ATTATACTTT
GTCTTCGGAT TATGATCAGG AATAGTAGGC TCAGCATTAA GAATAATTAT TCGAATGGAG
TTAAGAGCTC CAGGAAAATT AATTGGTAAT GATCAAATTT ATAACACTAT TGTTACTGCC
CATGCTTTTA TTATAATTTT TTTTATGGTT ATGCCATTTA TGATTGGTGG ATTTGGAAAT
TGACTTGTTC CTTTAATATT GACAGCCCCT GATATAGCTT TTCCTCGAAT AAACAATATA
AGATTTTGAC TCTTACCCCC TTCTTTAGCC TTACTAATTA TAAGAAATAT TGTTGGGTCA
GGTGTAGGAA CAGGATGAAC TCTATACCCT CCTTTATCAT CTAATTTAGG ACATAATTCA
CCTTCTGTAG ATTTAAGAAT TTTTGCTCTT CATATTGCTG GAATTTCTTC TATTATAGGT
GCTATTAATT TTATTGTTAC AATTTTTAAT ATACATACAA AAACACCAAC TTTAAATTTT
ATCCCTCTTT TTGCATGAGC AGTTTTAATT ACCGCAATCT TATTACTATT ATCTTTACCT
GTTCTTGCAG GAGCAATTAC TATACTTTTA ACTGATCGAA ATTTCAATAC TTCATTTTTT
GACCCTGCTG GTGGAGGAGA TCCAATTCTA TACCAACACT TATTTTGATT TTTTGGTCAT
CCAGAAGTAT ATATTTTAAT TCTACCTGGA TTTGGTATTA TTTCTCATAT TATTACAAAT
GAATCTAGAA AAAAAGAAAT TTTTGGGTCC TTAGGAATAA TTTATGCTAT AATTACTATC
GGGATTTTAG GTTTTATTGT TTGAGCACAC CACATATTTA CTGTTGGTTT AGATGTAGAT
ACTCGAGCTT ATTTTACTTC AGCAACAATA ATCATTGCAA TTCCAACAGG AATCAAAGTA
TTTAGTTGGC TAGCTACTAT CTATGGCTCA AAAATCAATT ATACCCCCGC AATAATTTGA
AGAATAGGAT TTATCTTTTT ATTCACTTTA GGTGGATTAA CAGGAATCAT CCTTTCTAAT
TCATCTCTAG ATATCATTTT ACATGACACA TATTATGTTA TTGGTCATTT TCATTACGTC
CTATCAATAG GGGCTGTTTT CGCAATTATT GCAGGTTTTA TTTACTGATT TCCTTTATTT
TTTGGATTTA CCTTAAATAA AAAAATACTA AAAACTCAAT TTATATGTAT ATTTTTAGGT
GTAAATATAA CTTTTTTCCC TCATCATTTT CTTGGTTTAA ATGGGTTTCC CCGACGTTAC
TCCGACTATC CGGATATATA TATATGCTGA AATACCTTAT CTTCTATAGG GTCCTTAATT
TCTTTTATAG CTTTAATTTT TATAATCTTT ATTATTTGAG AGGCTTTTGT CTCTCAACGT
ATTGCATTAT TTAAATTTTT TATATCAACA AATATTGAAT GATTTCATTT CATACCCCCG
AAAGCTCATT CATATTGAGA AATCCCATCT CTATCAAAAA GA---
>MK051031_1
------TTGT CCAAATGATT TTACTCCACA AATCACAAAG ATATTGGCTT ACTATACTTT
GTTTTTGGAT TGTGGTCAGG AATAGTAGGC TCAGCATTAA GAATAATTAT TCGAATAGAA
TTAAGAGCCC CAGGTAAATT AATTGGCAAT GACCAAATTT ATAATACTAT TGTTACTGCC
CATGCTTTTA TTATAATTTT TTTTATAGTT ATACCATTTA TAATTGGAGG ATTCGGAAAT
TGGCTTGTAC CCTTAATATT AACAGCCCCT GATATAGCTT TTCCTCGAAT AAATAATATA
AGATTTTGAC TCTTACCCCC TTCTTTAGCC TTATTAATTA TAAGAAATAT TATTGGATCA
GGTGTTGGAA CAGGATGAAC TCTTTATCCT CCTTTATCAT CTAATTTAGG GCATAACTCA
CCTTCTGTAG ATTTAAGAAT TTTTGCTCTT CATATTGCTG GAATTTCTTC TATCATAGGA
GCTATTAATT TTATTGTTAC AATTTTTAAT ATACACACAA AAACACCAAC TTTAAATTTT
ATTTCCCTTT TTGCATGGGC AGTTTTAATT ACTGCAATCT TACTACTTTT ATCTTTACCT
GTACTTGCAG GTGCAATTAC TATACTTCTT ACTGATCGAA ATTTCAATAC TTCATTTTTT
GACCCTGCTG GGGGTGGAGA TCCAATTTTA TATCAACACT TATTTTGATT TTTTGGTCAT
CCAGAAGTAT ATATTTTAAT TTTACCCGGA TTTGGTATTA TTTCTCATAT TATTACCAAT
GAATCTAGAA AAAAAGAAAT TTTTGGAACC TTAGGAATAA TTTATGCTAT AATTACTATC
GGGATTTTAG GTTTTATTGT TTGAGCACAT CACATATTTA CTGTTGGTTT AGATGTTGAT
ACTCGGGCTT ATTTTACTTC TGCAACAATA ATTATTGCAA TTCCAACAGG AATTAAAGTA
TTTAGTTGAC TTGCTACTAT TTATGGTTCA AAAATCAACT ATACCCCTGC AATAATTTGA
AGAATGGGAT TTATTTTTTT ATTCACTTTA GGCGGATTAA CAGGAATTAT CCTTTCCAAT
TCATCTCTAG ATATTATTCT GCATGATACA TACTATGTGA TTGGTCATTT TCATTATGTC
TTATCAATAG GTGCTGTTTT TGCTATCATT GCAGGTTTTA TTTATTGATT TCCTTTATTT
TTTGGATTTA CTTTAAATAA AAAAATACTA AAAACTCAAT TTATATGTAT ATTCTTAGGT
GTAAATTTAA CTTTTTTTCC TCATCATTTT CTTGGTTTAA ATGGATTTCC TCGACGATAT
TCTGACTATC CAGATATATA TATATGTTGA AATACCCTAT CTTCTATAGG ATCATTAATT
TCTTTTATAG CTTTAATTTT TATAATCTTT ATCATTTGAG AGGCTTTTGT CTCCCAACGT
ATTGCATTAT TTAAATTTTT TATATCCACA AATATTGAAT GATTTCATTT TATACCCCCA
AAATCTCATT CATATTGAGA AATTCCATCT CTATCAAAAA AA---
>MK051032_1
------TTGT CCAAATGATT TTACTCCACA AATCACAAAG ATATTGGCTT ACTATACTTT
GTTTTTGGAT TGTGGTCAGG AATAGTAGGC TCAGCATTAA GAATAATTAT TCGAATAGAA
TTAAGAGCCC CAGGTAAATT AATTGGCAAT GACCAAATTT ATAATACTAT TGTTACTGCC
CATGCTTTTA TTATAATTTT TTTTATAGTT ATACCATTTA TAATTGGAGG ATTCGGAAAT
TGGCTTGTAC CCTTAATATT AACAGCCCCT GATATAGCTT TTCCTCGAAT AAATAATATA
AGATTTTGAC TCTTACCCCC TTCTTTAGCC TTATTAATTA TAAGAAATAT TATTGGATCA
GGTGTTGGAA CAGGATGAAC TCTTTATCCT CCTTTATCAT CTAATTTAGG GCATAACTCA
CCTTCTGTAG ATTTAAGAAT TTTTGCTCTT CATATTGCTG GAATTTCTTC TATCATAGGA
GCTATTAATT TTATTGTTAC AATTTTTAAT ATACACACAA AAACACCAAC TTTAAATTTT
ATTTCCCTTT TTGCATGGGC AGTTTTAATT ACTGCAATCT TACTACTTTT ATCTTTACCT
GTACTTGCAG GTGCAATTAC TATACTTCTT ACTGATCGAA ATTTCAATAC TTCATTTTTT
GACCCTGCTG GGGGTGGAGA TCCAATTTTA TATCAACACT TATTTTGATT TTTTGGTCAT
CCAGAAGTAT ATATTTTAAT TTTACCCGGA TTTGGTATTA TTTCTCATAT TATTACCAAT
GAATCTAGAA AAAAAGAAAT TTTTGGAACC TTAGGAATAA TTTATGCTAT AATTACTATC
GGGATTTTAG GTTTTATTGT TTGAGCACAT CACATATTTA CTGTTGGTTT AGATGTTGAT
ACTCGGGCTT ATTTTACTTC TGCAACAATA ATTATTGCAA TTCCAACAGG AATTAAAGTA
TTTAGTTGAC TTGCTACTAT TTATGGTTCA AAAATCAACT ATACCCCTGC AATAATTTGA
AGAATGGGAT TTATTTTTTT ATTCACTTTA GGCGGATTAA CAGGAATTAT CCTTTCCAAT
TCATCTCTAG ATATTATTCT GCATGATACA TACTATGTGA TTGGTCATTT TCATTATGTC
TTATCAATAG GTGCTGTTTT TGCTATCATT GCAGGTTTTA TTTATTGATT TCCTTTATTT
TTTGGATTTA CTTTAAATAA AAAAATACTA AAAACTCAAT TTATATGTAT ATTCTTAGGT
GTAAATTTAA CTTTTTTTCC TCATCATTTT CTTGGTTTAA ATGGATTTCC TCGACGATAT
TCTGACTATC CAGATATATA TATATGTTGA AATACCCTAT CTTCTATAGG ATCATTAATT
TCTTTTATAG CTTTAATTTT TATAATCTTT ATCATTTGAG AGGCTTTTGT CTCCCAACGT
ATTGCATTAT TTAAATTTTT TATATCCACA AATATTGAAT GATTTCATTT TATACCCCCA
AAATCTCATT CATATTGAGA AATTCCATCT CTATCAAAAA AA---
