# Supplementary material for: An Integrative Phylogenetic Analysis of the Genus Rhynchium Spinola (Hymenoptera: Vespidae: Eumeninae) from China Based on Morphology, Genomic Data and Geographical Distribution
Source: Insects. 2025 Feb 16;16(2):217. doi: 10.3390/insects16020217 (PMC11856612; doi:10.3390/insects16020217)
Supplement: Supplementary file 1 [file insects-16-00217-s001.zip › Supplementary_S1_data_matrices/2.mitochondrial_genome.fas]

>CQ5
ATGTTTACAAATCTTTTTTCAATTTTTGACCCTAATTCATCAATTAACCTCTCATTAAATTGACTAGCAATCTCTATTTCATTTTTAATATTCCCAAAAATTTATTGATTAAAACAAAATAAAATAAATTTAGTAACTAAATTAATTTTAATATTTTTATTTAATGAAATAACCAAATTAATCCAAAAAAAAAATCACAATAATATTTTTTTTTTTATAATGATTTTTTTTTTAATTTTAATTATAAATTTTATAGGTTTATTCCCCTATATTTTTACTCCTTCTAGACATTTAACTGTTTCTCTTCCTATATCATTTTCTATTTGAATAGGAATTATTCTACATAATTGAATTAATAAAACTAATTTTATATTTGCTCATCTTGTTCCTATTGGGACTCCAACCTTATTAATACCCTTAATGGTAATTATTGAAACTATCAGAAATTTAATTCGACCGGGAACTTTAGCTATTCGTCTATCTGCAAACATAATTGCTGGTCACTTACTTTTTAGACTATTAGGTTCTACAGGATCTAACTTAAATTTTTATCTTATTATTTTATTAATTCTAATTCAAATTTTATTATTTATATTAGAAATAGCTGTTTCTTCAATTCAATCTTATGTATTCACAATATTAAGATCTTTATATTCAAATGAAAATATTCCACACTTAAGACCTTTAAAATGATTAAATATATATATATTTTTAATTATTTGAATATTAATTTTTATTGTAAAAATAAATTTCACAATACATTTTAATCCTGATAAAAAAAAAATTAAAATTTTTGATAAACAAATAAATTGAAAAATTTTGATTGTATTGTCAAAATGATTTTACTCCACAAATCACAAAGATATTGGCTTACTATACTTTGTTTTTGGATTGTGGTCAGGAATAGTGGGCTCAGCATTAAGAATAATTATTCGAATAGAATTAAGAGCTCCAGGTAAATTAATTGGCAATGACCAAATTTATAATACTATTGTTACTGCCCATGCTTTTATTATAATTTTTTTTATAGTTATACCATTTATAATTGGAGGATTCGGAAATTGGCTTGTACCCTTAATATTAACAGCCCCTGATATAGCTTTTCCTCGAATAAATAATATAAGATTTTGACTCTTACCACCTTCTTTAGCCTTATTAATTATAAGAAATATTATCGGATCAGGTGTCGGGACAGGATGAACTCTTTATCCTCCTTTATCATCTAATTTAGGACATAATTCACCTTCTGTAGATTTAAGAATTTTTGCTCTTCATATTGCTGGAATTTCTTCTATCATAGGAGCTATTAATTTTATTGTCACAATTTTTAATATACACACAAAAACACCAACTTTAAATTTTATTTCCCTTTTTGCATGGGCAGTTTTAATTACTGCAATCTTACTACTTTTATCTTTACCTGTACTTGCAGGTGCAATTACTATACTTCTTACTGATCGAAATTTCAATACTTCATTTTTTGACCCTGCTGGAGGAGGAGATCCAATTTTATATCAACACTTATTTTGATTTTTTGGTCATCCAGAAGTTTATATTTTAATTTTACCCGGATTTGGTATTATTTCTCATATTATTACCAATGAATCTAGAAAAAAAGAAATTTTTGGAACCTTAGGAATAATTTATGCTATAATTACTATCGGGATTTTAGGTTTTATTGTTTGAGCACATCACATATTTACTGTTGGTTTAGATGTTGATACTCGGGCTTATTTTACTTCTGCAACAATAATTATTGCAATTCCAACAGGAATTAAAGTATTTAGTTGACTTGCTACTATTTATGGTTCAAAAATCAACTATACCCCTGCAATAATTTGAAGAATGGGATTTATTTTTTTATTCACTTTAGGTGGATTAACAGGAATTATCCTTTCCAATTCATCTCTAGATATTATTCTGCATGATACATACTATGTGATTGGTCATTTTCATTATGTCTTATCAATAGGTGCTGTTTTTGCTATCATTGCAGGTTTTATTTATTGATTTCCTTTATTTTTTGGATTTACTTTAAATAAAAAAATACTAAAAACTCAATTTATATGTATATTCTTAGGTGTAAATTTAACTTTTTTTCCTCATCATTTTCTTGGTTTAAATGGATTTCCTCGACGATATTCTGACTACCCAGATATATATATATGTTGAAATACCCTATCCTCTATAGGATCATTAATTTCTTTTATAGCTTTAATTTTTATAATCTTTATTATTTGAGAGGCTTTTGTCTCCCAACGTATTGCATTATTTAAATTTTTTATATCCACAAATATTGAATGATTTCATTTTATACCCCCGAAATCTCATTCATATTGAGAAATTCCATCTCTATCAAAAAAATTAATTCACACCTGAAATAATTATTTTATTCAAGATTCAAATTCACCTAATATAGATCAATTAATTTTTTTTCATGATTTAACTTTAACAATTATTATTCTTATTACCAGTTGTATTATTTATATATTTTATTTTTTAATTACAAATAAATTAATTGATCGATTCATAATTAATGAACATTTAATTGAATTAATTTGAACAATTATTCCAATATTAACTCTTTTATTTATTGCTGCCCCATCCTTAAAAATTTTATATTTACTTGAAGAAAGTTCTTCTCCTATTATTTCTTTAAAAACTATTGGTCATCAATGATATTGACAATACGAATTATCAGATTATTTAAATATTGAATTTGATTCATTTATACAAAATTATGATTCATCCACACCTTGAATAGCTCGTCTATTAGATGTTGATAATCGAGTTATTTTACCATTTAATTCTTCTATCCGTTTATTATTTACCTCCACAGACGTAATTCATTCATGAACAATTCCTGCCTTAGGAATTAAAATAGATGCAACTCCTGGTCGAATTAATCAAGCATTACTATTTATGAATCGACCAGGTTTATTTTTTGGTCAATGTTCTGAAATTTGTGGGGCTAATCATTCATTTATACCTATTGTAATTGAATCAACAAATTTAAATTACTTTATTAATTGAATAAAATCTTTTATGAATTTATCCAACCATCCCTATCATATTGTTTCTATTAGACCTTGACCAATTTTTTTATCTTTTAATATTATATTTTTATTTATTGGAATAATTAAATGATTTTATTTCCAAAATTTTTATTTAATTATTTCAAGAATAATTTTAATGATACTAATTTTATTTCAATGATGACGAGATGTAATTCGTGAAGGAACTTATCAAGGATGCCATACATCATATGTTATAAAAAATCTACGCTTAGGGATAATTTTATTTATTACCTCAGAAATTTTTTTTTTTATTTCATTATTTTGAGCTTATTTTCATTCTTCATTAGCACCAAGAATTGAAATTGGTTTGATATGACCCCCAAAAGGAATTAAAATATTCAATCCTTATGATATTCCTCTATTAAATTCAATTATTCTAATTTCTTCTGGAATAACTATTTCATGATCCCACTATAGAATAATTTCAAATAAATTTAAAAAATCTTTTTTTAGATTAATTCAAACTATTATTTTAGGCTTTATTTTTTCATTTTTTCAATATATCGAATATTACCAAGCTCCTTTTACAATCTCAGATTCCTGTTTTGGTTCAATCTTTTTTTTAACCACAGGTTTTCATGGTATTCATGTTATTATTGGTAATATATTTTTAATAATTTGTGCTTTACGAATTTTTTTAAATCATTTCTCTAAAAATCACCATTTAGGATTTGAAGCTGCTATCTGATATTGACATTTTGTTGATATTGTATGATTATTTGTTTATACCTGAATTTATTGATGATCATTTATAAATTCAATGAATAAATCTATATTAAAAACACATCCTCTATTAAAATTTCTATCTAATTCCTTAATTTTTTTACCAACTCCTTTAAATATTAATTATTGATGAAATATTGGATCTTTATTAGGTCTATGTTTAATAATTCAAATTATTTCTGGCCTATTTTTATCAATACATTATACTCCTTCTATTGACCAAGCATTCAATAGAGTAATCCATATCATAAAAGATATTAATTATGGATGATTAATACGTTTAATTCACATAAATGGGGCATCTTTATTTTTTATTTGTTTATATATTCATATTGGTCGAGGTATTTATTATAATTCTTTTATACTAACACAAACTTGATCAATTGGTGTAATTATTTTTTTACTAACTATAGCAACAGCTTTTTTAGGATATGTTTTACCTTGAGGTCAAATATCTTTATGGGGAGCAACAGTAATTACAAATTTAATTTCCGCTATTCCATATCTTGGACAATATATTGTAAACTGAATTTGAGGGGGATTTTCCATTAGAAATCCAACATTAAATCGATTTTATTCTTTACACTTTATTTTACCTTTTATTATTCTATTTATAGTTGTCATTCATTTAATATTTCTACATCAATCAGGATCAAATAATCCATTAGGATCTTATAGAAACTTAAATAAAATTATTTTTCATCCTTATTTTATTATTAAAGATTCAATTACTTTTATTATATTAATTATTATATTTTTAATTTTTATTTTACAATTTCCCTATTTATTAGGAGACCCTGACAATTTTACCCCTGCAAATCCTTTAATTACACCTTCTCATATTAAACCTGAATGATATTTCTTATTTGCTTATGCTATTCTTCGTGCAATCCCAAATAAATTGGGAGGAGTTTTAGCTTTATTAAGATCAATCTTAATTCTAATAACTTTACCTTGAATTAATAAATTATATACAAAATCACCTAAATTTAATCCTTTAAATCAAACATTATTCTGAATATTTTTTTCTTCATTTATTATATTAACATGATTAGGAGGTAAAGAAATTGAGTATCCTTTCATTCAATTAAGCCAAATCTATACTATTATATATTTTAGATTTTTTTTATTAATAAATTTTATTAATAAAATATGAAATAAATTTATTTTCTTTAAAAATTTTATGTTTTATTTAATTTTAATTATAGGATCATTAGTAAGAGTTGCATTTATTACTTTATTAGAACGGAAAGTTTTAGGGTATATTCAGAATCGAAAAGGTCCAAATAAGGTAGGTATTCAAGGAATTTTACAACCTTTTAGAGATGCAATTAAATTATTTTTAAAAGAAAATATTAAGTTAATTAAGGTTAATTATTTAATATATTATTTTAGTCCTTTGATTGGTTTTTTTTTAGCTATAGCTATATTATTAGGAATAATAAATTTATTAAATTTGATTTTAATTGAGTTTTCAATATTGTATTTTTTATGTTGTTTAAGAATTTTAGTTTATACAGTTATAATTGGTGGATGATCTTCTAATTCAAATTATTCTTTGTTAGGAGGTATTCGTTCAATTATTCAATCTTTATCTTATGAAGTTTCTTTATTTTTATTATTTTTTTGTTTATTTATTTATGTAGAGAGGTATAATTTAATTAGATTTAATAGATTTTTTAATTATAGGAAATTATTTTTTTTTAATATACCTTTAAGATTAATATTTTTTATTAGAATTTTAGCTGATTTAAATCGAATTCCATTTGATTTAATTGAGGGGGAGTCAGAGTTAGTGTCAGGGTTTAATACTGAGTATATGAGAGGAAGATTTGCTTTATTTTTTTTAGGTGAGTATTTAATAATTTTGATTTTTAGTATTTGGATTTCTTTATTATTGTTTAATAGGCAAATTTTTTCTCTAGTTTTTTTAATTCAAGTATTAATAATAGTATTTTTAATTATTTTAATTCGGGGGATTTTACCTCGAATTCGTTATGATTGAATAATATATTTATGTTGATATGAAATTTTACCTTTAGTTATATTTATTTTATATTTTTTAATTATTATTAAATATTTAAGATTTATTTCTTTAAATTTAATTTCTTTAATAACGTCAAACTTAATTCATTTATGATTTTTATTAGAAATTAATTTATTAATTTTTTTATTCTTAATAACCAAAACCATAAAATATTTTTCTTTAATACCTTTTTTCTTCTTTATTCAAGCAATTTCTAGATTAATGATTATTTGAATTTTTAACCTAAATTTTCTTTCTATAAATTATTCCCTAATTGAATTTATTTTTTTTTTATCAATCTCTATAAAACTAGGACTTTTTCCATTTACATGATTACCCCCCATTTTTTTTAAATATATAAATTGAAATATAATTTTCTTATTCTCAACATTACAAAAATTTATTCCATTTATAATTATTAAAAATTTTAATTTTAACTATAAATTTCTTTTTTATATTTGTTTATATTCAATTATTCTCTCAACAATAAAAGCAATTTTTTCAGAAAATATTAAATCTATTATAGCATATTCATCAATTAATAATTCTGCTTGAATAATTATTATTATTTTAATTGACACAATAATATTTCAATTATATTTTTTATTTTATTTAATTTTAATATTCTTAATAAAAAATTTCTTTAATCAAATAGATATATCTTACATATCTGATATTTTAATTTATGAAAATTCAAATATATTAATATACTTTATTTTAATAATTTTTAGACTAAGAATAATTCCACCTTTTTGTTCTTTTATCCCAAAAGTTAGAAGTATTTTAATCTTGATCAAAATAAATATATTAATAATAACATTAATTTTAACAATTTGCTCTATTTTATCTATTTTAATATATTTAACAATTATAATTAAATTACTACTCTATTTTTATTTAAAATATAAAATTAAATATTTTTTGAAATCACAATATAATTATATTTCACTATTTATAATTAGATTTATATTTCCTACTTTTTGATTCATATATTATTTATTAATT---------TTGTTATTATTAATATCAACACCTATTATTATTGTTATTTTACTTATTTTAATTAATTTATTTTTTTCTAAAAAATCTATTTTAGATCGAGAAAAACCTTCACCTTTTGAATGTGGATTTAATCCAATTACTAATGCTCGATTACCCTTTACAATTCAATTTTTTATTATTATAATTATCTTTTTAATTTTTGATATTGAAATTATTATTTTAATTCCTTTAATTCCATCATTTAAACTTAACATAAATCTATTCACTTGATTTATTTCTTCTTTAATTATTATCTTTATTTTATTTTTTGGTTTAATCTATGAATGGAATGAACAATCAACAATTTGAATTAAAATAATTAATTATTATATTTTAAATTTTATTTTGTTATTTATAGTATTAATTCTTATAGTAAAGTTTTTTTTCCATTTTATAATAATATTAATATGTTTAGAATTCTTAGTTTTAACAATTATAAATAGAATTTTTATGAATTTATATGTTGATAATATAGAAGTTTATTATTTAATAATAATAGTATTTTTTGTTATTGAAAGAGTTTTAGGATTAGTTCTTTTAGTTTGTATAATTTGTTATAAGGGAACTGATCATATAAAAAATTTAAATTTATTAATATGAATAAAGTTTTTATTATTTATAGTTTTTAGATTTGGTTTAATAAATTTTAGTTTTGGAAATTTATATATAATTTGTTTTTTATTAATATTTTTTTTAATTTTGAATGTAAATTTAATTTTTAATTTTTGGGTAGAGATTTATTCAATTTTTTCTATTGATTTTTATTCATTTTATTTAATTTTATTAAGAATTTGATTAATTGGGATTATATTAATAATTAAAATAAATAAGATAATAATAATTTTAATTATAAGTTTATTAGTTATTTTATTTTTAAGATTTTCTGTTTTTAATTTTTTATTATTTTATTTTTTATTTGAAGTTAGTTTAATTCCAATTTTTTTAATAATTATATTTGATGGTTATACATTTGAGCGTATTGAAGCTGTTATATATATATTTTTTTTTACATTAATTTCTTCTATACCTTTTTTAATTATTTTATTAGATTTTTATCAATTTTTTAATACTTTAATATTTTATATATTAGATTATTTAAAGTTTAAGATATGGAAAGTAAGATTTATTATTATAATATTAGTATTTTTTGTTAAATTACCATTATTTATTTTTCATATTTGGTTACCTAAAGCTCATGTTGAAGCTCCAGTTTATGGATCAATAATTTTGGCAGGAGTTTTATTAAAATTAGGAGGATATGGAATATTACGAATAGTACAATTTTTTTATTTAAATTTAATAGAGGTTATAATATATTATGTTTCCATTGGGTTAATTAGAGGTGTAGTATTAAGATTTTTATGTATAATTCAAATTGATATAAAAATATTAGTAGCCTATTCATCAGTAGTTCATATAAGAATGTTAGTAGCTAGATTATCAACAATAAGAAAAATTGGGTTTGTAGGATCTTATTTAATAATAATTGGTCATGGGTTATGTTCTTCAGGTTTATTTTATTTGGTAAATTTAAGTTATAAACGTATTGGGAGGCGTTTAATGTTTATAAATAAAGGTTTAATTAATTTAAATTCAACTTTAAGTATATGATGATTTTTAATATGTATAGGAAATTTTTCTGCTCCAATTTCTTTAAGATTATTAGGAGAAATTTTTATATTAATAAGATTAATCTCCTTGGATTTATTTTTAATAATTTATTTAATAATTATATGTTTTTTAAGTGTTGCTTATTCTCTATATTTATTTAGATTTACACAACATGGAAATATAAATTTTATAAATTTTAGTTTTTTAAGAATTTCTGTAAAGGAGTTTATAATTATTTTTATTCATTGATTTCCATTAAATACATTAATTTTTGGAATAAATTTGTTTATAATTATTATTATTTATTTATATATTTATTTATTAATATTTTGTAGAATTAGTATATTTATTTTGGCTTTATTATTTATATATTTAAAATTGAGTTTATTTTTTTATTGAAAAATTTTAAATTTAAATTCATTTTTTATTGAATTTATTTTTTATATTGATTGGATTTCATTAATTTTTTTAAGAACTGTGAGGTTAATTTCTAGATTTGTTTTAATATATAGAATTTTTTATATGATAGAGGATAAAACATTAGATCGATTTTTTTATTTAGTTTTGATATTTATTATAAGAATATTTTTAATGATTTTAAGACCAAATATTGTAAGAATTTTAGTTGGATGAGATGGATTGGGATTAGTTTCTTATGCATTAATTATTTATTATCAAAATTGAAAGTCTTATAGAAGAGGTATAGTAACAGTATTATTAAATCGTTTAGGAGATGTTGGAATTTTAATAATAATTAGTTTATTAATAATTAAAGGTTCTTGAAATTTAATATTTTATTTTAATGAGATGTCAATAGTAATTATATTATTAGTTTTTAGAGCTTGTACAAAAAGTGCTCAATTACCTTTTTCAGTTTGATTACCTTTAGCTATAGCAGCTCCTACTCCTGTTTCTTCATTAGTTCATTCATCAACTTTAGTAACTGCTGGAGTTTATTTAATAATTCGTTTTAATTTTTTTTTAGAAGATGAAATTAGAGATTTTTTAATATTTATTTCTAGATTAACAATGTTTATATCTGGTTTAGTAGCTAATTTTGAAACTGATTTAAAAAAAATTATTGCATTATCAACTTTAAGGCAATTAGGATTAATAATAAGAATTTTGTCTTTTGGAGAAGTTAATTTAGGTTTTTTTCATTTAATTATGCATGCATTATTTAAGTCTTTATTATTTATATGTAGAGGAATTATTATTCATTTAATGATAAATAATCAAGATATTCGTTTAATAGGGGGTTTAATTAATTTTTATCCTTATTTAAGAATTATTTTTTTATTTGCTTCTATATCTTTATGTGGATTACCTTTTCTTTCTGGATTTTATTCAAAAGATTTAATTATAGAGATATTTTTAATAAGAAAAATAAATTTAATTAGTTTAATAGTTATTTTTATTTCTACAATATTTACAATTTCTTATAGAGTTCGTTTAATTTATTTAGTTTATTTAAGAAATTTAAATGAATTAAATTATTTTTTTTTAAAGAATGAAAATAATTTTATAATAATATCAATATTAATTTTGTTTATATTATCAATTTTTGGTGGATTTATATTTATTAATTTTTTTTTTTATAGTGAAAAGATTATTATTTTAAAATTTTTAGAAAAAAATTTAATTTTTTTAATTTGTTTTTTTGGTATTTTGTTAGGATATTTTTATTCGCAAAAAGAAATAAATTTTTCATTAATTCAAAATATTTTTTTTAGAAAGATATTTGGTTTAGAATTTATTTTAAATAATTTTTATGAAGGGGTTATAAAACAATCTTTTTACTTATATAAAATTGATAAAGGATTCTTTGAATTTTTACAAATTTTTAGATTTAAAATTAATTTAATTATAGTTTATAATTTTTTTTCTTATTTTATTTTTTCATTAAATAAAATTTTATTATATTTTATTTTTTTAATTTTAGTAATTGTTATTTTTTGGTTTCTATTAATTACTACTATTGTAATTTTAATCTTTTATCCATTCTTAAGTCTATTAAGAATATTAACTATTTTATTAATTTATTCTACCTTAATTTCTTTAAATTTAACTAAATTTACATCTTCCTCATTAAGATCTTATTTAACTTTTCTTATATTTACAGGAGGAATTATAGTTCTATTTACATTTTTCTTAAGATTAATCTCCAATATTCAAATCTATAAAAAATTCTTTATAATATATTTTTTATTTATTAGAGTAACATTATTTATTATATTAAGAATTATACTTTGAGAGACCCATTTAAGATATATATTTAATTTTCATTTAAATTATAATTTTTTATCTTTACCAGATATTTATTTCTCATTTAATTTATTTAACTTTAATCATCTTTACAAATTTCCTAAAAATTTAATAATAATATTTTTAATCATCTACCTTCTTTTAGCACTGATCCTATTAGTAAAATTATCTTTTTCTAATAAAAAACCTCTTCGATCAGCTAATAATAAATTTAATTAATTTAAATTAGTAGATATTGAAATTTTTTTTTATAAAAAAAATTTAATTTTTGTTTTAAAATTAATTTTCGAATGATCATAATAAATAATTTTTTAAATTTAAATAAATAGATTTTTTTAGTATTAAAATTTATAGCAATTAACGATAGTTAAACTTAGATATTTATGATAATTAATGGTCAATTTAGTGCCAGCCACAGCGGTTAAACTAAGATTAAAAGTTAATTACTTCAATATGTAATAAAATAGAAAATATTATAAAATTTATTATAGTATTAATTTAGAATTGTATGAAAAAAATAAATTTTTAACGGTGAAATGTAAAAAATTTAATAAAATATAATTTATAAAAATTTAATTAAAAAAATTATTAGATAAACTAGGATTAGATACCCTATTATAATAATGGAAAAAAATTAAATGTTAAAGTATTAAATGATATATCATTAAATTTATGAAATTTGGCGGTATTTTATCCAAGTTAGGGGAACCTGTTGAGTAATTGATGGTCCACGATAAGATCTACTTAATTTAATACTCGTGTATTGCTGTTTTTAGATATATATTGACTATATTATCATAATTTATATCAATAAAAGTAAAATAATTCAAGTCAAAATACGGTTTAGTTAAGATCAAATGGGTTACAATAATTTAAAATTATACGGATTTTAAAATTTAATTTTTAAATGAAGGTGGACTTAAAAGTAAAATTAATAAATTAATTAATTTGAAGTTTGTTTGAAATATGTACAAATTGCCCGTCACTTCCAATAAAATGGAACAAGTCGTAACAAAGTTTAGGTATCGGAAGATGCTTATAGATAATA---GTAAAATTTGATGAAAATAATTTATTTATATTAAATAGAGTAATAATTAAATATTTGTTAGTTTTAGTAGAAATTTTTAATAAATAAATTTTATTATAATTTTGTTGTAAAGAAATTGATGATGATAATATGAATTTTTTTCTTCTTAAAAAAATAAAAAGTAAATTTAATTAATTGTACCTTTTGTATCAGGAGTTATTAAGTAGATTTATTAGAATTTAATATATCTCGAATTTTAAAGATCTAGATTATAATGTTAGTTAATATTGAACTATTATTAATAATTTTAATTTAGTAGTGAAATGTTTACCCGATTTAAAAGATATCTAGTTTTTTTAGAGTTGAATTTAATTCAGTATTTAATTTGTATAAAAGTAAATTTTAAGTAAATTTATAAATTTAAATAAAATTATTTTAGGGATTAGCTTAAAATATTTTAATAATTTAATTTAATTTAAGTTTTTAAATGTATTTATAGTAATAAAAATTTTTAATAAGTATGTTATAATTTATAAATAATTTAAATTTAATTTTAAGTGAAAATTTTAAAATTCTATGAAAAAAATTATTTTAATTATGAAAATTAAGATATAATGATAATATTAGTAAATTTTATTTTGTTAGAATAATTAATATATTTAAAATTGATATTAAAGAACTAGACAAAATTTTGTATTCGCCTGTTTATCAAAAACATGGTTTGTAGATAATAATTATAAATCGACTCTGCCCAATGAAATAATATTTTTAATGGCTGCGGTAGCCTGACCGTACAAAGGTAGCAAAATCAATAGTTTTTTAATTGAAAGCTGGAATGAATGAGTTGATGAAATATAAATTGTTTCAATATTAATAATTGAAATTAAAATTTGAGTTAAAATGCTTAAATTTTATTATTAGACGATAAGACCCTATAGAATTTTATAAAATTTAAGTAAAGAAAATTTTTTGTAAGATGAGGTTTTTTACTTAATTATATTTAGTTGGGATGATTATAAAATTTAATGAACTTTTAATTTTTTTAAAAACATTAATTAATGAATTTTTGATTATTATTATAATTTAGAGAAAGAATTACCTTAGGGATAACAGCGTAATATTTTTGGAGAGATCAAATTGATAAAAATGTTTGCGACCTCGATGTTGAATTATGATATAATTTAGGTGCAGGAGTTTAAATTGTTAGTCTGTTCGACTATTAAAATCATACATGATTTGAGTTCAGATCGGTGTAAGCCAGATCGGCTTCTATCTATAATAAATAAAAATTTTTTTGTACGAAAGGACTTAAAATTTGAAATATATTTTTAAAAAAATAATGAATAAGATTAATTTTATTATATTTTGTATTATAATT
>FJ1
ATGTTTACAAATCTTTTTTCAATTTTTGACCCTAATTCATCAATTAATCTCTCATTAAATTGATTAGCAATCTCTATTTCATTTTTAATATTCCCAAAAATTTACTGATTAAAACAAAATAAAATAAATTTAGTAACTAAATTAATTTTAATATTTTTATTTAATGAAATAACCAAATTAATCCAAAAAAAAAATCACAATAATATTTTTTTTTTTATAATAATTTTTTTTTTAATTTTAATTATAAATTTTATAGGTTTATTCCCCTATATTTTTACTCCTTCTAGACATTTGACTGTTTCTCTTCCTATATCATTTTCTATTTGAATAGGAATTATTCTACATAACTGAATTAATAAAACTAATTTTATATTTGCTCATCTTGTTCCTATTGGAACCCCAACCTTATTAATACCCTTAATGGTAATTATTGAAACTATCAGAAATTTAATTCGACCAGGAACTTTAGCTATTCGTCTATCTGCAAACATAATTGCTGGCCACTTACTTTTCAGATTATTAGGTTCTACAGGATCTAACTTAAATTTTTATCTTATTATTTTATTAATTCTAATTCAAATTTTATTATTTATATTAGAAATAGCTGTTTCTACAATTCAATCTTATGTATTCACAATATTAAGATCTTTATATTCAAATGAAAATATTCCACACTTAAGACCTTTAAAATGATTAAATATATATATATTTTTAATTATTTGAATATTAATTTTTATTGTAAAAATAAATTTCATAATACATTTTAATCCTGATAAAAAAAAAATTAAAATTTTTGATAAACAAATAAATTGAAAAATTTTAATTGTATTGTCCAAATGATTTTACTCCACAAATCACAAAGATATTGGCTTACTATACTTTGTTTTTGGATTGTGGTCAGGAATAGTAGGCTCAGCATTAAGAATAATTATTCGAATAGAATTAAGAGCCCCAGGTAAATTAATTGGCAATGACCAAATTTATAATACTATTGTTACTGCCCATGCTTTTATTATAATTTTTTTTATAGTTATACCATTTATAATTGGAGGATTCGGAAATTGGCTTGTACCCTTAATATTAACAGCCCCTGATATAGCTTTTCCTCGAATAAATAATATAAGATTTTGACTCTTACCCCCTTCTTTAGCCTTATTAATTATAAGAAATATTATTGGATCAGGTGTTGGAACAGGATGAACTCTTTATCCTCCTTTATCATCTAATTTAGGGCATAACTCACCTTCTGTAGATTTAAGAATTTTTGCTCTTCATATTGCTGGAATTTCTTCTATCATAGGAGCTATTAATTTTATTGTTACAATTTTTAATATACACACAAAAACACCAACTTTAAATTTTATTTCCCTTTTTGCATGGGCAGTTTTAATTACTGCAATCTTACTACTTTTATCTTTACCTGTACTTGCAGGTGCAATTACTATACTTCTTACTGATCGAAATTTCAATACTTCATTTTTTGACCCTGCTGGGGGTGGAGATCCAATTTTATATCAACACTTATTTTGATTTTTTGGTCATCCAGAAGTATATATTTTAATTTTACCCGGATTTGGTATTATTTCTCATATTATTACCAATGAATCTAGAAAAAAAGAAATTTTTGGAACCTTAGGAATAATTTATGCTATAATTACTATCGGGATTTTAGGTTTTATTGTTTGAGCACATCACATATTTACTGTTGGTTTAGATGTTGATACTCGGGCTTATTTTACTTCTGCAACAATAATTATTGCAATTCCAACAGGAATTAAAGTATTTAGTTGACTTGCTACTATTTATGGTTCAAAAATCAACTATACCCCTGCAATAATTTGAAGAATGGGATTTATTTTTTTATTCACTTTAGGCGGATTAACAGGAATTATCCTTTCCAATTCATCTCTAGATATTATTCTGCATGATACATACTATGTGATTGGTCATTTTCATTATGTCTTATCAATAGGTGCTGTTTTTGCTATCATTGCAGGTTTTATTTATTGATTTCCTTTATTTTTTGGATTTACTTTAAATAAAAAAATACTAAAAACTCAATTTATATGTATATTCTTAGGTGTAAATTTAACTTTTTTTCCTCATCATTTTCTTGGTTTAAATGGATTTCCTCGACGATATTCTGACTATCCAGATATATATATATGTTGAAATACCCTATCTTCTATAGGATCATTAATTTCTTTTATAGCTTTAATTTTTATAATCTTTATCATTTGAGAGGCTTTTGTCTCCCAACGTATTGCATTATTTAAATTTTTTATATCCACAAATATTGAATGATTTCATTTTATACCCCCAAAATCTCATTCATATTGAGAAATTCCATCTCTATCAAAAAAATTAATTCACACCTGAAATAATTATTTTATTCAAGATTCAAATTCACCTAATATAGATCAATTAATTTTTTTTCATGATTTAACTTTAACAATTATTATTCTTATTACCAGTTGTATTATTTATATATTTTATTTTTTAATTACAAATAAATTAATTGATCGATTCATAATTAATGAACATTTAATTGAATTAATTTGAACAATTATTCCAATATTAACTCTTTTATTTATTGCTGCTCCATCCTTAAAAATTTTATATTTACTTGAAGAAAGTTCTTCTCCTATTATTTCTTTAAAAACTATTGGTCATCAATGATATTGACAATATGAATTATCAGATTATTTAAATATTGAATTTGACTCATTTATACAAAATTATGATTCATCCACACCTTGAATAGCTCGTCTATTAGATGTTGATAATCGAGTTATTTTACCATTTAATTCTTCTATCCGTTTATTATTCACCTCCACAGACGTAATTCATTCATGAACAATTCCTGCCTTAGGAATTAAAATAGATGCAACTCCTGGTCGAATTAATCAAGCATTACTATTTATGAATCGACCAGGTTTATTTTTTGGTCAATGTTCTGAAATTTGTGGGGCTAATCATTCATTTATACCTATTGTAATTGAATCAACAAATTTAAATTACTTTATTAATTGAATAAAATCTTTTATGAATTTATCCAACCATCCCTATCATATTGTTTCTATTAGACCTTGACCAATTTTTTTATCTTTTAATATTATATTTTTATTTATTGGAATAATTAAATGATTTTATTTCCAAAATTTTTATTTAATTATTTCAAGAATAATTTTAATGATACTAATTTTATTTCAATGATGACGAGATGTAATTCGTGAAGGAACTTATCAAGGATGCCATACATCATATGTTATAAAAAATCTACGTTTAGGAATAATTTTATTTATTACTTCAGAAATTTTTTTTTTTATTTCATTATTTTGAGCTTATTTTCATTCTTCATTAGCACCAAGAATTGAAATTGGTTTAATATGACCCCCAAAAGGAATTAAAATATTCAATCCTTATGATATTCCTCTATTAAATTCAATTATTCTAATTTCTTCTGGAATAACTATTTCATGATCCCACTATAGAATAATTTCAAATAAATTTAAAAAATCTTTTTTTAGATTAATTCAAACTATTATTTTAGGCTTTATTTTTTCATTTTTTCAATATATCGAATATTACCAAGCTCCTTTTACAATCTCAGATTCCTGTTTTGGTTCAATCTTTTTTTTAACAACAGGTTTTCATGGTATTCATGTTATTATTGGTAATATATTTTTAATAATTTGTGCTTTACGAATTTTTTTAAATCATTTCTCTAAAAATCACCATTTAGGATTTGAAGCTGCTATCTGATATTGACATTTTGTTGATATTGTATGATTATTTGTTTATACCTGAATTTATTGATGATCATTTATAAATTCAATGAATAAATCTATATTAAAAACACATCCTTTATTAAAATTTCTATCTAATTCCTTAATTTTTTTACCAACTCCTTTAAATATTAATTATTGATGAAATATTGGATCTTTATTAGGTCTATGTTTAATAATTCAAATTATTTCTGGTCTATTTTTATCAATACATTATACTCCTTCTATTGACCAAGCATTCAATAGAGTAATTCATATCATAAAAGATATTAATTATGGATGATTAATACGTTTAATTCACATAAATGGAGCATCTTTATTTTTTATTTGTTTATATATTCATATTGGTCGAGGTATTTATTATAATTCTTTTATACTAACACAAACTTGATCAATTGGTGTAATTATTTTTTTACTAACTATAGCAACAGCTTTTTTAGGATATGTTTTACCTTGAGGTCAAATATCTTTATGAGGAGCAACAGTAATTACAAATTTAATTTCCGCTATTCCATATCTTGGACAATATATTGTAAATTGAATTTGAGGAGGATTTTCCATTAGAAATCCAACATTAAATCGATTTTATTCTTTACACTTTATTTTACCTTTTATTATTCTATTTATAGTTGTCATTCATTTAATATTTCTACACCAATCAGGATCAAATAATCCATTAGGATCTTATAGAAATTTAAATAAAATTATTTTTCATCCTTATTTTATTATTAAAGATTCAATTACTTTTATTATATTAATTATTATATTTTTAATTTTTATTTTACAATTTCCTTATTTATTAGGAGACCCTGACAATTTTACCCCTGCAAATCCTTTAATTACACCCTCTCATATTAAACCTGAATGATATTTCTTATTTGCTTATGCTATCCTTCGTGCAATCCCAAATAAATTAGGGGGAGTTATAGCTTTATTAATATCAATCTTAATTCTAATAACTTTACCTTGAATTAATAAATTATATACAAAATCACCTAAATTTAATCCTTTAAATCAAACATTATTCTGAATATTTTTTTCTTCATTTATTATATTAACATGATTAGGAGGTAAAGAAATTGAGTACCCTTTCATTCAATTAAGCCAAATCTACACTATTATATATTTTAGATTTTTTTTATTAATAAATTTTATTAATAAAATATGAAATAAATTTATTTTCTTTAAAAATTTTATGTTTTATTTAATTTTAATTATAGGATCATTAGTAAGAGTTGCATTTATTACTTTATTAGAACGGAAAGTTTTGGGGTATATTCAGAATCGAAAAGGCCCAAATAAGGTAGGTATTCAAGGAATTTTACAACCTTTTAGAGATGCAATTAAATTATTTTTAAAAGAAAATATTAAGTTAATTAAGGTTAATTATTTAATATATTATTTTAGTCCTTTGATTGGTTTTTTTTTAGCTATAGCTATATTATTAGGAATAATAAATTTATTAAATTTGATTTTAATTGAATTTTCAATATTGTATTTTTTATGTTGTTTAAGAATTTTAGTTTATACAGTTATAATTGGTGGATGATCTTCTAATTCAAATTATTCTTTGTTAGGAGGTATTCGTTCAATTATTCAATCTTTATCTTATGAAGTTTCTTTATTTTTATTATTTTTTTGTTTATTTATTTATGTAGAGAGGTATAATTTAATTAGATTTAATAGATTTTTTAATTATAGGAAATTATTTTTTTTTAATATACCTTTAAGATTAATATTTTTTATTAGAATTTTAGCTGATTTAAATCGAATTCCATTTGATTTAATTGAGGGGGAGTCAGAGTTAGTGTCAGGGTTTAATACTGAGTATATGAGAGGAAGATTTGCTTTATTTTTTTTAGGTGAGTATTTAATAATTTTGATTTTTAGTATTTGAATTTCTTTATTATTGTTTAATAGACAAATTTTTTCTTTAGTTTTTTTAATTCAAGTATTAATAATAGTATTTTTAATTATTTTAATTCGGGGGATTTTACCTCGAATTCGTTATGATTGAATAATATATTTATGTTGATATGAAATTTTACCTTTAGTTATATTTATTTTATATTTTTTAATTATTATTAAATATTTAAGATTTATTTCTTTAAATTTAATTTCTTTAATAACGTCAAACTTAATTCATTTATGATTTTTATTAGAAATTAATTTATTAATTTTTTTATTCTTAATAACCAAAACCATAAAATATTTTTCTTTAATACCTTCTTTCTTCTTTATTCAAGCAATTTCTAGATTAATAATTATTTGAATTTTTAACCTAAATTTTCTTTCTATAAATTATTCCCTAATTGAATTTATTTTTTTTTTATCAATCTCTATAAAACTAGGACTTTTTCCATTTACATGATTACCTCCCATTTTTTTTAAATATATAAATTGAAATATAATTTTCTTATTCTCAACATTACAAAAATTTATTCCATTTATAATTATTAAAAATTTTAATTTTAACTATAAATTTCTTTTTTATATTTGTTTATATTCAATTATTCTCTCAACAATAAAAGCAATTTTTTCAGAAAATATTAAATCTATCATAGCATACTCATCAATTAATAATTCTGCTTGAATAATTATTATTATTTTAATTGACACAATAATATTCCAACTATATTTTTTATTTTATTTAATTTTAATATTTTTAATAAAAAATTTCTTTAATCAAATAGATATATCTTACATATCTGATATTTTAATTTATGAAAATTCAAATGTATTAATATACTTTATTTTAATAATTTTTAGACTAAGAATAATTCCACCTTTTTGTTCTTTTATCCCAAAAGTTAGAAGTACTTTAATCTTGATCAAAATAAATATATTGATAATAACATTAATTTTAACAATTTGTTCTATTTTATCTATTTTAATATATTTAACAATTATAATTAAATTACTACTCTATTTTTATTTAAAATATAAAATTAAATATTTTTTGAAATCACAATATAATTATATTTCACTATTTATAATTAGATTTATATTTCCTACTTTTTGATTCATATATTATTTATTAATTATTCTTAAATTATTATTATTAATATCAACACCTATTATTATTGTTATTTTACTTATTTTAATTAATTTATTTTTTTCTAAAAAATCTATCTTAGACCGAGAAAAACCTTCACCTTTTGAATGTGGATTTAATCCAATTACTAATGCTCGGTTACCCTTTACAATTCAATTTTTTATTATTATAATTATCTTTTTAATTTTTGATATTGAAATTATTATTTTAATTCCTTTAATTCCATCATTAAAACTTAACATAAATCTATTTACTTGATTTATTTCTTCTTTAATTATTATCTTTATTTTATTTTTTGGTTTAATCTATGAATGAAATGAACAATCAACAATTTGAATTAAAATAATTAATTATTATATTTTAAATTTTATTTTGTTATTTATAGTATTAATTCTTATAGTAAAGTTTTTTTTTCATTTTATAATAATATTAATATGTTTAGAATTCTTAGTTTTAACAATTATAAATAGAATTTTTATGAATTTATATATTGATAATATAGAAGTTTATTATTTAATAATAATAGTATTTTTTGTTATTGAAAGAGTTTTAGGATTAGTTCTTTTAGTTTGTATAATTTGTTATAAGGGAACCGATCATATAAAAAATTTAAATTTATTAATATGAATAAAGTTTTTATTATTTATAGTTTTTAGATTTGGTTTAATAAATTTTAGTTTTGGAAATTTATATATAATTTGTTTTTTATTAATATTTTTTCTAATTTTGAATGTAAATTTAATTTTTAATTTTTGGGTAGAGATTTATTCAATTTTTTCTATTGATTTTTATTCATTTTATTTAATTTTATTAAGAATTTGATTAATTGGGATTATATTAATAATTAAAATAAATAAGATAATAATAATTTTAATTATAAGTTTATTAGTTATTTTATTTTTAAGATTTTCTGTTTTTAATTTTTTATTATTTTATTTTTTATTTGAAGTTAGTTTAATTCCAATTTTTTTAATAATTATATTTGATGGTTATACATTTGAGCGTATTGAAGCTGTTATATATATATTTTTTTTTACATTAATTTCTTCAATGCCTTTTTTAATTATTTTATTAGATTTTTATCAATTTTTTAATACTTTAATATTTTATATATTAGATTATTTAAAGTTTAAGATATGGAAAGTAAGATTTATTATTATAATATTAGTATTTTTTGTTAAATTACCATTATTTATTTTTCATATTTGATTACCTAAAGCTCATGTTGAAGCTCCAGTTTATGGATCAATAATTTTGGCAGGAGTTTTATTAAAATTAGGGGGATATGGAATATTACGAATAGTACAATTTTTTTATTTAAATTTAATAGAGGTTATAATATATTATATTTCCATTGGGTTAATTAGAGGTGTAGTATTAAGATTTTTATGTATAATTCAAATTGATATAAAAATATTAGTAGCTTATTCGTCAGTAGTTCATATAAGAATGTTAGTAGCTAGATTATCAACAATAAGAAAAATTGGGCTTGTAGGATCTTATTTAATAATAATTGGTCATGGGTTATGTTCTTCAGGTTTATTTTATTTGGTAAATTTAAGTTATAAACGTATAGGAAGGCGTTTAATGTTTATAAATAAAGGTTTAATTAATTTAAATTCAACTTTAAGTATATGATGATTTTTAATATGTATAGGAAATTTTTCTGCTCCAATTTCTTTAAGATTATTAGGAGAAATTTTTATATTAATAAGATTAATCTCTTTGGATTTATTTTTAATAATTTATTTAATAATTATATGTTTTTTAAGTGTTGCTTATTCTTTATATTTATTTAGATTTACACAACATGGAAATATAAATTTTATAAATTTTAGTTTTTTAAGAATTTCTGTAAAGGAGTTTATAATTATTTTTATTCATTGATTTCCATTAAATACATTAATTTTTGGGATAAATTTGTTTATAATTATTATTATTTATTTATATATTTATTTATTAATATTTTGTAGAATTAGTATATTTATTTTGGCTTTATTATTTATATATTTAAAATTGAGTTTATTTTTTTATTGAAAAATTTTAAATTTAAATTCATTTTTTATTGAATTTATTTTTTATATTGATTGGATTTCATTAATTTTTTTAAGAACTGTAAGGTTAATTTCTAGATTTGTTTTAATATATAGAATTTTTTATATAATAGAGGATAAAACATTAGATCGATTTTTTTATTTAGTTTTGATATTTATTATAAGAATATTTTTAATGATTTTAAGACCAAATATTGTAAGAATTTTAGTTGGATGAGATGGATTGGGGTTAGTTTCTTATGCATTAATTATTTATTACCAAAATTGAAAGTCTTATAGAAGAGGAATAGTAACAGTATTATTAAATCGTTTAGGAGATGTTGGAATTTTAATAATAATTAGTTTATTAATAATTAAAGGTTCTTGAAATTTAATATTTTATTTTAATGAGATGTCAATAGTAATTATATTATTAGTTTTTAGAGCTTGTACAAAAAGTGCTCAATTACCTTTTTCAGTTTGATTACCTTTAGCTATAGCAGCTCCTACTCCTGTTTCTTCACTAGTTCATTCATCAACTCTAGTAACTGCTGGAGTTTATTTAATAATTCGTTTTAATTTTTTTTTAGAAGATGAAATTAGAGATTTTTTAATATTTATTTCTAGATTAACAATATTTATATCTGGTTTAGTAGCTAATTTTGAAACTGATTTAAAAAAAATTATTGCATTATCAACTTTAAGACAGTTAGGATTGATGATAAGAATTTTGTCTTTTGGAGAAGTTAATTTAGGTTTTTTTCATTTAATTATGCATGCATTATTTAAGTCTTTATTATTTATATGTAGAGGAATTATTATTCATTTAATGATAAATAATCAAGATATTCGTTTAATAGGGGGTTTAATTAATTTTTATCCCTATTTAAGAATTATTTTTTTATTTGCTTCTATATCCTTATGTGGATTACCTTTTCTTTCTGGATTTTATTCAAAAGATTTAATTATAGAGATATTTTTAATAAGAAAAATAAATTTAATTAGTTTAATAGTTATTTTTATTTCTACAATATTCACAATTTCTTATAGAGTTCGTTTAATTTATTTAGTTTATTTAAGAAATTTAAATGAATTAAATTATTTTTTTTTAAAGAATGAGAATAATTTTATAATAATATCAATATTAATTTTGTTTATATTATCAATTTTTGGTGGATTTATATTTATTAATTTTTTTTTTTATAGTGAAAAGATTATTATTTTAAAATTTTTAGAAAAAAATTTAATTTTTTTAATTTGTTTTTTTGGTATTTTGTTAGGATATTTTTATTCACAAAAAGAAATAAATTTTTCATTAATCCAAAATATTTTTTTTAGAAAGATATTTGGTTTAGAATTTATTTTAAATAATTTTTATGAAGGGGTAATAAAACAATCTTTTTATTTATATAAAATTGATAAAGGATTTTTTGAATTTTTACAAATTTTTAGATTTAAAATTAATTTAATTATAGTTTATAATTTTTTTTCTTATTTTATTTTTTCATTAAATAAAATTTTATTATATTTTATTTTTTTAATTTTAGTAATTGTTATTTTTTGGTTTCTATTAATTACTACTATTGTAATTTTAATCTTTTATCCATTCTTAAGTCTATTAAGAATATTAACTATTTTATTAATTTATTCTACCTTAATTTCTTTAAATTTAACTAAATTTACATCTTCCTCATTAAGATCTTATTTAACTTTTCTTATATTTACAGGAGGAATTATAGTTCTATTTACATTTTTCTTAAGATTAATCTCCAATATTCAAATTTATAAAAAATTCTTTATAATATATTTTTTATTTATTAGAATAACATTATTTATTATATTAAGAATTATACTTTGAGAGACCCATTTAAGATATATATTTAATTTTCATTTAAATTATAATTTTTTATCTTTACCAGATATTTATTTCTCATTTAATTTATTTAACTTTAATCATCTTTACAAATTTCCTAAAAATTTAATAATAATATTTTTAATCATTTACCTTCTTTTAGCACTGATCCTATTAGTAAAATTATCTTTTTCTAATAAAAAACCTCTTCGATCAACTAATAATAAATTTAATTAATTTAAATTAGTAGATATTGAAATTTTTTTTTAT-AAAAAAATTTAATTTTTGTTTTGAAATTAATTTTCGAATGATCATAATAAATAATTTTTTAAATTTAAATAAATAGATTTTTTTAGTATTAAAATTTATAGCAATTAACGATAGTTAAACTTAGATATTTATGATAATTAATGGTCAATTTAGTGCCAGCCACAGCGGTTAAACTAAGATTAAAAGTTAATTACTTCAATATGTAATAAAATAGAAAATATTATAAAATTTATTATAGTATTAATTTAGAATTGTATGAAAAAAATAAATTTTTAACGGTGAAATGTAAAAAATTTAATAAAATATAATTTATAAAAATTTAATTAAAAAAATTATTAGATAAACTAGGATTAGATACCCTATTATAATAATGGAAAAAAATTAAATGTTAAAGTATTAAATGATATATCATTAAATTTATGAAATTTGGCGGTATTTTATCCAAGTTAGGGGAACCTGTTGAGTAATTGATGGTCCACGATAAGATCTACTTAATTTAATACTCGTGTATTGCTGTTTTTAGATATATTTTGACTATATTATCATAATTTATATCAATAAAAGTAAAATAATTCAAGTCAAAATACGGTTTAGTTAAGATCAAATGGGTTACAATAATTTAAAATTATACGGATTTTAAAATTTAATTTTTAAATGAAGGCGGACTTAAAAGTAAAATTAATAAATTAATTAATTTGAAGTTTGTTTGAAATATGTACAAATTGCCCGTCACTTCCAATAAAATGGAACAAGTCGTAACAAAGTTTAGGTATCGGAAGATGCTTATAGATAATAGTTGTAAAATTTGATGAAAATAATTTATTTATATTAAATAGAGTAATAATTAAATATTTGTTAGTTTTAGTAGAAATTTTTAATAAATAAGTTTTATTATAATTTTGTTGTAAAGAAATTGATGATGATAAAATGAATTTTTTTCTTCTTAAAAAAATAAAAAGTAAATTTAATTAATTGTACCTTTTGTATCAGGAGTTATTAAGTAGATTTATTAGAATTTAATATATCTCGAATTTTAAAGATCTAGATTATAATGTTAGTTAATATTGAATTATTATTAATAATTTTAATTTAGTAGTGAAATGTTTACCCGATTTAAAAGATATCTAGTTTTTTTAGAGTTGAATTTAATTCAGTATTTAATTTGTATAAAAGTAAATTTTAAGTAAATTTATAAATTTAAATAAAATTATTTTAGGGATTAGCTTAAAATATTTTAATAATTTAATTTAATTTAAGTTTTTAAATGTATTTATAGTAATAAAAATTTTTAATAAGTATGTTATAATTTATAAATAATTTAAATTTAATTTTAAGTGAAAATTTTAAAATTCTATGAAAAAAATTATTTTAATTATGAAAATTAAGATATAATGATAATATTAGTAAATTTTATTTTGTTAGAGTAATTAATATATTTAAAATTGATATTAAAGAATTAGACAAAATTTTGTATTCGCCTGTTTATCAAAAACATGGTTTGTAGATAATAATTATAAATCGACTCTGCCCAATGAAATAATATTTTTAATGGCTGCGGTAGCCTGACCGTACAAAGGTAGCAAAATCAATAGTTTTTTAATTGAAAGCTGGAATGAATGAGTTGATGAAATATAAATTGTTTCAATATTAATAATTGAAATTAAAATTTGAGTTAAAATGCTTAAATTTTATTATTAGACGATAAGACCCTATAGAATTTTATAAAATTTAAGTAAAGAAAATTTTTTGTAAGATGAGGTTTTTTACTTAATTATATTTAGTTGGGATGATTATAAAATTTAATGAACTTTTAATTTTTTTAAAAACATTAATTAATGAATTTTTGATTATTATTATAATTTAGAGAAAGAATTACCTTAGGGATAACAGCGTAATATTTTTGGAGAGATCAAATTGATAAAAATGTTTGCGACCTCGATGTTGAATTATGATATAATTTAGGTGCAGGAGTTTAAATTGTTAGTCTGTTCGACTATTAAAATCATACATGATTTGAGTTCAGATCGGTGTAAGCCAGATCGGTTTCTATCTATAATAAATAAAAATTTTTTTGTACGAAAGGACTTAAAATTTGAAATATATTTTTAAAAAAATAATGAATAAGATTAATTTTATTATATTTTGTATTATAATT
>G1
ATGTTTACAAATCTTTTTTCAATTTTTGACCCTAATTCATCAATTAACCTCTCATTAAATTGACTAGCAATCTCTATTTCATTTTTAATATTCCCAAAAATTTATTGATTAAAACAAAATAAAATAAATTTAGTAACTAAATTAATTTTAATATTTTTATTTAATGAAATAACCAAATTAATCCAAAAAAAAAATCACAATAATATTTTTTTTTTTATAATGATTTTTTTTTTAATTTTAATTATAAATTTTATAGGTTTATTCCCCTATATTTTTACTCCTTCTAGACATTTAACTGTTTCTCTTCCTATATCATTTTCTATTTGAATAGGAATTATTCTACATAATTGAATTAATAAAACTAATTTTATATTTGCTCATCTTGTTCCTATTGGGACTCCAACCTTATTAATACCCTTAATGGTAATTATTGAAACTATTAGAAATTTAATTCGACCGGGAACTTTAGCTATTCGTCTATCTGCAAACATAATTGCTGGTCACTTACTTTTCAGACTATTAGGTTCTACAGGATCTAACTTAAATTTTTATCTTATTATTTTATTAATTCTAATTCAAATTTTATTATTTATATTAGAAATAGCTGTTTCTTCGATTCAATCTTATGTATTCACAATATTAAGATCTTTATATTCAAATGAAAATATTCCACACTTAAGACCTTTAAAATGATTAAATATATATATATTTTTAATTATTTGAATATTAATTTTTATTGTTAAAATAAATTTCATAATACATTTTAATCCTGATAAAAAAAAAATTAAAATTTTTGATAAACAAATAAATTGAAAAATTTTGATTGTATTGTCAAAATGATTTTACTCCACAAATCACAAAGATATTGGCTTACTATACTTTGTTTTTGGATTGTGGTCAGGAATAGTGGGCTCAGCATTAAGAATAATTATTCGAATAGAATTAAGAGCTCCAGGTAAATTAATTGGCAATGACCAAATTTATAATACTATTGTTACTGCCCATGCTTTTATTATAATTTTTTTTATAGTTATACCATTTATAATTGGAGGATTCGGAAATTGGCTTGTACCCTTAATATTAACAGCCCCTGATATAGCTTTTCCTCGAATAAATAATATAAGATTTTGACTCTTACCACCTTCTTTAGCCTTATTAATTATAAGAAATATTATCGGATCAGGTGTCGGGACAGGATGAACTCTTTATCCTCCTTTATCATCTAATTTAGGACATAATTCACCTTCTGTAGATTTAAGAATTTTTGCTCTTCATATTGCTGGAATTTCTTCTATCATAGGAGCTATTAATTTTATTGTCACAATTTTTAATATACACACAAAAACACCAACTTTAAATTTTATTTCCCTTTTTGCATGGGCAGTTTTAATTACTGCAATCTTACTACTTTTATCTTTACCTGTACTTGCAGGTGCAATTACTATACTTCTTACTGATCGAAATTTCAATACTTCATTTTTTGACCCTGCTGGAGGAGGAGATCCAATTTTATATCAACACTTATTTTGATTTTTTGGTCATCCAGAAGTTTATATTTTAATTTTACCCGGATTTGGTATTATTTCTCATATTATTACCAATGAATCTAGAAAAAAAGAAATTTTTGGAACCTTAGGAATAATTTATGCTATAATTACTATCGGGATTTTAGGTTTTATTGTTTGAGCACATCACATATTTACTGTTGGTTTAGATGTTGATACTCGGGCTTATTTTACTTCTGCAACAATAATTATTGCAATTCCAACAGGAATTAAAGTATTTAGTTGACTTGCTACTATTTATGGTTCAAAAATCAACTATACCCCTGCAATAATTTGAAGAATGGGATTTATTTTTTTATTCACTTTAGGTGGATTAACAGGAATTATCCTTTCCAATTCATCTCTAGATATTATTCTGCATGATACATACTATGTGATTGGTCATTTTCATTATGTCTTATCAATAGGTGCTGTTTTTGCTATCATTGCAGGTTTTATTTATTGATTTCCTTTATTTTTTGGATTTACTTTAAATAAAAAAATACTAAAAACTCAATTTATATGTATATTCTTAGGTGTAAATTTAACTTTTTTTCCTCATCATTTTCTTGGTTTAAATGGATTTCCTCGACGATATTCTGACTACCCAGATATATATATATGTTGAAATACCTTATCCTCTATAGGATCATTAATTTCTTTTATAGCTTTAATTTTTATAATCTTTATTATTTGAGAGGCTTTTGTCTCCCAACGTATTGCATTATTTAAATTTTTTATATCCACAAATATTGAATGATTTCATTTTATACCCCCGAAATCTCATTCATATTGAGAAATTCCATCTCTATCAAAAAAATTAATTCACACCTGAAATAATTATTTTATTCAAGATTCAAATTCACCTAATATAGATCAATTAATTTTTTTTCATGATTTAACTTTAACAATTATTATTCTTATTACCAGTTGTATTATTTATATATTTTATTTTTTAATTACAAATAAATTAATTGATCGATTCATAATTAATGAACATTTAATTGAATTAATTTGAACAATTATTCCAATATTAACTCTTTTATTTATTGCTGCCCCATCCTTAAAAATTTTATATTTACTTGAAGAAAGTTCTTCTCCTATTATTTCTTTAAAAACTATTGGTCATCAATGATATTGACAATATGAATTATCAGATTATTTAAATATTGAATTTGATTCATTTATACAAAATTATGATTCATCCACACCTTGAATAGCTCGTCTATTAGATGTTGATAATCGAGTTATTTTACCATTTAATTCTTCTATCCGTTTATTATTTACCTCCACAGACGTAATTCATTCATGAACAATTCCTGCCTTAGGAATTAAAATAGATGCAACTCCTGGTCGAATTAATCAAGCATTACTATTTATGAATCGACCAGGTTTATTTTTTGGTCAATGTTCTGAAATTTGTGGGGCTAATCATTCATTTATACCTATTGTAATTGAATCAACAAATTTAAATTACTTTATTAATTGAATAAAATCTTTTATGAATTTATCCAACCATCCCTATCATATTGTTTCTATTAGACCTTGACCAATTTTTTTATCTTTTAATATTATATTTTTATTTATTGGAATAATTAAATGATTTTATTTCCAAAATTTTTATTTAATTATTTCAAGAATAATTTTAATGATACTAATTTTATTTCAATGATGACGAGATGTAATTCGTGAAGGAACTTATCAAGGATGCCATACATCATATGTTATAAAAAATCTACGCTTAGGGATAATTTTATTTATTACCTCAGAAATTTTTTTTTTTATTTCATTATTTTGAGCTTATTTTCATTCTTCATTAGCACCAAGAATTGAAATTGGTTTGATATGACCCCCAAAAGGAATTAAAATATTCAATCCTTATGATATTCCTCTATTAAATTCAATTATTCTAATTTCTTCTGGAATAACTATTTCATGATCCCACTATAGAATAATTTCAAATAAATTTAAAAAATCTTTTTTTAGATTAATTCAAACTATTATTTTAGGCTTTATTTTTTCATTTTTTCAATATATCGAATATTACCAAGCTCCTTTTACAATTTCAGATTCCTGTTTTGGTTCAATCTTTTTTTTAACCACAGGTTTTCATGGTATTCATGTTATTATTGGTAATATATTTTTAATAATTTGTGCTTTACGAATTTTTTTAAATCATTTCTCTAAAAATCACCATTTAGGATTTGAAGCTGCTATCTGATATTGACATTTTGTTGATATTGTATGATTATTTGTTTATACCTGAATTTATTGATGATCATTTATAAATTCAATGAATAAATCTATATTAAAAACACATCCTCTATTAAAATTTCTATCTAATTCCTTAATTTTTTTACCAACTCCTTTAAATATTAATTATTGATGAAATATTGGATCTTTATTAGGTCTATGTTTAATAATTCAAATTATTTCTGGCCTATTTTTATCAATACATTATACTCCTTCTATTGACCAAGCATTCAATAGAGTAATCCATATCATAAAAGATATTAATTATGGATGATTAATACGTTTAATTCACATAAATGGGGCATCTTTATTTTTTATTTGTTTATATATTCATATTGGTCGAGGTATTTATTATAATTCTTTTATACTAACACAAACTTGATCAATTGGTGTAATTATTTTTTTACTAACTATAGCAACAGCTTTTTTAGGATATGTTTTACCTTGAGGTCAAATATCTTTATGGGGAGCAACAGTAATTACAAATTTAATTTCCGCTATTCCATATCTTGGACAATATATTGTAAACTGAATTTGAGGGGGATTTTCCATTAGAAATCCAACATTAAATCGATTTTATTCTTTACACTTTATTTTACCTTTTATTATTCTATTTATAGTTGTCATTCATTTAATATTTCTACATCAATCAGGATCAAATAATCCATTAGGATCTTATAGAAACTTAAATAAAATTATTTTTCATCCTTATTTTATTATTAAAGATTCAATTACTTTTATTATATTAATTATTATATTTTTAATTTTTATTTTACAATTTCCCTATTTATTAGGAGACCCTGACAATTTTACCCCTGCAAATCCTTTAATTACACCTTCTCATATTAAACCTGAATGATATTTCTTATTTGCTTATGCTATTCTTCGTGCAATCCCAAATAAATTGGGGGGAGTTTTAGCTTTATTAAGATCAATCTTAATTCTAATAACTTTACCTTGAATTAATAAATTATATACAAAATCACCTAAATTTAATCCTCTAAATCAAACATTATTCTGAATATTTTTTTCTTCATTTATTATATTAACATGATTAGGAGGTAAAGAAATTGAGTATCCTTTCATTCAATTAAGCCAAATCTATACTATTATATATTTTAGATTTTTTTTATTAATAAATTTTATTAATAAAATATGAAATAAATTTATTTTCTTTAAAAATTTTATGTTTTATTTAATTTTAATTATAGGATCATTAGTAAGAGTTGCATTTATTACTTTATTAGAACGGAAAGTTTTAGGGTATATTCAGAATCGAAAAGGTCCAAATAAGGTAGGTATTCAAGGAATTTTACAACCTTTTAGAGATGCAATTAAATTATTTTTAAAAGAAAATATTAAGTTAATTAAGGTTAATTATTTAATATATTATTTTAGTCCTTTGATTGGTTTTTTTTTAGCTATAGCTATATTATTAGGAATAATAAATTTATTAAATTTGATTTTAATTGAGTTTTCAATATTGTATTTTTTATGTTGTTTAAGAATTTTAGTTTATACAGTTATAATTGGTGGATGATCTTCTAATTCAAATTATTCTTTGTTAGGGGGTATTCGCTCAATTATTCAATCTTTATCTTATGAAGTTTCTTTATTTTTATTATTTTTTTGTTTATTTATTTATGTAGAGAGGTATAATTTAATTAGATTTAATAGATTTTTTAATTATAGGAAATTATTTTTTTTTAATATACCTTTAAGATTAATATTTTTTATTAGAATTTTAGCTGATTTAAATCGAATTCCATTTGATTTAATTGAGGGGGAGTCAGAGTTAGTGTCAGGGTTTAATACTGAGTATATGAGAGGAAGATTTGCTTTATTTTTTTTAGGTGAGTATTTAATAATTTTGATTTTTAGTATTTGAATTTCTTTATTATTGTTTAATAGGCAAATTTTTTCTCTAGTTTTTTTAATTCAAGTATTAATAATAGTATTTTTAATTATTTTAATTCGGGGGATTTTACCTCGAATTCGTTATGATTGAATAATATATTTATGTTGATATGAAATTTTACCTTTAGTTATATTTATTTTATATTTTTTAATTATTATTAAATATTTAATTGTTATTTCTTTAAATTTAATTTCTTTAATAACGTCAAACTTAATTCATTTATGATTTTTATTAGAAATTAATTTATTAATTTTTTTATTCTTAATAACCAAAACCATAAAATATTTTTCTTTAATACCTTTTTTCTTCTTTATTCAAGCAATTTCTAGATTAATGATTATTTGAATTTTTAACCTAAATTTTCTTTCTATAAATTATTCCCTAATTGAATTTATTTTTTTTTTATCAATCTCTATAAAACTAGGACTTTTTCCATTTACATGATTACCCCCCATTTTTTTTAAATATATAAATTGAAATATAATTTTCTTATTCTCAACATTACAAAAATTTATTCCATTTATAATTATTAAAAATTTTAATTTTAACTATAAATTTCTTTTTTATATTTGTTTATATTCAATTATTCTCTCAACAATAAAAGCAATTTTTTCAGAAAATATTAAATCTATTATAGCATATTCATCAATTAATAATTCTGCTTGAATAATTATTATTATTTTAATTGACACAATAATATTTCAACTATATTTTTTATTTTATTTAATTTTAATATTCTTAATAAAAAATTTCTTTAATCAAATAGATATATCTTACATATCTGATATTTTAATTTATGAAAATTCAAATGTATTAATATACTTTATTTTAATAATTTTTAGACTAAGAATAATTCCACCTTTTTGTTCTTTTATCCCAAAAGTTAGAAGTATTTTAATCTTGATCAAAATTAATATATTAATAATAACATTAATTTTAACAATTTGCTCTATTTTATCTATTTTAATATATTTAACAATTATAATTAAATTACTACTCTATTTTTATTTAAAATATAAAATTAAATATTTTTTGAAATCACAATATAATTATGTTTCACTATTTATAATTAGATTTATATTTCCTACTTTTTGATTCATATATTATTTATTAATT---------TTGTTATTATTAATATCAACACCTATTATTATTGTTATTTTACTTATTTTAATTAATTTATTTTTTTCTAAAAAATCTATTTTAGATCGAGAAAAACCTTCACCTTTTGAATGTGGATTTAATCCAATTACTAATGCTCGATTACCCTTTACAATTCAATTTTTTATTATTATAATTATCTTTTTAATTTTTGATATTGAAATTATTATTTTAATTCCTTTAATTCCATCATTTAAACTTAACATAAATCTATTCACTTGATTTATTTCTTCTTTAATTATTATCTTTATTTTATTTTTTGGTTTAATCTATGAATGAAATGAACAATCAACAATTTGAATTAAAATAATTAATTATTATATTTTAAATTTTATTTTGTTATTTATAGTATTAATTCTTATAGTAAAGTTTTTTTTCCATTTTATAATAATATTAATATGTTTAGAATTCTTAGTTTTAACAATTATAAATAGAATTTTTATGAATTTATATGTTGATAATATAGAAGTTTATTATTTAATAATAATAGTATTTTTTGTTATTGAAAGAGTTTTAGGATTAGTTCTTTTAGTTTGTATAATTTGTTATAAGGGAACTGATCATATAAAAAATTTAAATTTATTAATATGAATAAAGTTTTTATTATTTATAGTTTTTAGATTTGGTTTAATAAATTTTAGTTTTGGAAATTTATATATAATTTGTTTTTTATTAATATTTTTTTTAATTTTGAATGTAAATTTAATTTTTAATTTTTGGGTAGAGATTTATTCAATTTTTTCTATTGATTTTTATTCATTTTATTTAATTTTATTAAGAATTTGATTAATTGGGATTATATTAATAATTAAAATAAATAAGATAATAATAATTTTAATTATAAGTTTATTAGTTATTTTATTTTTAAGATTTTCTGTTTTTAATTTTTTATTATTTTATTTTTTATTTGAAGTTAGTTTAATTCCAATTTTTTTAATAATTATATTTGATGGTTATACATTTGAGCGTATTGAAGCTGTTATATATATATTTTTTTTTACATTAATTTCTTCTATACCTTTTTTAATTATTTTATTAGATTTTTATCAATTTTTTAATACTTTAATATTTTATATATTAGATTATTTAAAGTTTAAGATATGGAAAGTAAGATTTATTATTATAATATTAGTATTTTTTGTTAAATTACCATTATTTATTTTTCATATTTGGTTACCTAAAGCTCATGTTGAAGCTCCAGTTTATGGATCAATAATTTTGGCAGGAGTTTTATTAAAATTAGGAGGATATGGAATATTACGAATAGTACAATTTTTTTATTTAAATTTAATAGAGGTTATAATATATTATGTTTCCATTGGATTAATTAGAGGTGTAGTATTAAGATTTTTATGTATAATTCAAATTGATATAAAAATATTAGTAGCCTATTCATCAGTAGTTCATATAAGAATGTTAGTAGCTAGATTATCAACAATAAGAAAAATTGGGTTTGTAGGATCTTATTTAATAATAATTGGTCATGGGTTATGTTCTTCAGGTTTATTTTATTTGGTAAATTTAAGTTATAAACGTATTGGGAGGCGTTTAATGTTTATAAATAAAGGTTTAATTAATTTAAATTCAACTTTAAGTATATGATGATTTTTAATATGTATAGGAAATTTTTCTGCTCCAATTTCTTTAAGATTATTAGGAGAAATTTTTATATTAATAAGATTAATCTCCTTGGATTTATTTTTAATAATTTATTTAATAATTATATGTTTTTTAAGTGTTGCTTATTCTCTATATTTATTTAGATTTACACAACATGGAAATATAAATTTTATAAATTTTAGTTTTTTAAGAATTTCTGTAAAGGAGTTTATAATTATTTTTATTCATTGATTTCCATTAAATACATTAATTTTTGGAATAAATTTGTTTATAATTATTATTATTTATTTATATATTTATTTATTAATATTTTGTAGAATTAGTATATTTATTTTGGCTTTATTATTTATATATTTAAAATTGAGTTTATTTTTTTATTGAAAAATTTTAAATTTAAATTCATTTTTTATTGAATTTATTTTTTATATTGATTGGATTTCATTAATTTTTTTAAGAACTGTGAGGTTAATTTCTAGATTTGTTTTAATATATAGAATTTTTTATATGATAGAGGATAAAACATTAGATCGATTTTTTTATTTAGTTTTGATATTTATTATAAGAATATTTTTAATGATTTTAAGACCAAATATTGTAAGAATTTTAGTTGGATGAGATGGATTGGGATTAGTTTCTTATGCATTAATTATTTATTATCAAAATTGAAAGTCTTATAGAAGAGGTATAGTAACAGTATTATTAAATCGTTTAGGAGATGTTGGAATTTTAATAATAATTAGTTTATTAATAATTAAAGGTTCTTGAAATTTAATATTTTATTTTAATGAGATGTCAATAGTAATTATATTATTAGTTTTTAGAGCTTGTACAAAAAGTGCTCAATTACCTTTTTCAGTTTGATTACCTTTAGCTATAGCAGCCCCTACTCCTGTTTCTTCATTAGTTCATTCATCAACTTTAGTAACTGCTGGAGTTTATTTAATAATTCGTTTTAATTTTTTTTTAGAAGATGAAATTAGAGATTTTTTAATATTTATTTCTAGATTAACAATGTTTATATCTGGTTTAGTAGCTAATTTTGAAACTGATTTAAAAAAAATTATTGCATTATCAACTTTAAGGCAATTAGGATTAATAATAAGAATTTTGTCTTTTGGAGAAGTTAATTTAGGTTTTTTTCATTTAATTATGCATGCATTATTTAAGTCTTTATTATTTATATGTAGAGGAATTATTATTCATTTAATGATAAATAATCAAGATATTCGTTTAATAGGGGGTTTAATTAATTTTTATCCTTATTTAAGAATTATTTTTTTATTTGCTTCTATATCTTTATGTGGATTACCTTTTCTTTCTGGATTTTATTCAAAAGATTTAATTATAGAGATATTTTTAATAAGAAAAATAAATTTAATTAGTTTAATAGTTATTTTTATTTCTACAATATTTACAATTTCTTATAGAGTTCGTTTAATTTATTTAGTTTATTTAAGAAATTTAAATGAATTAAATTATTTTTTTTTAAAGAATGAAAATAATTTTATAATAATATCAATATTAATTTTGTTTATATTATCAATTTTTGGTGGATTTATATTTATTAATTTTTTTTTTTATAGTGAAAAGATTATTATTTTAAAATTTTTAGAAAAAAATTTAATTTTTTTAATTTGTTTTTTTGGTATTTTGTTAGGATATTTTTATTCGCAAAAAGAAATAAATTTTTCATTAATTCAAAATATTTTTTTTAGAAAGATATTTGGTTTAGAATTTATTTTAAATAATTTTTATGAAGGGGTTATAAAACAATCTTTTTACTTATATAAAATTGATAAAGGATTCTTTGAATTTTTACAAATTTTTAGATTTAAAATTAATTTAATTATAGTTTATAATTTTTTTTCTTATTTTATTTTTTCATTAAATAAAATTTTATTATATTTTATTTTTTTAATTTTAGTAATTGTTATTTTTTGGTTTCTATTAATTACTACTATTGTAATTTTAATCTTTTATCCATTCTTAAGTCTATTAAGAATATTAACTATTTTATTAATTTATTCTACCTTAATTTCTTTAAATTTAACTAAATTTACATCTTCCTCATTAAGATCTTATTTAACTTTTCTTATATTTACAGGAGGAATTATAGTTCTATTTACATTTTTCTTAAGATTAATCTCCAATATTCAAATCTATAAAAAATTCTTTATAATATATTTTTTATTTATTAGAGTAACATTATTTATTATATTAAGAATTATACTTTGAGAGACCCATTTAAGATATATATTTAATTTTCATTTAAATTATAATTTTTTATCTTTACCAGATATTTATTTCTCATTTAATTTATTTAACTTTAATCATCTTTACAAATTTCCTAAAAATTTAATAATAATATTTTTAATCATCTACCTTCTTTTAGCACTGATCCTATTAGTAAAATTATCTTTTTCTAATAAAAAACCTCTTCGATCAGCTAATAATAAATTTAATTAATTTAAATTAGTAGATATTGAAATTTTTTTTTATAAAAAAAATTTAATTTTTGTTTTAAAATTAATTTTCGAATGATCATAATAAATAATTTTTTAAATTTAAATAAATAGATTTTTTTAGTATTAAAATTTATAGCAATTAACGATAGTTAAACTTAGATATTTATGATAATTAATGGTCAATTTAGTGCCAGCCACAGCGGTTAAACTAAGATTAAAAGTTAATTACTTCAATATGTAATAAAATAGAAAATATTATAAAATTTATTATAGTATTAATTTAGAATTGTATGAAAAAAATAAATTTTTAACGGTGAAATGTAAAAAATTTAATAAAATATAATTTATAAAAATTTAATTAAAAAAATTATTAGATAAACTAGGATTAGATACCCTATTATAATAATGGAAAAAAATTAAATGTTAAAGTATTAAATGATATATCATTAAATTTATGAAATTTGGCGGTATTTTATCCAAGTTAGGGGAACCTGTTGAGTAATTGATGGTCCACGATAAGATCTACTTAATTTAATACTCGTGTATTGCTGTTTTTAGATATATATTGACTATATTATCATAATTTATATCAATAAAAGTAAAATAATTCAAGTCAAAATACGGTTTAGTTAAGATCAAATGGGTTACAATAATTTAAAATTATACGGATTTTAAAATTTAATTTTTAAATGAAGGTGGACTTAAAAGTAAAATTAATAAATTAATTAATTTGAAGTTTGTTTGAAATATGTACAAATTGCCCGTCACTTCCAATAAAATGGAACAAGTCGTAACAAAGTTTAGGTATCGGAAGATGCTTATAGATAATA---GTAAAATTTGATGAAAATAATTTATTTATATTAAATAGAGTAATAATTAAATATTTGTTAGTTTTAGTAGAAATTTTTAATAAATAAGTTTTATTATAATTTTGTTGTAAAGAAATTGATGATGATAATATGAATTTTTTTCTTCTTAAAAAAATAAAAAGTAAATTTAATTAATTGTACCTTTTGTATCAGGAGTTATTAAGTAGATTTATTAGAATTTAATATATCTCGAATTTTAAAGATCTAGATTATAATGTTAGTTAATATTGAACTATTATTAATAATTTTAATTTAGTAGTGAAATGTTTACCCGATTTAAAAGATATCTAGTTTTTTTAGAGTTGAATTTAATTCAGTATTTAATTTGTATAAAAGTAAATTTTAAGTAAATTTATAAATTTAAATAAAATTATTTTAGGGATTAGCTTAAAATATTTTAATAATTTAATTTAATTTAAGTTTTTAAATGTATTTATAGTAATAAAAATTTTTAATAAGTATGTTATAATTTATAAATAATTTAAATTTAATTTTAAGTGAAAATTTTAAAATTCTATGAAAAAAATTATTTTAATTATGAAAATTAAGATATAATGATAATATTAGTAAATTTTATTTTGTTAGAATAATTAATATATTTAAAATTGATATTAAAGAACTAGACAAAATTTTGTATTCGCCTGTTTATCAAAAACATGGTTTGTAGATAATAATTATAAATCGACTCTGCCCAATGAAATAATATTTTTAATGGCTGCGGTAGCCTGACCGTACAAAGGTAGCAAAATCAATAGTTTTTTAATTGAAAGCTGGAATGAATGAGTTGATGAAATATAAATTGTTTCAATATTAATAATTGAAATTAAAATTTGAGTTAAAATGCTTAAATTTTATTATTAGACGATAAGACCCTATAGAATTTTATAAAATTTAAGTAAAGAAAATTTTTTGTAAGATGAGGTTTTTTACTTAATTATATTTAGTTGGGATGATTATAAAATTTAATGAACTTTTAATTTTTTTAAAAACATTAATTAATGAATTTTTGATTATTATTATAATTTAGAGAAAGAATTACCTTAGGGATAACAGCGTAATATTTTTGGAGAGATCAAATTGATAAAAATGTTTGCGACCTCGATGTTGAATTATGATATAATTTAGGTGCAGGAGTTTAAATTGTTAGTCTGTTCGACTATTAAAATCATACATGATTTGAGTTCAGATCGGTGTAAGCCAGATCGGCTTCTATCTATAATAAATAAAAATTTTTTTGTACGAAAGGACTTAAAATTTGAAATATATTTTTAAAAAAATAATGAATAAGATTAATTTTATTATATTTTGTATTATAATT
>G2
ATGTTTACAAATCTTTTTTCAATTTTTGACCCTAATTCATCAATTAATCTCTCATTAAATTGATTAGCAATCTCTATTTCATTTTTAATATTCCCAAAAATTTACTGATTAAAACAAAATAAAATAAATTTAGTAACTAAATTAATTTTAATATTTTTATTTAATGAAATAACCAAATTAATCCAAAAAAAAAATCACAATAATATTTTTTTTTTTATAATAATTTTTTTTTTAATTTTAATTATAAATTTTATAGGTTTATTCCCCTATATTTTTACTCCTTCTAGACATTTGACTGTTTCTCTTCCTATATCATTTTCTATTTGAATAGGAATTATTCTACATAACTGAATTAATAAAACTAATTTTATATTTGCTCATCTTGTTCCTATTGGAACCCCAACCTTATTAATACCCTTAATGGTAATTATTGAAACTATCAGAAATTTAATTCGACCAGGAACTTTAGCTATTCGTCTATCTGCAAACATAATTGCTGGCCACTTACTTTTCAGATTATTAGGTTCTACAGGATCTAACTTAAATTTTTATCTTATTATTTTATTAATTCTAATTCAAATTTTATTATTTATATTAGAAATAGCTGTTTCTACAATTCAATCTTATGTATTCACAATATTAAGATCTTTATATTCAAATGAAAATATTCCACACTTAAGACCTTTAAAATGATTAAATATATATATATTTTTAATTATTTGAATATTAATTTTTATTGTAAAAATAAATTTCATAATACATTTTAATCCTGATAAAAAAAAAATTAAAATTTTTGATAAACAAATAAATTGAAAAATTTTAATTGTATTGTCCAAATGATTTTACTCCACAAATCACAAAGATATTGGCTTACTATACTTTGTTTTTGGATTGTGGTCAGGAATAGTAGGCTCAGCATTAAGAATAATTATTCGAATAGAATTAAGAGCCCCAGGTAAATTAATTGGCAATGACCAAATTTATAATACTATTGTTACTGCCCATGCTTTTATTATAATTTTTTTTATAGTTATACCATTTATAATTGGAGGATTCGGAAATTGGCTTGTACCCTTAATATTAACAGCCCCTGATATAGCTTTTCCTCGAATAAATAATATAAGATTTTGACTCTTACCCCCTTCTTTAGCCTTATTAATTATAAGAAATATTATTGGATCAGGTGTTGGAACAGGATGAACTCTTTATCCTCCTTTATCATCTAATTTAGGGCATAACTCACCTTCTGTAGATTTAAGAATTTTTGCTCTTCATATTGCTGGAATTTCTTCTATCATAGGAGCTATTAATTTTATTGTTACAATTTTTAATATACACACAAAAACACCAACTTTAAATTTTATTTCCCTTTTTGCATGGGCAGTTTTAATTACTGCAATCTTACTACTTTTATCTTTACCTGTACTTGCAGGTGCAATTACTATACTTCTTACTGATCGAAATTTCAATACTTCATTTTTTGACCCTGCTGGGGGTGGAGATCCAATTTTATATCAACACTTATTTTGATTTTTTGGTCATCCAGAAGTATATATTTTAATTTTACCCGGATTTGGTATTATTTCTCATATTATTACCAATGAATCTAGAAAAAAAGAAATTTTTGGAACCTTAGGAATAATTTATGCTATAATTACTATCGGGATTTTAGGTTTTATTGTTTGAGCACATCACATATTTACTGTTGGTTTAGATGTTGATACTCGGGCTTATTTTACTTCTGCAACAATAATTATTGCAATTCCAACAGGAATTAAAGTATTTAGTTGACTTGCTACTATTTATGGTTCAAAAATCAACTATACCCCTGCAATAATTTGAAGAATGGGATTTATTTTTTTATTCACTTTAGGCGGATTAACAGGAATTATCCTTTCCAATTCATCTCTAGATATTATTCTGCATGATACATACTATGTGATTGGTCATTTTCATTATGTCTTATCAATAGGTGCTGTTTTTGCTATCATTGCAGGTTTTATTTATTGATTTCCTTTATTTTTTGGATTTACTTTAAATAAAAAAATACTAAAAACTCAATTTATATGTATATTCTTAGGTGTAAATTTAACTTTTTTTCCTCATCATTTTCTTGGTTTAAATGGATTTCCTCGACGATATTCTGACTATCCAGATATATATATATGTTGAAATACCCTATCTTCTATAGGATCATTAATTTCTTTTATAGCTTTAATTTTTATAATCTTTATCATTTGAGAGGCTTTTGTCTCCCAACGTATTGCATTATTTAAATTTTTTATATCCACAAATATTGAATGATTTCATTTTATACCCCCAAAATCTCATTCATATTGAGAAATTCCATCTCTATCAAAAAAATTAATTCACACCTGAAATAATTATTTTATTCAAGATTCAAATTCACCTAATATAGATCAATTAATTTTTTTTCATGATTTAACTTTAACAATTATTATTCTTATTACCAGTTGTATTATTTATATATTTTATTTTTTAATTACAAATAAATTAATTGATCGATTCATAATTAATGAACATTTAATTGAATTAATTTGAACAATTATTCCAATATTAACTCTTTTATTTATTGCTGCTCCATCCTTAAAAATTTTATATTTACTTGAAGAAAGTTCTTCTCCTATTATTTCTTTAAAAACTATTGGTCATCAATGATATTGACAATATGAATTATCAGATTATTTAAATATTGAATTTGACTCATTTATACAAAATTATGATTCATCCACACCTTGAATAGCTCGTCTATTAGATGTTGATAATCGAGTTATTTTACCATTTAATTCTTCTATCCGTTTATTATTCACCTCCACAGACGTAATTCATTCATGAACAATTCCTGCCTTAGGAATTAAAATAGATGCAACTCCTGGTCGAATTAATCAAGCATTACTATTTATGAATCGACCAGGTTTATTTTTTGGTCAATGTTCTGAAATTTGTGGGGCTAATCATTCATTTATACCTATTGTAATTGAATCAACAAATTTAAATTACTTTATTAATTGAATAAAATCTTTTATGAATTTATCCAACCATCCCTATCATATTGTTTCTATTAGACCTTGACCAATTTTTTTATCTTTTAATATTATATTTTTATTTATTGGAATAATTAAATGATTTTATTTCCAAAATTTTTATTTAATTATTTCAAGAATAATTTTAATGATACTAATTTTATTTCAATGATGACGAGATGTAATTCGTGAAGGAACTTATCAAGGATGCCATACATCATATGTTATAAAAAATCTACGTTTAGGAATAATTTTATTTATTACTTCAGAAATTTTTTTTTTTATTTCATTATTTTGAGCTTATTTTCATTCTTCATTAGCACCAAGAATTGAAATTGGTTTAATATGACCCCCAAAAGGAATTAAAATATTCAATCCTTATGATATTCCTCTATTAAATTCAATTATTCTAATTTCTTCTGGAATAACTATTTCATGATCCCACTATAGAATAATTTCAAATAAATTTAAAAAATCTTTTTTTAGATTAATTCAAACTATTATTTTAGGCTTTATTTTTTCATTTTTTCAATATATCGAATATTACCAAGCTCCTTTTACAATCTCAGATTCCTGTTTTGGTTCAATCTTTTTTTTAACAACAGGTTTTCATGGTATTCATGTTATTATTGGTAATATATTTTTAATAATTTGTGCTTTACGAATTTTTTTAAATCATTTCTCTAAAAATCACCATTTAGGATTTGAAGCTGCTATCTGATATTGACATTTTGTTGATATTGTATGATTATTTGTTTATACCTGAATTTATTGATGATCATTTATAAATTCAATGAATAAATCTATATTAAAAACACATCCTTTATTAAAATTTCTATCTAATTCCTTAATTTTTTTACCAACTCCTTTAAATATTAATTATTGATGAAATATTGGATCTTTATTAGGTCTATGTTTAATAATTCAAATTATTTCTGGTCTATTTTTATCAATACATTATACTCCTTCTATTGACCAAGCATTCAATAGAGTAATTCATATCATAAAAGATATTAATTATGGATGATTAATACGTTTAATTCACATAAATGGAGCATCTTTATTTTTTATTTGTTTATATATTCATATTGGTCGAGGTATTTATTATAATTCTTTTATACTAACACAAACTTGATCAATTGGTGTAATTATTTTTTTACTAACTATAGCAACAGCTTTTTTAGGATATGTTTTACCTTGAGGTCAAATATCTTTATGAGGAGCAACAGTAATTACAAATTTAATTTCCGCTATTCCATATCTTGGACAATATATTGTAAATTGAATTTGAGGAGGATTTTCCATTAGAAATCCAACATTAAATCGATTTTATTCTTTACACTTTATTTTACCTTTTATTATTCTATTTATAGTTGTCATTCATTTAATATTTCTACACCAATCAGGATCAAATAATCCATTAGGATCTTATAGAAATTTAAATAAAATTATTTTTCATCCTTATTTTATTATTAAAGATTCAATTACTTTTATTATATTAATTATTATATTTTTAATTTTTATTTTACAATTTCCTTATTTATTAGGAGACCCTGACAATTTTACCCCTGCAAATCCTTTAATTACACCCTCTCATATTAAACCTGAATGATATTTCTTATTTGCTTATGCTATCCTTCGTGCAATCCCAAATAAATTAGGGGGAGTTATAGCTTTATTAATATCAATCTTAATTCTAATAACTTTACCTTGAATTAATAAATTATATACAAAATCACCTAAATTTAATCCTTTAAATCAAACATTATTCTGAATATTTTTTTCTTCATTTATTATATTAACATGATTAGGAGGTAAAGAAATTGAGTACCCTTTCATTCAATTAAGCCAAATCTACACTATTATATATTTTAGATTTTTTTTATTAATAAATTTTATTAATAAAATATGAAATAAATTTATTTTCTTTAAAAATTTTATGTTTTATTTAATTTTAATTATAGGATCATTAGTAAGAGTTGCATTTATTACTTTATTAGAACGGAAAGTTTTGGGGTATATTCAGAATCGAAAAGGCCCAAATAAGGTAGGTATTCAAGGAATTTTACAACCTTTTAGAGATGCAATTAAATTATTTTTAAAAGAAAATATTAAGTTAATTAAGGTTAATTATTTAATATATTATTTTAGTCCTTTGATTGGTTTTTTTTTAGCTATAGCTATATTATTAGGAATAATAAATTTATTAAATTTGATTTTAATTGAATTTTCAATATTGTATTTTTTATGTTGTTTAAGAATTTTAGTTTATACAGTTATAATTGGTGGATGATCTTCTAATTCAAATTATTCTTTGTTAGGAGGTATTCGTTCAATTATTCAATCTTTATCTTATGAAGTTTCTTTATTTTTATTATTTTTTTGTTTATTTATTTATGTAGAGAGGTATAATTTAATTAGATTTAATAGATTTTTTAATTATAGGAAATTATTTTTTTTTAATATACCTTTAAGATTAATATTTTTTATTAGAATTTTAGCTGATTTAAATCGAATTCCATTTGATTTAATTGAGGGGGAGTCAGAGTTAGTGTCAGGGTTTAATACTGAGTATATGAGAGGAAGATTTGCTTTATTTTTTTTAGGTGAGTATTTAATAATTTTGATTTTTAGTATTTGAATTTCTTTATTATTGTTTAATAGACAAATTTTTTCTTTAGTTTTTTTAATTCAAGTATTAATAATAGTATTTTTAATTATTTTAATTGGTGGTTTTTTACCTCTTATTCGTTATGATTGAATAATATTTTTATGTTGATTTGTTATTTTACCTTTAGTTATTTTTTTTTTATATTTT---------------------------ATTTCTTTAAATTTAATTTCTTTAATAACGTCAAACTTAATTCATTTATGATTTTTATTAGAAATTAATTTATTAATTTTTTTATTCTTAATAACCAAAACCATAAAATATTTTTCTTTAATACCTTCTTTCTTCTTTATTCAAGCAATTTCTAGATTAATAATTATTTGAATTTTTAACCTAAATTTTCTTTCTATAAATTATTCCCTAATTGAATTTATTTTTTTTTTATCAATCTCTATAAAACTAGGACTTTTTCCATTTACATGATTACCTCCCATTTTTTTTAAATATATAAATTGAAATATAATTTTCTTATTCTCAACATTACAAAAATTTATTCCATTTATAATTATTAAAAATTTTAATTTTAACTATAAATTTCTTTTTTATATTTGTTTATATTCAATTATTCTCTCAACAATAAAAGCAATTTTTTCAGAAAATATTAAATCTATCATAGCATACTCATCAATTAATAATTCTGCTTGAATAATTATTATTATTTTAATTGACACAATAATATTCCAACTATATTTTTTATTTTATTTAATTTTAATATTCTTAATAAAAAATTTCTTTAATCAAATAGATATATCTTACATATCTGATATTTTAATTTATGAAAATTCAAATGTATTAATATACTTTATTTTAATAATTTTTAGACTAAGAATAATTCCACCTTTTTGTTCTTTTATCCCAAAAGTTAGAAGTACTTTAATCTTGATCAAAATAAATATATTGATAATAACATTAATTTTAACAATTTGTTCTATTTTATCTATTTTAATATATTTAACAATTATAATTAAATTACTACTCTATTTTTATTTAAAATATAAAATTAAATATTTTTTGAAATCACAATATAATTATATTTCACTATTTATAATTAGATTTATATTTCCTACTTTTTGATTCATATATTATTTATTAATTATTCTTAAATTATTATTATTAATATCAACACCTATTATTATTGTTATTTTACTTATTTTAATTAATTTATTTTTTTCTAAAAAATCTATCTTAGACCGAGAAAAACCTTCACCTTTTGAATGTGGATTTAATCCAATTACTAATGCTCGGTTACCCTTTACAATTCAATTTTTTATTATTATAATTATCTTTTTAATTTTTGATATTGAAATTATTATTTTAATTCCTTTAATTCCATCATTAAAACTTAACATAAATCTATTTACTTGATTTATTTCTTCTTTAATTATTATCTTTATTTTATTTTTTGGTTTAATCTATGAATGAAATGAACAATCAACAATTTGAATTAAAATAATTAATTATTATATTTTAAATTTTATTTTGTTATTTATAGTATTAATTCTTATAGTAAAGTTTTTTTTTCATTTTATAATAATATTAATATGTTTAGAATTCTTAGTTTTAACAATTATAAATAGAATTTTTATGAATTTATATATTGATAATATAGAAGTTTATTATTTAATAATAATAGTATTTTTTGTTATTGAAAGAGTTTTAGGATTAGTTCTTTTAGTTTGTATAATTTGTTATAAGGGAACCGATCATATAAAAAATTTAAATTTATTAATATGAATAAAGTTTTTATTATTTATAGTTTTTAGATTTGGTTTAATAAATTTTAGTTTTGGAAATTTATATATAATTTGTTTTTTATTAATATTTTTTCTAATTTTGAATGTAAATTTAATTTTTAATTTTTGGGTAGAGATTTATTCAATTTTTTCTATTGATTTTTATTCATTTTATTTAATTTTATTAAGAATTTGATTAATTGGGATTATATTAATAATTAAAATAAATAAGATAATAATAATTTTAATTATAAGTTTATTAGTTATTTTATTTTTAAGATTTTCTGTTTTTAATTTTTTATTATTTTATTTTTTATTTGAAGTTAGTTTAATTCCAATTTTTTTAATAATTATATTTGATGGTTATACATTTGAGCGTATTGAAGCTGTTATATATATATTTTTTTTTACATTAATTTCTTCAATGCCTTTTTTAATTATTTTATTAGATTTTTATCAATTTTTTAATACTTTAATATTTTATATATTAGATTATTTAAAGTTTAAGATATGGAAAGTAAGATTTATTATTATAATATTAGTATTTTTTGTTAAATTACCATTATTTATTTTTCATATTTGATTACCTAAAGCTCATGTTGAAGCTCCAGTTTATGGATCAATAATTTTGGCAGGAGTTTTATTAAAATTAGGGGGATATGGAATATTACGAATAGTACAATTTTTTTATTTAAATTTAATAGAGGTTATAATATATTATATTTCCATTGGGTTAATTAGAGGTGTAGTATTAAGATTTTTATGTATAATTCAAATTGATATAAAAATATTAGTAGCTTATTCGTCAGTAGTTCATATAAGAATGTTAGTAGCTAGATTATCAACAATAAGAAAAATTGGGCTTGTAGGATCTTATTTAATAATAATTGGTCATGGGTTATGTTCTTCAGGTTTATTTTATTTGGTAAATTTAAGTTATAAACGTATAGGAAGGCGTTTAATGTTTATAAATAAAGGTTTAATTAATTTAAATTCAACTTTAAGTATATGATGATTTTTAATATGTATAGGAAATTTTTCTGCTCCAATTTCTTTAAGATTATTAGGAGAAATTTTTATATTAATAAGATTAATCTCTTTGGATTTATTTTTAATAATTTATTTAATAATTATATGTTTTTTAAGTGTTGCTTATTCTTTATATTTATTTAGATTTACACAACATGGAAATATAAATTTTATAAATTTTAGTTTTTTAAGAATTTCTGTAAAGGAGTTTATAATTATTTTTATTCATTGATTTCCATTAAATACATTAATTTTTGGGATAAATTTGTTTATAATTATTATTATTTATTTATATATTTATTTATTAATATTTTGTAGAATTAGTATATTTATTTTGGCTTTATTATTTATATATTTAAAATTGAGTTTATTTTTTTATTGAAAAATTTTAAATTTAAATTCATTTTTTATTGAATTTATTTTTTATATTGATTGGATTTCATTAATTTTTTTAAGAACTGTAAGGTTAATTTCTAGATTTGTTTTAATATATAGAATTTTTTATATAATAGAGGATAAAACATTAGATCGATTTTTTTATTTAGTTTTGATATTTATTATAAGAATATTTTTAATGATTTTAAGACCAAATATTGTAAGAATTTTAGTTGGATGAGATGGATTGGGGTTAGTTTCTTATGCATTAATTATTTATTACCAAAATTGAAAGTCTTATAGAAGAGGAATAGTAACAGTATTATTAAATCGTTTAGGAGATGTTGGAATTTTAATAATAATTAGTTTATTAATAATTAAAGGTTCTTGAAATTTAATATTTTATTTTAATGAGATGTCAATAGTAATTATATTATTAGTTTTTAGAGCTTGTACAAAAAGTGCTCAATTACCTTTTTCAGTTTGATTACCTTTAGCTATAGCAGCTCCTACTCCTGTTTCTTCACTAGTTCATTCATCAACTCTAGTAACTGCTGGAGTTTATTTAATAATTCGTTTTAATTTTTTTTTAGAAGATGAAATTAGAGATTTTTTAATATTTATTTCTAGATTAACAATATTTATATCTGGTTTAGTAGCTAATTTTGAAACTGATTTAAAAAAAATTATTGCATTATCAACTTTAAGACAGTTAGGATTGATGATAAGAATTTTGTCTTTTGGAGAAGTTAATTTAGGTTTTTTTCATTTAATTATGCATGCATTATTTAAGTCTTTATTATTTATATGTAGAGGAATTATTATTCATTTAATGATAAATAATCAAGATATTCGTTTAATAGGGGGTTTAATTAATTTTTATCCCTATTTAAGAATTATTTTTTTATTTGCTTCTATATCCTTATGTGGATTACCTTTTCTTTCTGGATTTTATTCAAAAGATTTAATTATAGAGATATTTTTAATAAGAAAAATAAATTTAATTAGTTTAATAGTTATTTTTATTTCTACAATATTCACAATTTCTTATAGAGTTCGTTTAATTTATTTAGTTTATTTAAGAAATTTAAATGAATTAAATTATTTTTTTTTAAAGAATGAGAATAATTTTATAATAATATCAATATTAATTTTGTTTATATTATCAATTTTTGGTGGATTTATATTTATTAATTTTTTTTTTTATAGTGAAAAGATTATTATTTTAAAATTTTTAGAAAAAAATTTAATTTTTTTAATTTGTTTTTTTGGTATTTTGTTAGGATATTTTTATTCACAAAAAGAAATAAATTTTTCATTAATCCAAAATATTTTTTTTAGAAAGATATTTGGTTTAGAATTTATTTTAAATAATTTTTATGAAGGGGTAATAAAACAATCTTTTTATTTATATAAAATTGATAAAGGATTTTTTGAATTTTTACAAATTTTTAGATTTAAAATTAATTTAATTATAGTTTATAATTTTTTTTCTTATTTTATTTTTTCATTAAATAAAATTTTATTATATTTTATTTTTTTAATTTTAGTAATTGTTATTTTTTGGTTTCTATTAATTACTACTATTGTAATTTTAATCTTTTATCCATTCTTAAGTCTATTAAGAATATTAACTATTTTATTAATTTATTCTACCTTAATTTCTTTAAATTTAACTAAATTTACATCTTCCTCATTAAGATCTTATTTAACTTTTCTTATATTTACAGGAGGAATTATAGTTCTATTTACATTTTTCTTAAGATTAATCTCCAATATTCAAATTTATAAAAAATTCTTTATAATATATTTTTTATTTATTAGAATAACATTATTTATTATATTAAGAATTATACTTTGAGAGACCCATTTAAGATATATATTTAATTTTCATTTAAATTATAATTTTTTATCTTTACCAGATATTTATTTCTCATTTAATTTATTTAACTTTAATCATCTTTACAAATTTCCTAAAAATTTAATAATAATATTTTTAATCATTTACCTTCTTTTAGCACTGATCCTATTAGTAAAATTATCTTTTTCTAATAAAAAACCTCTTCGATCAACTAATAATAAATTTAATTAATTTAAATTAGTAGATATTGAAATTTTTTTTTAT-AAAAAAATTTAATTTTTGTTTTGAAATTAATTTTCGAATGATCATAATAAATAATTTTTTAAATTTAAATAAATAGATTTTTTTAGTATTAAAATTTATAGCAATTAACGATAGTTAAACTTAGATATTTATGATAATTAATGGTCAATTTAGTGCCAGCCACAGCGGTTAAACTAAGATTAAAAGTTAATTACTTCAATATGTAATAAAATAGAAAATATTATAAAATTTATTATAGTATTAATTTAGAATTGTATGAAAAAAATAAATTTTTAACGGTGAAATGTAAAAAATTTAATAAAATATAATTTATAAAAATTTAATTAAAAAAATTATTAGATAAACTAGGATTAGATACCCTATTATAATAATGGAAAAAAATTAAATGTTAAAGTATTAAATGATATATCATTAAATTTATGAAATTTGGCGGTATTTTATCCAAGTTAGGGGAACCTGTTGAGTAATTGATGGTCCACGATAAGATCTACTTAATTTAATACTCGTGTATTGCTGTTTTTAGATATATTTTGACTATATTATCATAATTTATATCAATAAAAGTAAAATAATTCAAGTCAAAATACGGTTTAGTTAAGATCAAATGGGTTACAATAATTTAAAATTATACGGATTTTAAAATTTAATTTTTAAATGAAGGCGGACTTAAAAGTAAAATTAATAAATTAATTAATTTGAAGTTTGTTTGAAATATGTACAAATTGCCCGTCACTTCCAATAAAATGGAACAAGTCGTAACAAAGTTTAGGTATCGGAAGATGCTTATAGATAATAGTTGTAAAATTTGATGAAAATAATTTATTTATATTAAATAGAGTAATAATTAAATATTTGTTAGTTTTAGTAGAAATTTTTAATAAATAAGTTTTATTATAATTTTGTTGTAAAGAAATTGATGATGATAAAATGAATTTTTTTCTTCTTAAAAAAATAAAAAGTAAATTTAATTAATTGTACCTTTTGTATCAGGAGTTATTAAGTAGATTTATTAGAATTTAATATATCTCGAATTTTAAAGATCTAGATTATAATGTTAGTTAATATTGAATTATTATTAATAATTTTAATTTAGTAGTGAAATGTTTACCCGATTTAAAAGATATCTAGTTTTTTTAGAGTTGAATTTAATTCAGTATTTAATTTGTATAAAAGTAAATTTTAAGTAAATTTATAAATTTAAATAAAATTATTTTAGGGATTAGCTTAAAATATTTTAATAATTTAATTTAATTTAAGTTTTTAAATGTATTTATAGTAATAAAAATTTTTAATAAGTATGTTATAATTTATAAATAATTTAAATTTAATTTTAAGTGAAAATTTTAAAATTCTATGAAAAAAATTATTTTAATTATGAAAATTAAGATATAATGATAATATTAGTAAATTTTATTTTGTTAGAGTAATTAATATATTTAAAATTGATATTAAAGAATTAGACAAAATTTTGTATTCGCCTGTTTATCAAAAACATGGTTTGTAGATAATAATTATAAATCGACTCTGCCCAATGAAATAATATTTTTAATGGCTGCGGTAGCCTGACCGTACAAAGGTAGCAAAATCAATAGTTTTTTAATTGAAAGCTGGAATGAATGAGTTGATGAAATATAAATTGTTTCAATATTAATAATTGAAATTAAAATTTGAGTTAAAATGCTTAAATTTTATTATTAGACGATAAGACCCTATAGAATTTTATAAAATTTAAGTAAAGAAAATTTTTTGTAAGATGAGGTTTTTTACTTAATTATATTTAGTTGGGATGATTATAAAATTTAATGAACTTTTAATTTTTTTAAAAACATTAATTAATGAATTTTTGATTATTATTATAATTTAGAGAAAGAATTACCTTAGGGATAACAGCGTAATATTTTTGGAGAGATCAAATTGATAAAAATGTTTGCGACCTCGATGTTGAATTATGATATAATTTAGGTGCAGGAGTTTAAATTGTTAGTCTGTTCGACTATTAAAATCATACATGATTTGAGTTCAGATCGGTGTAAGCCAGATCGGTTTCTATCTATAATAAATAAAAATTTTTTTGTACGAAAGGACTTAAAATTTGAAATATATTTTTAAAAAAATAATGAATAAGATTAATTTTATTATATTTTGTATTATAATT
>GD3
ATGTTTACAAATCTTTTTTCAATTTTTGACCCTAATTCATCAATTAATCTCTCATTAAATTGATTAGCAATCTCTATTTCATTTTTAATATTCCCAAAAATTTACTGATTAAAACAAAATAAAATAAATTTAGTAACTAAATTAATTTTAATATTTTTATTTAATGAAATAACCAAATTAATCCAAAAAAAAAATCACAATAATATTTTTTTTTTTATAATAATTTTTTTTTTAATTTTAATTATAAATTTTATAGGTTTATTCCCCTATATTTTTACTCCTTCTAGACATTTGACTGTTTCTCTTCCTATATCATTTTCTATTTGAATAGGAATTATTCTACATAACTGAATTAATAAAACTAATTTTATATTTGCTCATCTTGTTCCTATTGGAACCCCAACCTTATTAATACCCTTAATGGTAATTATTGAAACTATCAGAAATTTAATTCGACCAGGAACTTTAGCTATTCGTCTATCTGCAAACATAATTGCTGGCCACTTACTTTTCAGATTATTAGGTTCTACAGGATCTAACTTAAATTTTTATCTTATTATTTTATTAATTCTAATTCAAATTTTATTATTTATATTAGAAATAGCTGTTTCTACAATTCAATCTTATGTATTCACAATATTAAGATCTTTATATTCAAATGAAAATATTCCACACTTAAGACCTTTAAAATGATTAAATATATATATATTTTTAATTATTTGAATATTAATTTTTATTGTAAAAATAAATTTCATAATACATTTTAATCCTGATAAAAAAAAAATTAAAATTTTTGATAAACAAATAAATTGAAAAATTTTAATTGTATTGTCCAAATGATTTTACTCCACAAATCACAAAGATATTGGCTTACTATACTTTGTTTTTGGATTGTGGTCAGGAATAGTAGGCTCAGCATTAAGAATAATTATTCGAATAGAATTAAGAGCCCCAGGTAAATTAATTGGCAATGACCAAATTTATAATACTATTGTTACTGCCCATGCTTTTATTATAATTTTTTTTATAGTTATACCATTTATAATTGGAGGATTCGGAAATTGGCTTGTACCCTTAATATTAACAGCCCCTGATATAGCTTTTCCTCGAATAAATAATATAAGATTTTGACTCTTACCCCCTTCTTTAGCCTTATTAATTATAAGAAATATTATTGGATCAGGTGTTGGAACAGGATGAACTCTTTATCCTCCTTTATCATCTAATTTAGGGCATAACTCACCTTCTGTAGATTTAAGAATTTTTGCTCTTCATATTGCTGGAATTTCTTCTATCATAGGAGCTATTAATTTTATTGTTACAATTTTTAATATACACACAAAAACACCAACTTTAAATTTTATTTCCCTTTTTGCATGGGCAGTTTTAATTACTGCAATCTTACTACTTTTATCTTTACCTGTACTTGCAGGTGCAATTACTATACTTCTTACTGATCGAAATTTCAATACTTCATTTTTTGACCCTGCTGGGGGTGGAGATCCAATTTTATATCAACACTTATTTTGATTTTTTGGTCATCCAGAAGTATATATTTTAATTTTACCCGGATTTGGTATTATTTCTCATATTATTACCAATGAATCTAGAAAAAAAGAAATTTTTGGAACCTTAGGAATAATTTATGCTATAATTACTATCGGGATTTTAGGTTTTATTGTTTGAGCACATCACATATTTACTGTTGGTTTAGATGTTGATACTCGAGCTTATTTTACTTCTGCAACAATAATTATTGCAATTCCAACAGGAATTAAAGTATTTAGTTGACTTGCTACTATTTATGGTTCAAAAATCAACTATACCCCTGCAATAATTTGAAGAATGGGATTTATTTTTTTATTCACTTTAGGCGGATTAACAGGAATTATCCTTTCCAATTCATCTCTAGATATTATTCTGCATGATACATACTATGTGATTGGTCATTTTCATTATGTCTTATCAATAGGTGCTGTTTTTGCTATCATTGCAGGTTTTATTTATTGATTTCCTTTATTTTTTGGATTTACTTTAAATAAAAAAATACTAAAAACTCAATTTATATGTATATTCTTAGGTGTAAATTTAACTTTTTTTCCTCATCATTTTCTTGGTTTAAATGGATTTCCTCGACGATATTCTGACTATCCAGATATATATATATGTTGAAATACCCTATCTTCTATAGGATCATTAATTTCTTTTATAGCTTTAATTTTTATAATCTTTATCATTTGAGAGGCTTTTGTCTCCCAACGTATTGCATTATTTAAATTTTTTATATCCACAAATATTGAATGATTTCATTTTATACCCCCAAAATCTCATTCATATTGAGAAATTCCATCTCTATCAAAAAAATTAATTCACACCTGAAATAATTATTTTATTCAAGATTCAAATTCACCTAATATAGATCAATTAATTTTTTTTCATGATTTAACTTTAACAATTATTATTCTTATTACCAGTTGTATTATTTATATATTTTATTTTTTAATTACAAATAAATTAATTGATCGATTCATAATTAATGAACATTTAATTGAATTAATTTGAACAATTATTCCAATATTAACTCTTTTATTTATTGCTGCTCCATCCTTAAAAATTTTATATTTACTTGAAGAAAGTTCTTCTCCTATTATTTCTTTAAAAACTATTGGTCATCAATGATATTGACAATATGAATTATCAGATTATTTAAATATTGAATTTGACTCATTTATACAAAATTATGATTCATCCACACCTTGAATAGCTCGTCTATTAGATGTTGATAATCGAGTTATTTTACCATTTAATTCTTCTATCCGTTTATTATTCACCTCCACAGACGTAATTCATTCATGAACAATTCCTGCCTTAGGAATTAAAATAGATGCAACTCCTGGTCGAATTAATCAAGCATTACTATTTATGAATCGACCAGGTTTATTTTTTGGTCAATGTTCTGAAATTTGTGGGGCTAATCATTCATTTATACCTATTGTAATTGAATCAACAAATTTAAATTACTTTATTAATTGAATAAAATCTTTTATGAATTTATCCAACCATCCCTATCATATTGTTTCTATTAGACCTTGACCAATTTTTTTATCTTTTAATATTATATTTTTATTTATTGGAATAATTAAATGATTTTATTTCCAAAATTTTTATTTAATTATTTCAAGAATAATTTTAATGATACTAATTTTATTTCAATGATGACGAGATGTAATTCGTGAAGGAACTTATCAAGGATGCCATACATCATATGTTATAAAAAATCTACGTTTAGGAATAATTTTATTTATTACTTCAGAAATTTTTTTTTTTATTTCATTATTTTGAGCTTATTTTCATTCTTCATTAGCACCAAGAATTGAAATTGGTTTAATATGACCCCCAAAAGGAATTAAAATATTCAATCCTTATGATATTCCTCTATTAAATTCAATTATTCTAATTTCTTCTGGAATAACTATTTCATGATCCCACTATAGAATAATTTCAAATAAATTTAAAAAATCTTTTTTTAGATTAATTCAAACTATTATTTTAGGCTTTATTTTTTCATTTTTTCAATATATCGAATATTACCAAGCTCCTTTTACAATCTCAGATTCCTGTTTTGGGTCAATCTTTTTTTTAACAACAGGTTTTCATGGTATTCATGTTATTATTGGTAATATATTTTTAATAATTTGTGCTTTACGAATTTTTTTAAATCATTTCTCTAAAAATCACCATTTAGGATTTGAAGCTGCTATCTGATATTGACATTTTGTTGATATTGTATGATTATTTGTTTATACCTGAATTTATTGATGATCATTTATAAATTCAATGAATAAATCTATATTAAAAACACATCCTTTATTAAAATTTCTATCTAATTCCTTAATTTTTTTACCAACTCCTTTAAATATTAATTATTGATGAAATATTGGATCTTTATTAGGTCTATGTTTAATAATTCAAATTATTTCTGGTCTATTTTTATCAATACATTATACTCCTTCTATTGACCAAGCATTCAATAGAGTAATTCATATCATAAAAGATATTAATTATGGATGATTAATACGTTTAATTCACATAAATGGAGCATCTTTATTTTTTATTTGTTTATATATTCATATTGGTCGAGGTATTTATTATAATTCTTTTATACTAACACAAACTTGATCAATTGGTGTAATTATTTTTTTACTAACTATAGCAACAGCTTTTTTAGGATATGTTTTACCTTGAGGTCAAATATCTTTATGAGGAGCAACAGTAATTACAAATTTAATTTCCGCTATTCCATATCTTGGACAATATATTGTAAATTGAATTTGAGGAGGATTTTCCATTAGAAATCCAACATTAAATCGATTTTATTCTTTACACTTTATTTTACCTTTTATTATTCTATTTATAGTTGTCATTCATTTAATATTTCTACACCAATCAGGATCAAATAATCCATTAGGATCTTATAGAAATTTAAATAAAATTATTTTTCATCCTTATTTTATTATTAAAGATTCAATTACTTTTATTATATTAATTATTATATTTTTAATTTTTATTTTACAATTTCCTTATTTATTAGGAGACCCTGACAATTTTACCCCTGCAAATCCTTTAATTACACCCTCTCATATTAAACCTGAATGATATTTCTTATTTGCTTATGCTATCCTTCGTGCAATCCCAAATAAATTAGGGGGAGTTATAGCTTTATTAATATCAATCTTAATTCTAATAACTTTACCTTGAATTAATAAATTATATACAAAATCACCTAAATTTAATCCTTTAAATCAAACATTATTCTGAATATTTTTTTCTTCATTTATTATATTAACATGATTAGGAGGTAAAGAAATTGAGTACCCTTTCATTCAATTAAGCCAAATCTACACTATTATATATTTTAGATTTTTTTTATTAATAAATTTTATTAATAAAATATGAAATAAATTTATTTTCTTTAAAAATTTTATGTTTTATTTAATTTTAATTATAGGATCATTAGTAAGAGTTGCATTTATTACTTTATTAGAACGGAAAGTTTTGGGGTATATTCAGAATCGAAAAGGCCCAAATAAGGTAGGTATTCAAGGAATTTTACAACCTTTTAGAGATGCAATTAAATTATTTTTAAAAGAAAATATTAAGTTAATTAAGGTTAATTATTTAATATATTATTTTAGTCCTTTGATTGGTTTTTTTTTAGCTATAGCTATATTATTAGGAATAATAAATTTATTAAATTTGATTTTAATTGAATTTTCAATATTGTATTTTTTATGTTGTTTAAGAATTTTAGTTTATACAGTTATAATTGGTGGATGATCTTCTAATTCAAATTATTCTTTGTTAGGAGGTATTCGTTCAATTATTCAATCTTTATCTTATGAAGTTTCTTTATTTTTATTATTTTTTTGTTTATTTATTTATGTAGAGAGGTATAATTTAATTAGATTTAATAGATTTTTTAATTATAGGAAATTATTTTTTTTTAATATACCTTTAAGATTAATATTTTTTATTAGAATTTTAGCTGATTTAAATCGAATTCCATTTGATTTAATTGAGGGGGAGTCAGAGTTAGTGTCAGGGTTTAATACTGAGTATATGAGAGGAAGATTTGCTTTATTTTTTTTAGGTGAGTATTTAATAATTTTGATTTTTAGTATTTGAATTTCTTTATTATTGTTTAATAGACAAATTTTTTCTTTAGTTTTTTTAATTCAAGTATTAATAATAGTATTTTTAATTATTTTAATTCGGGGGATTTTACCTCGAATTCGTTATGATTGAATAATATATTTATGTTGATATGAAATTTTACCTTTAGTTATATTTATTTTATATTTTTTAATTATTATTAAATATTTAAGATTTATTTCTTTAAATTTAATTTCTTTAATAACGTCAAACTTAATTCATTTATGATTTTTATTAGAAATTAATTTATTAATTTTTTTATTCTTAATAACCAAAACCATAAAATATTTTTCTTTAATACCTTCTTTCTTCTTTATTCAAGCAATTTCTAGATTAATAATTATTTGAATTTTTAACCTAAATTTTCTTTCTATAAATTATTCCCTAATTGAATTTATTTTTTTTTTATCAATCTCTATAAAACTAGGACTTTTTCCATTTACATGATTACCTCCCATTTTTTTTAAATATATAAATTGAAATATAATTTTCTTATTCTCAACATTACAAAAATTTATTCCATTTATAATTATTAAAAATTTTAATTTTAACTATAAATTTCTTTTTTATATTTGTTTATATTCAATTATTCTCTCAACAATAAAAGCAATTTTTTCAGAAAATATTAAATCTATCATAGCATACTCATCAATTAATAATTCTGCTTGAATAATTATTATTATTTTAATTGACACAATAATATTCCAACTATATTTTTTATTTTATTTAATTTTAATATTTTTAATAAAAAATTTCTTTAATCAAATAGATATATCTTACATATCTGATATTTTAATTTATGAAAATTCAAATGTATTAATATACTTTATTTTAATAATTTTTAGACTAAGAATAATTCCACCTTTTTGTTCTTTTATCCCAAAAGTTAGAAGTATTTTAATCTTGATCAAAATAAATATATTGATAATAACATTAATTTTAACAATTTGTTCTATTTTATCTATTTTAATATATTTAACAATTATAATTAAATTACTACTCTATTTTTATTTAAAATATAAAATTAAATATTTTTTGAAATCACAATATAATTATATTTCACTATTTATAATTAGATTTATATTTCCTACTTTTTGATTCATATATTATTTATTAATTATTCTTAAATTATTATTATTAATATCAACACCTATTATTATTGTTATTTTACTTATTTTAATTAATTTATTTTTTTCTAAAAAATCTATCTTAGACCGAGAAAAACCTTCACCTTTTGAATGTGGATTTAATCCAATTACTAATGCTCGGTTACCCTTTACAATTCAATTTTTTATTATTATAATTATCTTTTTAATTTTTGATATTGAAATTATTATTTTAATTCCTTTAATTCCATCATTAAAACTTAACATAAATCTATTTACTTGATTTATTTCTTCTTTAATTATTATCTTTATTTTATTTTTTGGTTTAATCTATGAATGAAATGAACAATCAACAATTTGAATTAAAATAATTAATTATTATATTTTAAATTTTATTTTGTTATTTATAGTATTAATTCTTATAGTAAAGTTTTTTTTTCATTTTATAATAATATTAATATGTTTAGAATTCTTAGTTTTAACAATTATAAATAGAATTTTTATGAATTTATATATTGATAATATAGAAGTTTATTATTTAATAATAATAGTATTTTTTGTTATTGAAAGAGTTTTAGGATTAGTTCTTTTAGTTTGTATAATTTGTTATAAGGGAACCGATCATATAAAAAATTTAAATTTATTAATATGAATAAAGTTTTTATTATTTATAGTTTTTAGATTTGGTTTAATAAATTTTAGTTTTGGAAATTTATATATAATTTGTTTTTTATTAATATTTTTTCTAATTTTGAATGTAAATTTAATTTTTAATTTTTGGGTAGAGATTTATTCAATTTTTTCTATTGATTTTTATTCATTTTATTTAATTTTATTAAGAATTTGATTAATTGGGATTATATTAATAATTAAAATAAATAAGATAATAATAATTTTAATTATAAGTTTATTAGTTATTTTATTTTTAAGATTTTCTGTTTTTAATTTTTTATTATTTTATTTTTTATTTGAAGTTAGTTTAATTCCAATTTTTTTAATAATTATATTTGATGGTTATACATTTGAGCGTATTGAAGCTGTTATATATATATTTTTTTTTACATTAATTTCTTCAATGCCTTTTTTAATTATTTTATTAGATTTTTATCAATTTTTTAATACTTTAATATTTTATATATTAGATTATTTAAAGTTTAAGATATGGAAAGTAAGATTTATTATTATAATATTAGTATTTTTTGTTAAATTACCATTATTTATTTTTCATATTTGATTACCTAAAGCTCATGTTGAAGCTCCAGTTTATGGATCAATAATTTTGGCAGGAGTTTTATTAAAATTAGGGGGATATGGAATATTACGAATAGTACAATTTTTTTATTTAAATTTAATAGAGGTTATAATATATTATATTTCCATTGGGTTAATTAGAGGTGTAGTATTAAGATTTTTATGTATAATTCAAATTGATATAAAAATATTAGTAGCTTATTCGTCAGTAGTTCATATAAGAATGTTAGTAGCTAGATTATCAACAATAAGAAAAATTGGGCTTGTAGGATCTTATTTAATAATAATTGGTCATGGGTTATGTTCTTCAGGTTTATTTTATTTGGTAAATTTAAGTTATAAACGTATAGGAAGGCGTTTAATGTTTATAAATAAAGGTTTAATTAATTTAAATTCAACTTTAAGTATATGATGATTTTTAATATGTATAGGAAATTTTTCTGCTCCAATTTCTTTAAGATTATTAGGAGAAATTTTTATATTAATAAGATTAATCTCTTTGGATTTATTTTTAATAATTTATTTAATAATTATATGTTTTTTAAGTGTTGCTTATTCTTTATATTTATTTAGATTTACACAACATGGAAATATAAATTTTATAAATTTTAGTTTTTTAAGAATTTCTGTAAAGGAGTTTATAATTATTTTTATTCATTGATTTCCATTAAATACATTAATTTTTGGGATAAATTTGTTTATAATTATTATTATTTATTTATATATTTATTTATTAATATTTTGTAGAATTAGTATATTTATTTTGGCTTTATTATTTATATATTTAAAATTGAGTTTATTTTTTTATTGAAAAATTTTAAATTTAAATTCATTTTTTATTGAATTTATTTTTTATATTGATTGGATTTCATTAATTTTTTTAAGAACTGTAAGGTTAATTTCTAGATTTGTTTTAATATATAGAATTTTTTATATAATAGAGGATAAAACATTAGATCGATTTTTTTATTTAGTTTTGATATTTATTATAAGAATATTTTTAATGATTTTAAGACCAAATATTGTAAGAATTTTAGTTGGATGAGATGGATTGGGGTTAGTTTCTTATGCATTAATTATTTATTACCAAAATTGAAAGTCTTATAGAAGAGGAATAGTAACAGTATTATTAAATCGTTTAGGAGATGTTGGAATTTTAATAATAATTAGTTTATTAATAATTAAAGGTTCTTGAAATTTAATATTTTATTTTAATGAGATGTCAATAGTAATTATATTATTAGTTTTTAGAGCTTGTACAAAAAGTGCTCAATTACCTTTTTCAGTTTGATTACCTTTAGCTATAGCAGCTCCTACTCCTGTTTCTTCACTAGTTCATTCATCAACTCTAGTAACTGCTGGAGTTTATTTAATAATTCGTTTTAATTTTTTTTTAGAAGATGAAATTAGAGATTTTTTAATATTTATTTCTAGATTAACAATATTTATATCTGGTTTAGTAGCTAATTTTGAAACTGATTTAAAAAAAATTATTGCATTATCAACTTTAAGACAGTTAGGATTGATGATAAGAATTTTGTCTTTTGGAGAAGTTAATTTAGGTTTTTTTCATTTAATTATGCATGCATTATTTAAGTCTTTATTATTTATATGTAGAGGAATTATTATTCATTTAATGATAAATAATCAAGATATTCGTTTAATAGGGGGTTTAATTAATTTTTATCCCTATTTAAGAATTATTTTTTTATTTGCTTCTATATCCTTATGTGGATTACCTTTTCTTTCTGGATTTTATTCAAAAGATTTAATTATAGAGATATTTTTAATAAGAAAAATAAATTTAATTAGTTTAATAGTTATTTTTATTTCTACAATATTCACAATTTCTTATAGAGTTCGTTTAATTTATTTAGTTTATTTAAGAAATTTAAATGAATTAAATTATTTTTTTTTAAAGAATGAGAATAATTTTATAATAATATCAATATTAATTTTGTTTATATTATCAATTTTTGGTGGATTTATATTTATTAATTTTTTTTTTTATAGTGAAAAGATTATTATTTTAAAATTTTTAGAAAAAAATTTAATTTTTTTAATTTGTTTTTTTGGTATTTTGTTAGGATATTTTTATTCACAAAAAGAAATAAATTTTTCATTAATCCAAAATATTTTTTTTAGAAAGATATTTGGTTTAGAATTTATTTTAAATAATTTTTATGAAGGGGTAATAAAACAATCTTTTTATTTATATAAAATTGATAAAGGATTTTTTGAATTTTTACAAATTTTTAGATTTAAAATTAATTTAATTATAGTTTATAATTTTTTTTCTTATTTTATTTTTTCATTAAATAAAATTTTATTATATTTTATTTTTTTAATTTTAGTAATTGTTATTTTTTGGTTTCTATTAATTACTACTATTGTAATTTTAATCTTTTATCCATTCTTAAGTCTATTAAGAATATTAACTATTTTATTAATTTATTCTACCTTAATTTCTTTAAATTTAACTAAATTTACATCTTCCTCATTAAGATCTTATTTAACTTTTCTTATATTTACAGGAGGAATTATAGTTCTATTTACATTTTTCTTAAGATTAATCTCCAATATTCAAATTTATAAAAAATTCTTTATAATATATTTTTTATTTATTAGAATAACATTATTTATTATATTAAGAATTATACTTTGAGAGACCCATTTAAGATATATATTTAATTTTCATTTAAATTATAATTTTTTATCTTTACCAGATATTTATTTCTCATTTAATTTATTTAACTTTAATCATCTTTACAAATTTCCTAAAAATTTAATAATAATATTTTTAATCATTTACCTTCTTTTAGCACTGATCCTATTAGTAAAATTATCTTTTTCTAATAAAAAACCTCTTCGATCAACTAATAATAAATTTAATTAATTTAAATTAGTAGATATTGAAATTTTTTTTTAT-AAAAAAATTTAATTTTTGTTTTGAAATTAATTTTCGAATGATCATAATAAATAATTTTTTAAATTTAAATAAATAGATTTTTTTAGTATTAAAATTTATAGCAATTAACGATAGTTAAACTTAGATATTTATGATAATTAATGGTCAATTTAGTGCCAGCCACAGCGGTTAAACTAAGATTAAAAGTTAATTACTTCAATATGTAATAAAATAGAAAATATTATAAAATTTATTATAGTATTAATTTAGAATTGTATGAAAAAAATAAATTTTTAACGGTGAAATGTAAAAAATTTAATAAAATATAATTTATAAAAATTTAATTAAAAAAATTATTAGATAAACTAGGATTAGATACCCTATTATAATAATGGAAAAAAATTAAATGTTAAAGTATTAAATGATATATCATTAAATTTATGAAATTTGGCGGTATTTTATCCAAGTTAGGGGAACCTGTTGAGTAATTGATGGTCCACGATAAGATCTACTTAATTTAATACTCGTGTATTGCTGTTTTTAGATATATTTTGACTATATTATCATAATTTATATCAATAAAAGTAAAATAATTCAAGTCAAAATACGGTTTAGTTAAGATCAAATGGGTTACAATAATTTAAAATTATACGGATTTTAAAATTTAATTTTTAAATGAAGGCGGACTTAAAAGTAAAATTAATAAATTAATTAATTTGAAGTTTGTTTGAAATATGTACAAATTGCCCGTCACTTCCAATAAAATGGAACAAGTCGTAACAAAGTTTAGGTATCGGAAGATGCTTATAGATAATAGTTGTAAAATTTGATGAAAATAATTTATTTATATTAAATAGAGTAATAATTAAATATTTGTTAGTTTTAGTAGAAATTTTTAATAAATAAGTTTTATTATAATTTTGTTGTAAAGAAATTGATGATGATAAAATGAATTTTTTTCTTCTTAAAAAAATAAAAAGTAAATTTAATTAATTGTACCTTTTGTATCAGGAGTTATTAAGTAGATTTATTAGAATTTAATATATCTCGAATTTTAAAGATCTAGATTATAATGTTAGTTAATATTGAATTATTATTAATAATTTTAATTTAGTAGTGAAATGTTTACCCGATTTAAAAGATATCTAGTTTTTTTAGAGTTGAATTTAATTCAGTATTTAATTTGTATAAAAGTAAATTTTAAGTAAATTTATAAATTTAAATAAAATTATTTTAGGGATTAGCTTAAAATATTTTAATAATTTAATTTAATTTAAGTTTTTAAATGTATTTATAGTAATAAAAATTTTTAATAAGTATGTTATAATTTATAAATAATTTAAATTTAATTTTAAGTGAAAATTTTAAAATTCTATGAAAAAAATTATTTTAATTATGAAAATTAAGATATAATGATAATATTAGTAAATTTTATTTTGTTAGAGTAATTAATATATTTAAAATTGATATTAAAGAATTAGACAAAATTTTGTATTCGCCTGTTTATCAAAAACATGGTTTGTAGATAATAATTATAAATCGACTCTGCCCAATGAAATAATATTTTTAATGGCTGCGGTAGCCTGACCGTACAAAGGTAGCAAAATCAATAGTTTTTTAATTGAAAGCTGGAATGAATGAGTTGATGAAATATAAATTGTTTCAATATTAATAATTGAAATTAAAATTTGAGTTAAAATGCTTAAATTTTATTATTAGACGATAAGACCCTATAGAATTTTATAAAATTTAAGTAAAGAAAATTTTTTGTAAGATGAGGTTTTTTACTTAATTATATTTAGTTGGGATGATTATAAAATTTAATGAACTTTTAATTTTTTTAAAAACATTAATTAATGAATTTTTGATTATTATTATAATTTAGAGAAAGAATTACCTTAGGGATAACAGCGTAATATTTTTGGAGAGATCAAATTGATAAAAATGTTTGCGACCTCGATGTTGAATTATGATATAATTTAGGTGCAGGAGTTTAAATTGTTAGTCTGTTCGACTATTAAAATCATACATGATTTGAGTTCAGATCGGTGTAAGCCAGATCGGTTTCTATCTATAATAAATAAAAATTTTTTTGTACGAAAGGACTTAAAATTTGAAATATATTTTTAAAAAAATAATGAATAAGATTAATTTTATTATATTTTGTATTATAATT
>GS2
ATGTTTACAAATCTTTTTTCAATTTTTGACCCTAATTCATCAATTAACCTCTCATTAAATTGACTAGCAATCTCTATTTCATTTTTAATATTCCCAAAAATTTATTGATTAAAACAAAATAAAATAAATTTAGTAACTAAATTAATTTTAATATTTTTATTTAATGAAATAACCAAATTAATCCAAAAAAAAAATCACAATAATATTTTTTTTTTTATAATGATTTTTTTTTTAATTTTAATTATAAATTTTATAGGTTTATTCCCCTATATTTTTACTCCTTCTAGACATTTAACTGTTTCTCTTCCTATATCATTTTCTATTTGAATAGGAATTATTCTACATAATTGAATTAATAAAACTAATTTTATATTTGCTCATCTTGTTCCTATTGGGACTCCAACCTTATTAATACCCTTAATGGTAATTATTGAAACTATCAGAAATTTAATTCGACCGGGAACTTTAGCTATTCGTCTATCTGCAAACATAATTGCTGGTCACTTACTTTTTAGACTATTAGGTTCTACAGGATCTAACTTAAATTTTTATCTTATTATTTTATTAATTCTAATTCAAATTTTATTATTTATATTAGAAATAGCTGTTTCTTCAATTCAATCTTATGTATTCACAATATTAAGATCTTTATATTCAAATGAAAATATTCCACACTTAAGACCTTTAAAATGATTAAATATATATATATTTTTAATTATTTGAATATTAATTTTTATTGTAAAAATAAATTTCACAATACATTTTAATCCTGATAAAAAAAAAATTAAAATTTTTGATAAACAAATAAATTGAAAAATTTTGATTGTATTGTCAAAATGATTTTACTCCACAAATCACAAAGATATTGGCTTACTATACTTTGTTTTTGGATTGTGGTCAGGAATAGTGGGCTCAGCATTAAGAATAATTATTCGAATAGAATTAAGAGCTCCAGGTAAATTAATTGGCAATGACCAAATTTATAATACTATTGTTACTGCCCATGCTTTTATTATAATTTTTTTTATAGTTATACCATTTATAATTGGAGGATTCGGAAATTGGCTTGTACCCTTAATATTAACAGCCCCTGATATAGCTTTTCCTCGAATAAATAATATAAGATTTTGACTCTTACCACCTTCTTTAGCCTTATTAATTATAAGAAATATTATCGGATCAGGTGTCGGGACAGGATGAACTCTTTATCCTCCTTTATCATCTAATTTAGGACATAATTCACCTTCTGTAGATTTAAGAATTTTTGCTCTTCATATTGCTGGAATTTCTTCTATCATAGGAGCTATTAATTTTATTGTCACAATTTTTAATATACACACAAAAACACCAACTTTAAATTTTATTTCCCTTTTTGCATGGGCAGTTTTAATTACTGCAATCTTACTACTTTTATCTTTACCTGTACTTGCAGGTGCAATTACTATACTTCTTACTGATCGAAATTTCAATACTTCATTTTTTGACCCTGCTGGAGGAGGAGATCCAATTTTATATCAACACTTATTTTGATTTTTTGGTCATCCAGAAGTTTATATTTTAATTTTACCCGGATTTGGTATTATTTCTCATATTATTACCAATGAATCTAGAAAAAAAGAAATTTTTGGAACCTTAGGAATAATTTATGCTATAATTACTATCGGGATTTTAGGTTTTATTGTTTGAGCACATCACATATTTACTGTTGGTTTAGATGTTGATACTCGGGCTTATTTTACTTCTGCAACAATAATTATTGCAATTCCAACAGGAATTAAAGTATTTAGTTGACTTGCTACTATTTATGGTTCAAAAATCAACTATACCCCTGCAATAATTTGAAGAATGGGATTTATTTTTTTATTCACTTTAGGTGGATTAACAGGAATTATCCTTTCCAATTCATCTCTAGACATTATTCTGCATGATACATACTATGTGATTGGTCATTTTCATTATGTCTTATCAATAGGTGCTGTTTTTGCTATCATTGCAGGTTTTATTTATTGATTTCCTTTATTTTTTGGATTTACTTTAAATAAAAAAATACTAAAAACTCAATTTATATGTATATTCTTAGGTGTAAATTTAACTTTTTTTCCTCATCATTTTCTTGGTTTAAATGGATTTCCTCGACGATATTCTGACTACCCAGATATATATATATGTTGAAATACCCTATCCTCTATAGGATCATTAATTTCTTTTATAGCTTTAATTTTTATAATCTTTATTATTTGAGAGGCTTTTGTCTCCCAACGTATTGCATTATTTAAATTTTTTATATCCACAAATATTGAATGATTTCATTTTATACCCCCGAAATCTCATTCATATTGAGAAATTCCATCTCTATCAAAAAAATTAATTCACACCTGAAATAATTATTTTATTCAAGATTCAAATTCACCTAATATAGATCAATTAATTTTTTTTCATGATTTAACTTTAACAATTATTATTCTTATTACCAGTTGTATTATTTATATATTTTATTTTTTAATTACAAATAAATTAATTGATCGATTCATAATTAATGAACATTTAATTGAATTAATTTGAACAATTATTCCAATATTAACTCTTTTATTTATTGCTGCCCCATCCTTAAAAATTTTATATTTACTTGAAGAAAGTTCTTCTCCTATTATTTCTTTAAAAACTATTGGTCATCAATGATATTGACAATACGAATTATCAGATTATTTAAATATTGAATTTGATTCATTTATACAAAATTATGATTCATCCACACCTTGAATAGCTCGTCTATTAGATGTTGATAATCGAGTTATTTTACCATTTAATTCTTCTATCCGTTTATTATTTACCTCCACAGACGTAATCCATTCATGAACAATTCCTGCCTTAGGAATTAAAATAGATGCAACTCCTGGTCGAATTAATCAAGCATTACTATTTATGAATCGACCAGGTTTATTTTTTGGTCAATGTTCTGAAATTTGTGGGGCTAATCATTCATTTATACCTATTGTAATTGAATCAACAAATTTAAATTACTTTATTAATTGAATAAAATCTTTTATGAATTTATCCAACCATCCCTATCATATTGTTTCTATTAGACCTTGACCAATTTTTTTATCTTTTAATATTATATTTTTATTTATTGGAATAATTAAATGATTTTATTTCCAAAATTTTTATTTAATTATTTCAAGAATAATTTTAATGATACTAATTTTATTTCAATGATGACGAGATGTAATTCGTGAAGGAACTTATCAAGGATGTCATACATCATATGTTATAAAAAATCTACGCTTAGGGATAATTTTATTTATTACCTCAGAAATTTTTTTTTTTATTTCATTATTTTGAGCTTATTTTCATTCTTCATTAGCACCAAGAATTGAAATTGGTTTGATATGACCCCCAAAAGGAATTAAAATATTCAATCCTTATGATATTCCTCTATTAAATTCAATTATTCTAATTTCTTCTGGAATAACTATTTCATGATCCCACTATAGAATAATTTCAAATAAATTTAAAAAATCTTTTTTTAGATTAATTCAAACTATTATTTTAGGCTTTATTTTTTCATTTTTTCAATATATCGAATATTACCAAGCTCCTTTTACAATCTCAGATTCCTGTTTTGGTTCAATCTTTTTTTTAACCACAGGTTTTCATGGTATTCATGTTATTATTGGTAATATATTTTTAATAATTTGTGCTTTACGAATTTTTTTAAATCATTTCTCTAAAAATCACCATTTAGGATTTGAAGCTGCTATCTGATATTGACATTTTGTTGATATTGTATGATTATTTGTTTATACCTGAATTTATTGATGATCATTTATAAATTCAATGAATAAATCTATATTAAAAACACATCCTCTATTAAAATTTCTATCTAATTCCTTAATTTTTTTACCAACTCCTTTAAATATTAATTATTGATGAAATATTGGATCTTTATTAGGTCTATGTTTAATAATTCAAATTATTTCTGGCCTATTTTTATCAATACATTATACTCCTTCTATTGACCAAGCATTCAATAGAGTAATCCATATCATAAAAGATATTAATTATGGATGATTAATACGTTTAATTCACATAAATGGGGCATCTTTATTTTTTATTTGTTTATATATTCATATTGGTCGAGGTATTTATTATAATTCTTTTATACTAACACAAACTTGATCAATTGGTGTAATTATTTTTTTACTAACTATAGCAACAGCTTTTTTAGGATATGTTTTACCTTGAGGTCAAATATCTTTATGGGGAGCAACAGTAATTACAAATTTAATTTCCGCTATTCCATATCTTGGACAATATATTGTAAACTGAATTTGAGGGGGATTTTCCATTAGAAATCCAACATTAAATCGATTTTATTCTTTACACTTTATTTTACCTTTTATTATTCTATTTATAGTTGTCATTCATTTAATATTTCTACATCAATCAGGATCAAATAATCCATTAGGATCTTATAGAAACTTAAATAAAATTATTTTTCATCCTTATTTTATTATTAAAGATTCAATTACTTTTATTATATTAATTATTATATTTTTAATTTTTATTTTACAATTTCCCTATTTATTAGGAGACCCTGACAATTTTACCCCTGCAAATCCTTTAATTACACCTTCTCATATTAAACCTGAATGATATTTCTTATTTGCTTATGCTATTCTTCGTGCAATCCCAAATAAATTGGGGGGAGTTTTAGCTTTATTAAGATCAATCTTAATTCTAATAACTTTACCTTGAATTAATAAATTATATACAAAATCACCTAAATTTAATCCTTTAAATCAAACATTATTCTGAATATTTTTTTCTTCATTTATTATATTAACATGATTAGGAGGTAAAGAAATTGAGTATCCTTTCATTCAATTAAGCCAAATCTATACTATTATATATTTTAGATTTTTTTTATTAATAAATTTTATTAATAAAATATGAAATAAATTTATTTTCTTTAAAAATTTTATGTTTTATTTAATTTTAATTATAGGATCATTAGTAAGAGTTGCATTTATTACTTTATTAGAACGGAAAGTTTTAGGGTATATTCAGAATCGAAAAGGTCCAAATAAGGTAGGTATTCAAGGAATTTTACAACCTTTTAGAGATGCAATTAAATTATTTTTAAAAGAAAATATTAAGTTAATTAAGGTTAATTATTTAATATATTATTTTAGTCCTTTGATTGGTTTTTTTTTAGCTATAGCTATATTATTAGGAATAATAAATTTATTAAATTTGATTTTAATTGAGTTTTCAATATTGTATTTTTTATGTTGTTTAAGAATTTTAGTTTATACAGTTATAATTGGTGGATGATCTTCTAATTCAAATTATTCTTTGTTAGGAGGTATTCGTTCAATTATTCAATCTTTATCTTATGAAGTTTCTTTATTTTTATTATTTTTTTGTTTATTTATTTATGTAGAGAGGTATAATTTAATTAGATTTAATAGATTTTTTAATTATAGGAAATTATTTTTTTTTAATATACCTTTAAGATTAATATTTTTTATTAGAATTTTAGCTGATTTAAATCGAATTCCATTTGATTTAATTGAGGGGGAGTCAGAGTTAGTGTCAGGGTTTAATACTGAGTATATGAGAGGAAGATTTGCTTTATTTTTTTTAGGTGAGTATTTAATAATTTTGATTTTTAGTATTTGGATTTCTTTATTATTGTTTAATAGGCAAATTTTTTCTCTAGTTTTTTTAATTCAAGTATTAATAATAGTATTTTTAATTATTTTAATTCGGGGGATTTTACCTCGAATTCGTTATGATTGAATAATATATTTATGTTGATATGAAATTTTACCTTTAGTTATATTTATTTTATATTTTTTAATTATTATTAAATATTTAAGATTTATTTCTTTAAATTTAATTTCTTTAATAACGTCAAACTTAATTCATTTATGATTTTTATTAGAAATTAATTTATTAATTTTTTTATTCTTAATAACCAAAACCATAAAATATTTTTCTTTAATACCTTTTTTCTTCTTTATTCAAGCAATTTCTAGATTAATGATTATTTGAATTTTTAACCTAAATTTTCTTTCTATAAATTATTCCCTAATTGAATTTATTTTTTTTTTATCAATCTCTATAAAACTAGGACTTTTTCCATTTACATGATTACCCCCCATTTTTTTTAAATATATAAATTGAAATATAATTTTCTTATTCTCAACATTACAAAAATTTATTCCATTTATAATTATTAAAAATTTTAATTTTAACTATAAATTTCTTTTTTATATTTGTTTATATTCAATTATTCTCTCAACAATAAAAGCAATTTTTTCAGAAAATATTAAATCTATTATAGCATATTCATCAATTAATAATTCTGCTTGAATAATTATTATTATTTTAATTGACACAATAATATTTCAATTATATTTTTTATTTTATTTAATTTTAATATTCTTAATAAAAAATTTCTTTAATCAAATAGATATATCTTACATATCTGATATTTTAATTTATGAAAATTCAAATATATTAATATACTTTATTTTAATAATTTTTAGACTAAGAATAATTCCACCTTTTTGTTCTTTTATCCCAAAAGTTAGAAGTATTTTAATCTTGATCAAAATAAATATATTAATAATAACATTAATTTTAACAATTTGCTCTATTTTATCTATTTTAATATATTTAACAATTATAATTAAATTACTACTCTATTTTTATTTAAAATATAAAATTAAATATTTTTTGAAATCACAATATAATTATATTTCACTATTTATAATTAGATTTATATTTCCTACTTTTTGATTCATATATTATTTATTAATT---------TTGTTATTATTAATATCAACACCTATTATTATTGTTATTTTACTTATTTTAATTAATTTATTTTTTTCTAAAAAATCTATTTTAGATCGAGAAAAACCTTCACCTTTTGAATGTGGATTTAATCCAATTACTAATGCTCGATTACCCTTTACAATTCAATTTTTTATTATTATAATTATCTTTTTAATTTTTGATATTGAAATTATTATTTTAATTCCTTTAATTCCATCATTTAAACTTAACATAAATCTATTCACTTGATTTATTTCTTCTTTAATTATTATCTTTATTTTATTTTTTGGTTTAATCTATGAATGGAATGAACAATCAACAATTTGAATTAAAATAATTAATTATTATATTTTAAATTTTATTTTGTTATTTATAGTATTAATTCTTATAGTAAAGTTTTTTTTCCATTTTATAATAATATTAATATGTTTAGAATTCTTAGTTTTAACAATTATAAATAGAATTTTTATGAATTTATATGTTGATAATATAGAAGTTTATTATTTAATAATAATAGTATTTTTTGTTATTGAAAGAGTTTTAGGATTAGTTCTTTTAGTTTGTATAATTTGTTATAAGGGAACTGATCATATAAAAAATTTAAATTTATTAATATGAATAAAGTTTTTATTATTTATAGTTTTTAGATTTGGTTTAATAAATTTTAGTTTTGGAAATTTATATATAATTTGTTTTTTATTAATATTTTTTTTAATTTTGAATGTAAATTTAATTTTTAATTTTTGGGTAGAGATTTATTCAATTTTTTCTATTGATTTTTATTCATTTTATTTAATTTTATTAAGAATTTGATTAATTGGGATTATATTAATAATTAAAATAAATAAGATAATAATAATTTTAATTATAAGTTTATTAGTTATTTTATTTTTAAGATTTTCTGTTTTTAATTTTTTATTATTTTATTTTTTATTTGAAGTTAGTTTAATTCCAATTTTTTTAATAATTATATTTGATGGTTATACATTTGAGCGTATTGAAGCTGTTATATATATATTTTTTTTTACATTAATTTCTTCTATACCTTTTTTAATTATTTTATTAGATTTTTATCAATTTTTTAATACTTTAATATTTTATATATTAGATTATTTAAAGTTTAAGATATGGAAAGTAAGATTTATTATTATAATATTAGTATTTTTTGTTAAATTACCATTATTTATTTTTCATATTTGGTTACCTAAAGCTCATGTTGAAGCTCCAGTTTATGGATCAATAATTTTGGCAGGAGTTTTATTAAAATTAGGAGGATATGGAATATTACGAATAGTACAATTTTTTTATTTAAATTTAATAGAGGTTATAATATATTATGTTTCCATTGGGTTAATTAGAGGTGTAGTATTAAGATTTTTATGTATAATTCAAATTGATATAAAAATATTAGTAGCCTATTCATCAGTAGTTCATATAAGAATGTTAGTAGCTAGATTATCAACAATAAGAAAAATTGGGTTTGTAGGATCTTATTTAATAATAATTGGTCATGGGTTATGTTCTTCAGGTTTATTTTATTTGGTAAATTTAAGTTATAAACGTATTGGGAGGCGTTTAATGTTTATAAATAAAGGTTTAATTAATTTAAATTCAACTTTAAGTATATGATGATTTTTAATATGTATAGGAAATTTTTCTGCTCCAATTTCTTTAAGATTATTAGGAGAAATTTTTATATTAATAAGATTAATCTCTTTGGATTTATTTTTAATAATTTATTTAATAATTATATGTTTTTTAAGTGTTGCTTATTCTCTATATTTATTTAGATTTACACAACATGGAAATATAAATTTTATAAATTTTAGTTTTTTAAGAATTTCTGTAAAGGAGTTTATAATTATTTTTATTCATTGATTTCCATTAAATACATTAATTTTTGGAATAAATTTGTTTATAATTATTATTATTTATTTATATATTTATTTATTAATATTTTGTAGAATTAGTATATTTATTTTGGCTTTATTATTTATATATTTAAAATTGAGTTTATTTTTTTATTGAAAAATTTTAAATTTAAATTCATTTTTTATTGAATTTATTTTTTATATTGATTGGATTTCATTAATTTTTTTAAGAACTGTGAGGTTAATTTCTAGATTTGTTTTAATATATAGAATTTTTTATATGATAGAGGATAAAACATTAGATCGATTTTTTTATTTAGTTTTGATATTTATTATAAGAATATTTTTAATGATTTTAAGACCAAATATTGTAAGAATTTTAGTTGGATGAGATGGATTGGGATTAGTTTCTTATGCATTAATTATTTATTATCAAAATTGAAAGTCTTATAGAAGAGGTATAGTAACAGTATTATTAAATCGTTTAGGAGATGTTGGAATTTTAATAATAATTAGTTTATTAATAATTAAAGGTTCTTGAAATTTAATATTTTATTTTAATGAGATGTCAATAGTAATTATATTATTAGTTTTTAGAGCTTGTACAAAAAGTGCTCAATTACCTTTTTCAGTTTGATTACCTTTAGCTATAGCAGCTCCTACTCCTGTTTCTTCATTAGTTCATTCATCAACTTTAGTAACTGCTGGAGTTTATTTAATAATTCGTTTTAATTTTTTTTTAGAAGATGAAATTAGAGATTTTTTAATATTTATTTCTAGATTAACAATGTTTATATCTGGTTTAGTAGCTAATTTTGAAACTGATTTAAAAAAAATTATTGCATTATCAACTTTAAGGCAATTAGGATTAATAATAAGAATTTTGTCTTTTGGAGAAGTTAATTTAGGTTTTTTTCATTTAATTATGCATGCATTATTTAAGTCTTTATTATTTATATGTAGAGGAATTATTATTCATTTAATGATAAATAATCAAGATATTCGTTTAATAGGGGGTTTAATTAATTTTTATCCTTATTTAAGAATTATTTTTTTATTTGCTTCTATATCTTTATGCGGATTACCTTTTCTTTCTGGATTTTATTCAAAAGATTTAATTATAGAGATATTTTTAATAAGAAAAATAAATTTAATTAGTTTAATAGTTATTTTTATTTCTACAATATTTACAATTTCTTATAGAGTTCGTTTAATTTATTTAGTTTATTTAAGAAATTTAAATGAATTAAATTATTTTTTTTTAAAGAATGAAAATAATTTTATAATAATATCAATATTAATTTTGTTTATATTATCAATTTTTGGTGGATTTATATTTATTAATTTTTTTTTTTATAGTGAAAAGATTATTATTTTAAAATTTTTAGAAAAAAATTTAATTTTTTTAATTTGTTTTTTTGGTATTTTGTTAGGATATTTTTATTCGCAAAAAGAAATAAATTTTTCATTAATTCAAAATATTTTTTTTAGAAAGATATTTGGTTTAGAATTTATTTTAAATAATTTTTATGAAGGGGTTATAAAACAATCTTTTTACTTATATAAAATTGATAAAGGATTCTTTGAATTTTTACAAATTTTTAGATTTAAAATTAATTTAATTATAGTTTATAATTTTTTTTCTTATTTTATTTTTTCATTAAATAAAATTTTATTATATTTTATTTTTTTAATTTTAGTAATTGTTATTTTTTGGTTTCTATTAATTACTACTATTGTAATTTTAATCTTTTATCCATTCTTAAGTCTATTAAGAATATTAACTATTTTATTAATTTATTCTACCTTAATTTCTTTAAATTTAACTAAATTTACATCTTCCTCATTAAGATCTTATTTAACTTTTCTTATATTTACAGGAGGAATTATAGTTCTATTTACATTTTTCTTAAGATTAATCTCCAATATTCAAATCTATAAAAAATTCTTTATAATATATTTTTTATTTATTAGAGTAACATTATTTATTATATTAAGAATTATACTTTGAGAGACCCATTTAAGATATATATTTAATTTTCATTTAAATTATAATTTTTTATCTTTACCAGATATTTATTTCTCATTTAATTTATTTAACTTTAATCATCTTTACAAATTTCCTAAAAATTTAATAATAATATTTTTAATCATCTACCTTCTTTTAGCACTGATCCTATTAGTAAAATTATCTTTTTCTAATAAAAAACCTCTTCGATCAGCTAATAATAAATTTAATTAATTTAAATTAGTAGATATTGAAATTTTTTTTTATAAAAAAAATTTAATTTTTGTTTTAAAATTAATTTTCGAATGATCATAATAAATAATTTTTTAAATTTAAATAAATAGATTTTTTTAGTATTAAAATTTATAGCAATTAACGATAGTTAAACTTAGATATTTATGATAATTAATGGTCAATTTAGTGCCAGCCACAGCGGTTAAACTAAGATTAAAAGTTAATTACTTCAATATGTAATAAAATAGAAAATATTATAAAATTTATTATAGTATTAATTTAGAATTGTATGAAAAAAATAAATTTTTAACGGTGAAATGTAAAAAATTTAATAAAATATAATTTATAAAAATTTAATTAAAAAAATTATTAGATAAACTAGGATTAGATACCCTATTATAATAATGGAAAAAAATTAAATGTTAAAGTATTAAATGATATATCATTAAATTTATGAAATTTGGCGGTATTTTATCCAAGTTAGGGGAACCTGTTGAGTAATTGATGGTCCACGATAAGATCTACTTAATTTAATACTCGTGTATTGCTGTTTTTAGATATATATTGACTATATTATCATAATTTATATCAATAAAAGTAAAATAATTCAAGTCAAAATACGGTTTAGTTAAGATCAAATGGGTTACAATAATTTAAAATTATACGGATTTTAAAATTTAATTTTTAAATGAAGGTGGACTTAAAAGTAAAATTAATAAATTAATTAATTTGAAGTTTGTTTGAAATATGTACAAATTGCCCGTCACTTCCAATAAAATGGAACAAGTCGTAACAAAGTTTAGGTATCGGAAGATGCTTATAGATAATA---GTAAAATTTGATGAAAATAATTTATTTATATTAAATAGAGTAATAATTAAATATTTGTTAGTTTTAGTAGAAATTTTTAATAAATAAATTTTATTATAATTTTGTTGTAAAGAAATTGATGATGATAATATGAATTTTTTTCTTCTTAAAAAAATAAAAAGTAAATTTAATTAATTGTACCTTTTGTATCAGGAGTTATTAAGTAGATTTATTAGAATTTAATATATCTCGAATTTTAAAGATCTAGATTATAATGTTAGTTAATATTGAACTATTATTAATAATTTTAATTTAGTAGTGAAATGTTTACCCGATTTAAAAGATATCTAGTTTTTTTAGAGTTGAATTTAATTCAGTATTTAATTTGTATAAAAGTAAATTTTAAGTAAATTTATAAATTTAAATAAAATTATTTTAGGGATTAGCTTAAAATATTTTAATAATTTAATTTAATTTAAGTTTTTAAATGTATTTATAGTAATAAAAATTTTTAATAAGTATGTTATAATTTATAAATAATTTAAATTTAATTTTAAGTGAAAATTTTAAAATTCTATGAAAAAAATTATTTTAATTATGAAAATTAAGATATAATGATAATATTAGTAAATTTTATTTTGTTAGAATAATTAATATATTTAAAATTGATATTAAAGAACTAGACAAAATTTTGTATTCGCCTGTTTATCAAAAACATGGTTTGTAGATAATAATTATAAATCGACTCTGCCCAATGAAATAATATTTTTAATGGCTGCGGTAGCCTGACCGTACAAAGGTAGCAAAATCAATAGTTTTTTAATTGAAAGCTGGAATGAATGAGTTGATGAAATATAAATTGTTTCAATATTAATAATTGAAATTAAAATTTGAGTTAAAATGCTTAAATTTTATTATTAGACGATAAGACCCTATAGAATTTTATAAAATTTAAGTAAAGAAAATTTTTTGTAAGATGAGGTTTTTTACTTAATTATATTTAGTTGGGATGATTATAAAATTTAATGAACTTTTAATTTTTTTAAAAACATTAATTAATGAATTTTTGATTATTATTATAATTTAGAGAAAGAATTACCTTAGGGATAACAGCGTAATATTTTTGGAGAGATCAAATTGATAAAAATGTTTGCGACCTCGATGTTGAATTATGATATAATTTAGGTGCAGGAGTTTAAATTGTTAGTCTGTTCGACTATTAAAATCATACATGATTTGAGTTCAGATCGGTGTAAGCCAGATCGGCTTCTATCTATAATAAATAAAAATTTTTTTGTACGAAAGGACTTAAAATTTGAAATATATTTTTAAAAAAATAATGAATAAGATTAATTTTATTATATTTTGTATTATAATT
>GS3
ATGTTTACAAATCTTTTTTCAATTTTTGACCCTAATTCATCAATTAACCTCTCATTAAATTGACTAGCAATCTCTATTTCATTTTTAATATTCCCAAAAATTTATTGATTAAAACAAAATAAAATAAATTTAGTAACTAAATTAATTTTAATATTTTTATTTAATGAAATAACCAAATTAATCCAAAAAAAAAATCACAATAATATTTTTTTTTTTATAATGATTTTTTTTTTAATTTTAATTATAAATTTTATAGGTTTATTCCCCTATATTTTTACTCCTTCTAGACATTTAACTGTTTCTCTTCCTATATCATTTTCTATTTGAATAGGAATTATTCTACATAATTGAATTAATAAAACTAATTTTATATTTGCTCATCTTGTTCCTATTGGGACTCCAACCTTATTAATACCCTTAATGGTAATTATTGAAACTATCAGAAATTTAATTCGACCAGGAACTTTAGCTATTCGTCTATCTGCAAACATAATTGCTGGTCACTTACTTTTCAGACTATTAGGTTCTACAGGATCTAACTTAAATTTTTATCTTATTATTTTATTAATTCTAATTCAAATTTTATTATTTATATTAGAAATAGCTGTTTCTTCGATTCAATCTTATGTATTCACAATATTAAGATCTTTATATTCAAATGAAAATATTCCACACTTAAGACCTTTAAAATGATTAAATATATATATATTTTTAATTATTTGAATATTAATTTTTATTGTTAAAATAAATTTCATAATACATTTTAATCCTGATAAAAAAAAAATTAAAATTTTTGATAAACAAATAAATTGAAAAATTTTGATTGTATTGTCAAAATGATTTTACTCCACAAATCACAAAGATATTGGCTTACTATACTTTGTTTTTGGATTGTGGTCAGGAATAGTGGGCTCAGCATTAAGAATAATTATTCGAATAGAATTAAGAGCTCCAGGTAAATTAATTGGCAATGACCAAATTTATAATACTATTGTTACTGCCCATGCTTTTATTATAATTTTTTTTATAGTTATACCATTTATAATTGGAGGATTCGGAAATTGGCTTGTACCCTTAATATTAACAGCCCCTGATATAGCTTTTCCTCGAATAAATAATATAAGATTTTGACTCTTACCACCTTCTTTAGCCTTATTAATTATAAGAAATATTATCGGATCAGGTGTCGGGACAGGATGAACTCTTTATCCTCCTTTATCATCTAATTTAGGACATAATTCACCTTCTGTAGATTTAAGAATTTTTGCTCTTCATATTGCTGGAATTTCTTCTATCATAGGAGCTATTAATTTTATTGTCACAATTTTTAATATACACACAAAAACACCAACTTTAAATTTTATTTCCCTTTTTGCATGGGCAGTTTTAATTACTGCAATCTTACTACTTTTATCTTTACCTGTACTTGCAGGTGCAATTACTATACTTCTTACTGATCGAAATTTCAATACTTCATTTTTTGACCCTGCTGGAGGAGGAGATCCAATTTTATATCAACACTTATTTTGATTTTTTGGTCATCCAGAAGTTTATATTTTAATTTTACCCGGATTTGGTATTATTTCTCATATTATTACCAATGAATCTAGAAAAAAAGAAATTTTTGGAACCTTAGGAATAATTTATGCTATAATTACTATCGGGATTTTAGGTTTTATTGTTTGAGCACATCACATATTTACTGTTGGTTTAGATGTTGATACTCGAGCTTATTTTACTTCTGCAACAATAATTATTGCAATTCCAACAGGAATTAAAGTATTTAGTTGACTTGCTACTATTTATGGTTCAAAAATCAACTATACCCCTGCAATAATTTGAAGAATAGGATTTATTTTTTTATTCACTTTAGGTGGATTAACAGGAATTATCCTTTCCAATTCATCTCTAGATATTATTCTGCATGATACATACTATGTGATTGGTCATTTTCATTATGTCTTATCAATAGGTGCTGTTTTTGCTATCATTGCAGGTTTTATTTATTGATTTCCTTTATTTTTTGGATTTACTTTAAATAAAAAAATACTAAAAACTCAATTTATATGTATATTCTTAGGTGTAAATTTAACTTTTTTTCCTCATCATTTTCTTGGTTTAAATGGATTTCCTCGACGATATTCTGACTACCCAGATATATATATATGTTGAAATACCTTATCCTCTATAGGATCATTAATTTCTTTTATAGCTTTAATTTTTATAATCTTTATTATTTGAGAGGCTTTTGTCTCCCAACGTATTGCATTATTTAAATTTTTTATATCCACAAATATTGAATGATTTCATTTTATACCCCCGAAATCTCATTCATATTGAGAAATTCCATCTCTATCAAAAAAATTAATTCACACCTGAAATAATTATTTTATTCAAGATTCAAATTCACCTAATATAGATCAATTAATTTTTTTTCATGATTTAACTTTAACAATTATTATTCTTATTACCAGTTGTATTATTTATATATTTTATTTTTTAATTACAAATAAATTAATTGATCGATTCATAATTAATGAACATTTAATTGAATTAATTTGAACAATTATTCCAATATTAACTCTTTTATTTATTGCTGCCCCATCCTTAAAAATTTTATATTTACTTGAAGAAAGTTCTTCTCCTATTATTTCTTTAAAAACTATTGGTCATCAATGATATTGACAATATGAATTATCAGATTATTTAAATATTGAATTTGATTCATTTATACAAAATTATGATTCATCCACACCTTGAATAGCTCGTCTATTAGATGTTGATAATCGAGTTATTTTACCATTTAATTCTTCTATCCGTTTATTATTTACCTCCACAGACGTAATTCATTCATGAACAATTCCTGCCTTAGGAATTAAAATAGATGCAACTCCTGGTCGAATTAATCAAGCATTACTATTTATGAATCGACCAGGTTTATTTTTTGGTCAATGTTCTGAAATTTGTGGGGCTAATCATTCATTTATACCTATTGTAATTGAATCAACAAATTTAAATTACTTTATTAATTGAATAAAATCTTTTATGAATTTATCCAACCATCCCTATCATATTGTTTCTATTAGACCTTGACCAATTTTTTTATCTTTTAATATTATATTTTTATTTATTGGAATAATTAAATGATTTTATTTCCAAAATTTTTATTTAATTATTTCAAGAATAATTTTAATGATACTAATTTTATTTCAATGATGACGAGATGTAATTCGTGAAGGAACTTATCAAGGATGCCATACATCATATGTTATAAAAAATCTACGCTTAGGGATAATTTTATTTATTACCTCAGAAATTTTTTTTTTTATTTCATTATTTTGAGCTTATTTTCATTCTTCATTAGCACCAAGAATTGAAATTGGTTTGATATGACCCCCAAAAGGAATTAAAATATTCAATCCTTATGATATTCCTCTATTAAATTCAATTATTCTAATTTCTTCTGGAATAACTATTTCATGATCCCACTATAGAATAATTTCAAATAAATTTAAAAAATCTTTTTTTAGATTAATTCAAACTATTATTTTAGGCTTTATTTTTTCATTTTTTCAATATATCGAATATTACCAAGCTCCTTTTACAATTTCAGATTCCTGTTTTGGTTCAATCTTTTTTTTAACCACAGGTTTTCATGGTATTCATGTTATTATTGGTAATATATTTTTAATAATTTGTGCTTTACGAATTTTTTTAAATCATTTCTCTAAAAATCACCATTTAGGATTTGAAGCTGCTATCTGATATTGACATTTTGTTGATATTGTATGATTATTTGTTTATACCTGAATTTATTGATGATCATTTATAAATTCAATGAATAAATCTATATTAAAAACACATCCTCTATTAAAATTTCTATCTAATTCCTTAATTTTTTTACCAACTCCTTTAAATATTAATTATTGATGAAATATTGGATCTTTATTAGGTCTATGTTTAATAATTCAAATTATTTCTGGCCTATTTTTATCAATACATTATACTCCTTCTATTGACCAAGCATTCAATAGAGTAATCCATATCATAAAAGATATTAATTATGGATGATTAATACGTTTAATTCACATAAATGGGGCATCTTTATTTTTTATTTGTTTATATATTCATATTGGTCGAGGTATTTATTATAATTCTTTTATACTAACACAAACTTGATCAATTGGTGTAATTATTTTTTTACTAACTATAGCAACAGCTTTTTTAGGATATGTTTTACCTTGAGGTCAAATATCTTTATGGGGAGCAACAGTAATTACAAATTTAATTTCCGCTATTCCATATCTTGGACAATATATTGTAAACTGAATTTGAGGAGGATTTTCCATTAGAAATCCAACATTAAATCGATTTTATTCTTTACACTTTATTTTACCTTTTATTATTCTATTTATAGTTGTCATTCATTTAATATTTCTACATCAATCAGGATCAAATAATCCATTAGGATCTTATAGAAACTTAAATAAAATTATTTTTCATCCTTATTTTATTATTAAAGATTCAATTACTTTTATTATATTAATTATTATATTTTTAATTTTTATTTTACAATTTCCCTATTTATTAGGAGACCCTGACAATTTTACCCCTGCAAATCCTTTAATTACACCTTCTCATATTAAACCTGAATGATATTTCTTATTTGCTTATGCTATTCTTCGTGCAATCCCAAATAAATTGGGGGGAGTTTTAGCTTTATTAAGATCAATCTTAATTCTAATAACTTTACCTTGAATTAATAAATTATATACAAAATCACCTAAATTTAATCCTTTAAATCAAACATTATTCTGAATATTTTTTTCTTCATTTATTATATTAACATGATTAGGAGGTAAAGAAATTGAGTATCCTTTCATTCAATTAAGCCAAATCTATACTATTATATATTTTAGATTTTTTTTATTAATAAATTTTATTAATAAAATATGAAATAAATTTATTTTCTTTAAAAATTTTATGTTTTATTTAATTTTAATTATAGGATCATTAGTAAGAGTTGCATTTATTACTTTATTAGAACGGAAAGTTTTAGGGTATATTCAGAATCGAAAAGGTCCAAATAAGGTAGGTATTCAAGGAATTTTACAACCTTTTAGAGATGCAATTAAATTATTTTTAAAAGAAAATATTAAGTTAATTAAGGTTAATTATTTAATATATTATTTTAGTCCTTTGATTGGTTTTTTTTTAGCTATAGCTATATTATTAGGAATAATAAATTTATTAAATTTGATTTTAATTGAGTTTTCAATATTGTATTTTTTATGTTGTTTAAGAATTTTAGTTTATACAGTTATAATTGGTGGATGATCTTCTAATTCAAATTATTCTTTGTTAGGAGGTATTCGCTCAATTATTCAATCTTTATCTTATGAAGTTTCTTTATTTTTATTATTTTTTTGTTTATTTATTTATGTAGAGAGGTATAATTTAATTAGATTTAATAGATTTTTTAATTATAGGAAATTATTTTTTTTTAATATACCTTTAAGATTAATATTTTTTATTAGAATTTTAGCTGATTTAAATCGAATTCCATTTGATTTAATTGAGGGGGAGTCAGAGTTAGTGTCAGGGTTTAATACTGAGTATATGAGAGGAAGATTTGCTTTATTTTTTTTAGGCGAGTATTTAATAATTTTGATTTTTAGTATTTGAATTTCTTTATTATTGTTTAATAGGCAAATTTTTTCTCTAGTTTTTTTAATTCAAGTATTAATAATAGTATTTTTAATTATTTTAATTCGGGGGATTTTACCTCGAATTCGTTATGATTGAATAATATATTTATGTTGATATGAAATTTTACCTTTAGTTATATTTATTTTATATTTTTTAATTATTATTAAATATTTAAGATTT??????????????????????????????????????????????????????????????????????????????????????????????????????????????????????????????????????????????????????????????????????????????????????????????????????????????????????????????????????????????????????????????????????????????????????????????????????????????????????????????????????????????????????????????????????????????????????????????????????????????????????????????????????????????????????????????????????????????????????????????????????????????????????????????????????????????????????????????????????????????????????????????????????????????????????????????????????????????????????????????????????????????????????????????????????????????????????????????????????????????????????????????????????????????????????????????????????????????????????????????????????????????????????????????????????????????????????????????????????????????????????????????????????????????????????????????????????????????---------TTGTTATTATTAATATCAACACCTATTATTATTGTTATTTTACTTATTTTAATTAATTTATTTTTTTCTAAAAAATCTATTTTAGATCGAGAAAAACCTTCACCTTTTGAATGTGGATTTAATCCAATTACTAATGCTCGATTACCCTTTACAATTCAATTTTTTATTATTATAATTATCTTTTTAATTTTTGATATTGAAATTATTATTTTAATTCCTTTAATTCCATCATTTAAACTTAACATAAATCTATTCACTTGATTTATTTCTTCTTTAATTATTATCTTTATTTTATTTTTTGGTTTAATCTATGAATGGAATGAACAATCAACAATTTGAATTAAA------------------------------------------------------------------------------ATAATAATATTAATATGTTTAGAATTCTTAGTTTTAACAATTATAAATAGAATTTTTATGAATTTATATGTTGATAATATAGAAGTTTATTATTTAATAATAATAGTATTTTTTGTTATTGAAAGAGTTTTAGGATTAGTTCTTTTAGTTTGTATAATTTGTTATAAGGGAACTGATCATATAAAAAATTTAAATTTATTAATATGAATAAAGTTTTTATTATTTATAGTTTTTAGATTTGGTTTAATAAATTTTAGTTTTGGAAATTTATATATAATTTGTTTTTTATTAATATTTTTTTTAATTTTGAATGTAAATTTAATTTTTAATTTTTGGGTAGAGATTTATTCAATTTTTTCTATTGATTTTTATTCATTTTATTTAATTTTATTAAGAATTTGATTAATTGGGATTATATTAATAATTAAAATAAATAAGATAATAATAATTTTAATTATAAGTTTATTAGTTATTTTATTTTTAAGATTTTCTGTTTTTAATTTTTTATTATTTTATTTTTTATTTGAAGTTAGTTTAATTCCAATTTTTTTAATAATTATATTTGATGGTTATACATTTGAGCGTATTGAAGCTGTTATATATATATTTTTTTTTACATTAATTTCTTCTATACCTTTTTTAATTATTTTATTAGATTTTTATCAATTTTTTAATACTTTAATATTTTATATATTAGATTATTTAAAGTTTAAGATATGGAAAGTAAGATTTATTATTATAATATTAGTATTTTTTGTTAAATTACCATTATTTATTTTTCATATTTGGTTACCTAAAGCTCATGTTGAAGCTCCAGTTTATGGATCAATAATTTTGGCAGGAGTTTTATTAAAATTAGGAGGATATGGAATATTACGAATAGTACAATTTTTTTATTTAAATTTAATAGAGGTTATAATATATTATGTTTCCATTGGATTAATTAGAGGTGTAGTATTAAGATTTTTATGTATAATTCAAATTGATATAAAAATATTAGTAGCCTATTCATCAGTAGTTCATATAAGAATGTTAGTAGCTAGATTATCAACAATAAGAAAAATTGGGTTTGTAGGATCTTATTTAATAATAATTGGTCATGGGTTATGTTCTTCAGGTTTATTTTATTTGGTAAATTTAAGTTATAAACGTATTGGGAGGCGTTTAATGTTTATAAATAAAGGTTTAATTAATTTAAATTCAACTTTAAGTATATGATGATTTTTAATATGTATAGGAAATTTTTCTGCTCCAATTTCTTTAAGATTATTAGGAGAAATTTTTATATTAATAAGATTAATCTCCTTGGATTTATTTTTAATAATTTATTTAATAATTATATGTTTTTTAAGTGTTGCTTATTCTCTATATTTATTTAGATTTACACAACATGGAAATATAAATTTTATAAATTTTAGTTTTTTAAGAATTTCTGTAAAGGAGTTTATAATTATTTTTATTCATTGATTTCCATTAAATACATTAATTTTTGGAATAAATTTGTTTATAATTATTATTATTTATTTATATATTTATTTATTAATATTTTGTAGAATTAGTATATTTATTTTGGCTTTATTATTTATATATTTAAAATTGAGTTTATTTTTTTATTGAAAAATTTTAAATTTAAATTCATTTTTTATTGAATTTATTTTTTATATTGATTGGATTTCATTAATTTTTTTAAGAACTGTGAGGTTAATTTCTAGATTTGTTTTAATATATAGAATTTTTTATATGATAGAGGATAAAACATTAGATCGATTTTTTTATTTAGTTTTGATATTTATTATAAGAATATTTTTAATGATTTTAAGACCAAATATTGTAAGAATTTTAGTTGGATGAGATGGATTGGGATTAGTTTCTTATGCATTAATTATTTATTATCAAAATTGAAAGTCTTATAGAAGAGGTATAGTAACAGTATTATTAAATCGTTTAGGAGATGTTGGAATTTTAATAATAATTAGTTTATTAATAATTAAAGGTTCTTGAAATTTAATATTTTATTTTAATGAGATGTCAATAGTAATTATATTATTAGTTTTTAGAGCTTGTACAAAAAGTGCTCAATTACCTTTTTCAGTTTGATTACCTTTAGCTATAGCAGCCCCTACTCCTGTTTCTTCATTAGTTCATTCATCAACTTTAGTAACTGCTGGAGTTTATTTAATAATTCGTTTTAATTTTTTTTTAGAAGATGAAATTAGAGATTTTTTAATATTTATTTCTAGATTAACAATGTTTATATCTGGTTTAGTAGCTAATTTTGAAACTGATTTAAAAAAAATTATTGCATTATCAACTTTAAGGCAATTAGGATTAATAATAAGAATTTTGTCTTTTGGAGAAGTTAATTTAGGTTTTTTTCATTTAATTATGCATGCATTATTTAAGTCTTTATTATTTATATGTAGAGGAATTATTATTCATTTAATGATAAATAATCAAGATATTCGTTTAATAGGGGGTTTAATTAATTTTTATCCTTATTTAAGAATTATTTTTTTATTTGCTTCTATATCTTTATGTGGATTACCTTTTCTTTCTGGATTTTATTCAAAAGATTTAATTATAGAGATATTTTTAATAAGAAAAATAAATTTAATTAGTTTAATAGTTATTTTTATTTCTACAATATTTACAATTTCTTATAGAGTTCGTTTAATTTATTTAGTTTATTTAAGAAATTTAAATGAATTAAATTATTTTTTTTTAAAGAATGAAAATAATTTTATAATAATATCAATATTAATTTTGTTTATATTATCAATTTTTGGTGGATTTATATTTATTAATTTTTTTTTTTATAGTGAAAAGATTATTATTTTAAAATTTTTAGAAAAAAATTTAATTTTTTTAATTTGTTTTTTTGGTATTTTGTTAGGATATTTTTATTCGCAAAAAGAAATAAATTTTTCATTAATTCAAAATATTTTTTTTAGAAAGATATTTGGTTTAGAATTTATTTTAAATAATTTTTATGAAGGGGTTATAAAACAATCTTTTTACTTATATAAAATTGATAAAGGATTCTTTGAATTTTTACAAATTTTTAGATTTAAAATTAATTTAATTATAGTTTATAATTTTTTTTCTTATTTTATTTTTTCATTAAATAAAATTTTATTATATTTTATTTTTTTAATTTTAGTAATTGTTATTTTTTGGTTTCTA????????????????????????????????????????????????????????????????????????????????????????????????????????????????????????????????????????????????????????????????????????????????????????????????????????????????????????????????????????????????????????????????????????????????????????????????????????????????????????????????????????????????????????????????????????????????????????????????????????????????????????????????????????????????????????????????????????????????????????????????????????????????????????????????????????????????????????????????????????????????????????????????????????????????????????????????????????????????????????????????????????????????????????????????????????????????????????????????????????????????????????????????????????????????????????????????????????????????????????????????????????????????????????????????????????????????????????????????????????????????????????????????????????????????????????????????????????????????????????????????????????????????????????????????????????????????????????????????????????????????????????????????????????????????????????????????????????????????????????????????????????????????????????????????????????????????????????????????????????????????????????????????????????????????????????????????????????????????????????????????????????????????????????????????????????????????????????????????????-------------------------------------------------------------------------------------------------------------------------------------------------------------------------------------------------------------------------------------------------------------------------------------------------------------------------------------------------------------------------------------------------------------------------------------------------------------------TTTAATTTAAGTTTTTAAATGTATTTATAGTAATAAAAATTTTTAATAAGTATGTTATAATTTATAAATAATTTAAATTTAATTTTAAGTGAAAATTTTAAAATTCTATGAAAAAAATTATTTTAATTATGAAAATTAAGATATAATGATAATATTAGTAAATTTTATTTTGTTAGAATAATTAATATATTTAAAATTGATATTAAAGAACTAGACAAAATTTTGTATTCGCCTGTTTATCAAAAACATGGTTTGTAGATAATAATTATAAATCGACTCTGCCCAATGAAATAATATTTTTAATGGCTGCGGTAGCCTGACCGTACAAAGGTAGCAAAATCAATAGTTTTTTAATTGAAAGCTGGAATGAATGAGTTGATGAAATATAAATTGTTTCAATATTAATAATTGAAATTAAAATTTGAGTTAAAATGCTTAAATTTTATTATTAGACGATAAGACCCTATAGAATTTTATAAAATTTAAGTAAAGAAAATTTTTTGTAAGATGAGGTTTTTTACTTAATTATATTTAGTTGGGATGATTATAAAATTTAATGAACTTTTAATTTTTTTAAAAACATTAATTAATGAATTTTTGATTATTATTATAATTTAGAGAAAGAATTACCTTAGGGATAACAGCGTAATATTTTTGGAGAGATCAAATTGATAAAAATGTTTGCGACCTCGATGTTGAATTATGATATAATTTAGGTGCAGGAGTTTAAATTGTTAGTCTGTTCGACTATTAAAATCATACATGATTTGAGTTCAGATCGGTGTAAGCCAGATCGGCTTCTATCTATAATAAATAAAAATTTTTTTGTACGAAAGGACTTAAAATTTGAAATATATTTTTAAAAAAATAATGAATAAGATTAATTTTATTATATTTTGTATTATAATT
>GS4
ATGTTTACAAATCTTTTTTCAATTTTTGACCCTAATTCATCAATTAATCTCTCATTAAATTGATTAGCAATCTCTATTTCATTTTTAATATTCCCAAAAATTTACTGATTAAAACAAAATAAAATAAATTTAGTAACTAAATTAATTTTAATATTTTTATTTAATGAAATAACCAAATTAATCCAAAAAAAAAATCACAATAATATTTTTTTTTTTATAATAATTTTTTTTTTAATTTTAATTATAAATTTTATAGGTTTATTTCCCTATATTTTTACTCCTTCTAGACATTTGACTGTTTCTCTTCCTATGTCATTTTCTATTTGAATAGGAATTATTCTACATAACTGAATTAATAAAACTAATTTTATATTTGCTCATCTTGTTCCTATCGGAACCCCAACCTTATTAATACCCTTAATGGTAATTATTGAAACTATCAGAAATTTAATTCGACCAGGAACTTTAGCTATTCGTCTATCTGCAAACATAATTGCTGGCCACTTACTTTTCAGATTATTAGGTTCTACAGGATCTAACTTAAATTTTTATCTTATTATTTTATTAATTCTAATTCAAATTTTATTATTTATATTAGAAATAGCTGTTTCTACAATTCAATCTTATGTATTCACAATATTAAGATCTTTATATTCAAATGAAAATATTCCACACTTAAGACCTTTAAAATGATTAAATATATATATATTTTTAATTATTTGAATATTAATTTTTATTGTAAAAATAAATTTCACAATACATTTTAATCCTGATAAAAAAAAAATTAAAATTTTTGATAAACAAATAAATTGAAAAATTTTAATTGTATTGTCCAAATGATTTTACTCCACAAATCACAAAGATATTGGCTTACTATACTTTGTTTTTGGATTGTGGTCAGGAATAGTAGGCTCAGCATTAAGAATAATTATTCGAATAGAATTAAGAGCCCCAGGTAAATTAATTGGCAATGACCAAATTTATAATACTATTGTTACTGCCCATGCTTTTATTATAATTTTTTTTATAGTTATACCATTTATAATTGGAGGATTTGGAAATTGGCTTGTACCCTTAATATTAACAGCCCCTGATATAGCTTTTCCTCGAATAAATAATATAAGATTTTGACTCTTACCCCCTTCTTTAGCCTTATTAATTATAAGAAATATTATTGGATCAGGTGTTGGAACAGGATGAACTCTTTATCCTCCTTTATCATCTAATTTAGGGCATAACTCACCTTCTGTAGATTTAAGAATTTTTGCTCTTCATATTGCTGGAATTTCTTCTATCATAGGAGCTATTAATTTTATTGTTACAATTTTTAATATACACACAAAAACACCAACTTTAAATTTTATTTCCCTTTTTGCATGGGCAGTTTTAATTACTGCAATCTTACTACTTTTATCTTTACCTGTACTTGCAGGTGCAATTACTATACTTCTTACTGATCGAAATTTCAATACTTCATTTTTTGACCCTGCTGGGGGTGGAGATCCAATTTTATATCAACACTTATTTTGATTTTTTGGTCATCCAGAAGTATATATTTTAATTTTACCCGGATTTGGTATTATTTCTCATATTATTACCAATGAATCTAGAAAAAAAGAAATTTTTGGAACCTTAGGAATAATTTATGCTATAATTACTATCGGGATTTTAGGTTTTATTGTTTGAGCACATCACATATTTACTGTTGGTTTAGATGTTGATACTCGGGCTTATTTTACTTCTGCAACAATAATTATTGCAATTCCAACAGGAATTAAAGTATTTAGTTGACTTGCTACTATTTATGGTTCAAAAATCAACTATACCCCTGCAATAATTTGAAGAATGGGATTTATTTTTTTATTCACTTTAGGTGGATTAACAGGAATTATCCTTTCCAATTCATCTCTAGATATTATTCTGCATGATACATACTATGTGATTGGTCATTTTCATTATGTCTTATCAATAGGTGCTGTTTTTGCTATCATTGCAGGTTTTATTTATTGATTTCCTTTATTTTTTGGATTTACTTTAAATAAAAAAATACTAAAAACTCAATTTATATGTATATTCTTAGGTGTAAATTTAACTTTTTTTCCTCATCATTTTCTTGGTTTAAATGGATTTCCTCGACGATATTCTGATTATCCAGATATATATATATGTTGAAATACCCTATCTTCTATAGGATCATTAATTTCTTTTATAGCTTTAATTTTTATAATCTTTATTATTTGAGAGGCTTTTGTCTCCCAACGTATTGCATTATTTAAATTTTTTATATCCACAAATATTGAATGATTTCATTTTATACCCCCAAAATCTCATTCATATTGAGAAATTCCATCTCTATCAAAAAAATTAATTCACACCTGAAATAATTATTTTATTCAAGATTCAAATTCACCTAATATAGATCAATTAATTTTTTTTCATGATTTAACTTTAACAATTATTATTCTTATTACCAGTTGTATTATTTATATATTTTATTTTTTAATTACAAATAAATTAATTGATCGATTCATAATTAATGAACATTTAATTGAATTAATTTGAACAATTATTCCAATATTAACTCTTTTATTTATTGCTGCTCCATCCTTAAAAATTTTATATTTACTTGAAGAAAGTTCTTCTCCTATTATTTCTTTAAAAACTATTGGTCATCAATGATATTGACAATATGAATTATCAGATTATTTAAATATTGAATTTGACTCATTTATACAAAATTATGATTCATCCACACCTTGAATAGCTCGTCTATTAGATGTTGATAATCGAGTTATTTTACCATTTAATTCTTCTATCCGTTTATTATTCACCTCCACAGACGTAATTCATTCATGAACAATTCCTGCCTTAGGAATTAAAATAGATGCAACTCCTGGTCGAATTAATCAAGCATTACTATTTATGAATCGACCAGGTTTATTTTTTGGTCAATGTTCTGAAATTTGTGGGGCTAATCATTCATTTATACCTATTGTAATTGAATCAACAAATTTAAATTACTTTATTAATTGAATAAAATCTTTTATGAATTTATCCAACCATCCCTATCATATTGTTTCTATTAGACCTTGACCAATTTTTTTATCTTTTAATATTATATTTTTATTTATTGGAATAATTAAATGATTTTATTTCCAAAATTTTTATTTAATTATTTCAAGAATAATTTTAATGATACTAATTTTATTTCAATGATGACGAGATGTAATTCGTGAAGGAACTTATCAAGGATGCCATACATCATATGTTATAAAAAATCTACGTTTAGGAATAATTTTATTTATTACTTCAGAAATTTTTTTTTTTATTTCATTATTTTGAGCTTATTTTCATTCTTCATTAGCACCAAGAATTGAAATTGGTTTAATATGACCCCCAAAAGGAATTAAAATATTCAATCCTTATGATATTCCTCTATTAAATTCAATTATTCTAATTTCTTCTGGAATAACTATTTCATGATCCCACTATAGAATAATTTCAAATAAATTTAAAAAATCTTTTTTTAGATTAATTCAAACTATTATTTTAGGCTTTATTTTTTCATTTTTTCAATATATCGAATATTACCAAGCTCCTTTTACAATCTCAGATTCCTGTTTTGGTTCAATCTTTTTTTTAACAACAGGTTTTCATGGTATTCATGTTATTATTGGTAATATATTTTTAATAATCTGTGCTTTACGAATTTTTTTAAATCATTTCTCTAAAAATCACCATTTAGGATTTGAAGCTGCTATCTGATATTGACATTTTGTTGATATTGTATGATTATTTGTTTATACCTGAATTTATTGATGATCATTTATAAATTCAATGAATAAATCTATATTAAAAACACATCCTTTATTAAAATTTCTATCTAATTCCTTAATTTTTTTACCAACTCCTTTAAATATTAATTATTGATGAAATATTGGATCTTTACTAGGTCTATGTTTAATAATTCAAATTATTTCTGGTCTATTTTTATCAATACATTATACTCCTTCTATTGACCAAGCATTCAATAGAGTAATTCATATCATAAAAGATATTAATTACGGATGATTAATACGTTTAATTCACATAAATGGAGCATCTTTATTTTTTATTTGTTTATATATTCATATTGGTCGAGGTATTTATTATAATTCTTTTATACTAACACAAACTTGATCAATTGGTGTAATTATTTTTTTACTAACTATAGCAACAGCTTTTTTAGGATATGTTTTACCTTGAGGTCAAATATCTTTATGAGGAGCAACAGTAATTACAAATTTAATTTCCGCTATTCCATATCTTGGACAATATATTGTAAACTGAATTTGAGGAGGATTTTCCATTAGAAATCCAACATTAAATCGATTTTATTCTTTACACTTTATTTTACCTTTTATTATTCTATTTATAGTTGTCATTCATTTAATATTTCTACACCAATCAGGATCAAATAATCCATTAGGATCTTATAGAAATTTAAATAAAATTATTTTTCATCCTTATTTTATTATTAAAGATTCAATTACTTTTATTATATTAATTATTATATTTTTAATTTTTATTTTACAATTTCCTTATTTATTAGGAGACCCTGACAATTTTACCCCTGCAAATCCTTTAATTACACCCTCTCATATTAAACCTGAATGATATTTCTTATTTGCTTATGCTATCCTTCGTGCAATCCCAAATAAATTAGGGGGAGTTATAGCTTTATTAATATCAATCTTAATTCTAATAACTTTACCTTGAATTAATAAATTATATACAAAATCACCTAAATTTAATCCTTTAAATCAAACATTATTCTGAATATTTTTTTCTTCATTTATTATATTAACATGATTAGGAGGTAAAGAAATTGAGTACCCTTTCATTCAATTAAGCCAAATCTACACTATTATATATTTTAGATTTTTTTTATTAATAAATTTTATTAATAAAATATGAAATAAATTTATTTTCTTTAAAAATTTTATGTTTTATTTAATTTTAATTATAGGATCATTAGTAAGAGTTGCATTTATTACTTTATTAGAACGGAAAGTTTTAGGGTATATTCAGAATCGAAAAGGCCCAAATAAGGTAGGTATTCAAGGAATTTTACAACCTTTTAGAGATGCAATTAAATTATTTTTAAAAGAAAATATTAAGTTAATTAAGGTTAATTATTTAATATATTATTTTAGTCCTTTGATTGGTTTTTTTTTAGCTATAGCTATATTATTAGGAATAATAAATTTATTAAATTTGATTTTAATTGAGTTTTCAATATTGTATTTTTTATGTTGTTTAAGAATTTTAGTTTATACAGTTATAATTGGTGGATGATCTTCTAATTCAAATTATTCTTTGTTAGGAGGTATTCGTTCAATTATTCAATCTTTATCTTATGAAGTTTCTTTATTTTTATTATTTTTTTGTTTATTTATTTATGTAGAGAGGTATAATTTAATTAGATTTAATAGATTTTTTAATTATAGGAAATTATTTTTTTTTAATATACCTTTAAGATTAATATTTTTTATTAGAATTTTAGCTGATTTAAATCGAATTCCATTTGATTTAATTGAGGGGGAGTCAGAGTTAGTGTCAGGGTTTAATACTGAGTATATGAGAGGAAGATTTGCTTTATTTTTTTTAGGTGAGTATTTAATAATTTTGATTTTTAGTATTTGAATTTCTTTATTATTGTTTAATAGACAAATTTTTTCTTTAGTTTTTTTAATTCAAGTATTAATAATAGTATTTTTAATTATTTTAATTCGGGGGATTTTACCTCGAATTCGTTATGATTGAATAATATATTTATGTTGATATGAAATTTTACCTTTAGTTATATTTATTTTATATTTTTTAATTATTATTAAATATTTAAGATTTATTTCTTTAAATTTAATTTCTTTAATAACGTCAAACTTAATTCATTTATGATTTTTATTAGAAATTAATTTATTAATTTTTTTATTCTTAATAACCAAAACCATAAAATATTTTTCTTTAATACCTTCTTTCTTCTTTATTCAAGCAATTTCTAGATTAATGATTATTTGAATTTTTAACCTAAATTTTCTTTCTATAAATTATTCCCTAATTGAATTTATTTTTTTTTTATCAATCTCTATAAAACTAGGACTTTTTCCATTTACATGATTACCCCCCATTTTTTTTAAATATATAAATTGAAATATAATTTTCTTATTCTCAACATTACAAAAATTTATTCCATTTATAATTATTAAAAATTTTAATTTTAACTATAAATTTCTTTTTTATATTTGTTTATATTCAATTATTCTCTCAACAATAAAAGCAATTTTTTCAGAAAATATTAAATCTATCATAGCATACTCATCAATTAATAATTCTGCTTGAATAATTATTATTATTTTAATTGACACAATAATATTCCAACTATATTTTTTATTTTATTTAATTTTAATATTTTTAATAAAAAATTTCTTTAATCAAATAGATATATCTTACATATCTGATATTTTAATTTATGAAAATTCAAATGTATTAATATACTTTATTTTAATAATTTTTAGACTAAGAATAATTCCACCTTTTTGTTCTTTTATCCCAAAAGTTAGAAGTATTTTAATCTTGATCAAAATAAATATATTGATAATAACATTAATTTTAACAATTTGTTCTATTTTATCTATTTTAATATATTTAACAATTATAATTAAATTACTACTCTACTTTTATTTAAAATATAAAATTAAATATTTTTTGAAATCACAATATAATTATATTTCACTATTTATAATTAGATTTATATTTCCTACTTTTTGATTCATATATTATTTATTAATTATTCTTAAATTATTATTATTAATATCAACACCTATTATTATTGTTATTTTACTTATTTTAATTAATTTATTTTTTTCTAAAAAATCTATCTTAGACCGAGAAAAACCTTCACCTTTTGAATGTGGATTTAATCCAATTACTAATGCTCGATTACCCTTTACAATTCAATTTTTTATTATTATAATTATCTTTTTAATTTTTGATATTGAAATTATTATTTTAATTCCTTTAATTCCATCATTTAAACTTAACATAAATCTATTTACTTGATTTATTTCTTCTTTAATTATTATCTTTATTTTATTTTTTGGTTTAATCTATGAATGAAATGAACAATCAACAATTTGAATTAAAATAATTAATTATTATATTTTAAATTTTATTTTGTTATTTATAGTATTAATTCTTATAGTAAAGTTTTTTTTTCATTTTATAATAATATTAATATGTTTAGAATTCTTAGTTTTAACAATTATAAATAGAATTTTTATGAATTTATATATTGATAATATAGAAGTTTATTATTTAATAATAATAGTATTTTTTGTTATTGAAAGAGTTTTAGGATTAGTTCTTTTAGTTTGTATAATTTGTTATAAGGGAACCGATCATATAAAAAATTTAAATTTATTAATATGAATAAAGTTTTTATTATTTATAGTTTTTAGATTTGGTTTAATAAATTTTAGTTTTGGAAATTTATATATAATTTGTTTTTTATTAATATTTTTTCTAATTTTGAATGTAAATTTAATTTTTAATTTTTGGGTAGAGATTTATTCAATTTTTTCTATTGATTTTTATGCATTTTATTTAATTTTATTAAGAATTTGATTAATTGGGATTATATTAATAATTAAAATAAATAAGATAATAATAATTTTAATTATAAGTTTATTAGTTATTTTATTTTTAAGATTTTCTGTTTTTAATTTTTTATTATTTTATTTTTTATTTGAAGTTAGTTTAATTCCAATTTTTTTAATAATTATATTTGATGGTTATACATTTGAGCGTATTGAAGCTGTTATATATATATTTTTTTTTACATTAATTTCTTCAATGCCTTTTTTAATTATTTTATTAGATTTTTATCAATTTTTTAATACTTTAATATTTTATATATTAGATTATTTAAAGTTTAAGATATGGAAAGTAAGATTTATTATTATAATATTAGTATTTTTTGTTAAATTACCATTATTTATTTTTCATATTTGATTACCTAAAGCTCATGTTGAAGCTCCAGTTTATGGATCAATAATTTTGGCAGGAGTTTTATTAAAATTAGGGGGATATGGAATATTACGAATAGTACAATTTTTTTATTTAAATTTAATAGAGGTTATAATATATTATATTTCCATTGGGTTAATTAGAGGTGTAGTATTAAGATTTTTATGTATAATTCAAATTGATATAAAAATATTAGTAGCTTATTCGTCAGTAGTTCATATAAGAATGTTAGTAGCTAGATTATCAACAATAAGAAAAATTGGGCTTGTAGGATCTTATTTAATAATAATTGGTCATGGGTTATGTTCTTCAGGTTTATTTTATTTGGTAAATTTAAGTTATAAACGTATAGGAAGGCGTTTAATGTTTATAAATAAAGGTTTAATTAATTTAAATTCAACTTTAAGTATATGATGATTTTTAATATGTATAGGAAATTTTTCTGCCCCAATTTCTTTAAGATTATTAGGAGAAATTTTTATATTAATAAGATTAATCTCTTTGGATTTATTTTTAATAATTTATTTAATAATTATATGTTTTTTAAGTGTTGCTTATTCTTTATATTTATTTAGATTTACACAACATGGAAATATAAATTTTATAAATTTTAGTTTTTTAAGAATTTCTGTAAAGGAGTTTATAATTATTTTTATTCATTGATTTCCATTAAATACATTAATTTTTGGGATAAATTTGTTTATAATTATTATTATTTATTTATATATTTATTTATTAATATTTTGTAGAATTAGTATATTTATTTTGGCTTTATTATTTATATATTTAAAATTGAGTTTATTTTTTTATTGAAAAATTTTAAATTTAAATTCATTTTTTATTGAATTTATTTTTTATATTGATTGGATTTCATTAATTTTTTTAAGAACTGTAAGGTTAATTTCTAGATTTGTTTTAATATATAGAATTTTTTATATAATAGAGGATAAAACATTAGATCGATTTTTTTATTTAGTTTTGATATTTATTATAAGAATATTTTTAATGATTTTAAGACCGAATATTGTAAGAATTTTAGTTGGATGAGATGGATTGGGGTTAGTTTCTTATGCATTAATTATTTATTATCAAAATTGAAAGTCTTATAGAAGAGGTATAGTAACAGTATTATTAAATCGTTTAGGAGATGTTGGAATTTTAATAATAATTAGTTTATTAATAATTAAAGGTTCTTGAAATTTAATATTTTATTTTAATGAGATGTCAATAGTAATTATATTATTAGTTTTTAGAGCTTGTACAAAAAGTGCTCAATTACCTTTTTCAGTTTGATTACCTTTAGCTATAGCAGCTCCTACTCCTGTTTCTTCACTAGTTCATTCATCAACTCTAGTAACTGCTGGAGTTTATTTAATAATTCGTTTTAATTTTTTTTTAGAAGATGAAATTAGAGATTTTTTAATATTTATTTCTAGATTAACAATATTTATATCTGGTTTAGTAGCTAATTTTGAAACTGATTTAAAAAAAATTATTGCATTATCAACTTTAAGACAGTTAGGGTTAATGATAAGAATTTTGTCTTTTGGAGAAGTTAATTTAGGTTTTTTTCATTTAATTATGCATGCATTATTTAAGTCTTTATTATTTATATGTAGAGGAATTATTATTCATTTAATGATAAATAATCAAGATATTCGTTTAATAGGAGGTTTAATTAATTTTTATCCCTATTTAAGAATTATTTTTTTATTTGCTTCTATATCCTTATGTGGATTACCTTTTCTTTCTGGATTTTATTCAAAAGATTTAATTATAGAGATATTTTTAATAAGAAAAATAAATTTAATTAGTTTAATAGTTATTTTTATTTCTACAATATTCACAATTTCTTATAGAGTTCGTTTAATTTATTTAGTTTATTTAAGAAATTTAAATGAATTAAATTATTTTTTTTTAAAGAATGAGAATAATTTTATAATAATATCAATATTAATTTTGTTTATATTATCAATTTTTGGTGGATTTATATTTATTAATTTTTTTTTTTATAGTGAAAAGATTATTATTTTAAAATTTTTAGAAAAAAATTTAATTTTTTTAATTTGTTTTTTTGGTATTTTGTTAGGATATTTTTATTCACAAAAAGAAATAAATTTTTCATTAATTCAAAATATTTTTTTTAGAAAGATATTTGGTTTAGAATTTATTTTAAATAATTTTTATGAAGGGGTAATAAAACAATCTTTTTATTTATATAAAATTGATAAAGGATTTTTTGAATTTTTACAAATTTTTAGATTTAAAATTAATTTAATTATAGTTTATAATTTTTTTTCTTATTTTATTTTTTCATTAAATAAAATTTTATTATATTTTATTTTTTTAATTTTAGTAATTGTTATTTTTTGGTTTCTATTAATTACTACTATTGTAATTTTAATCTTTTATCCATTCTTAAGTCTATTAAGAATATTAACTATTTTATTAATTTATTCTACCTTAATTTCTTTAAATTTAACTAAATTTACATCTTCCTCATTAAGATCTTATTTAACTTTTCTTATATTTACAGGAGGAATTATAGTTCTATTTACATTTTTCTTAAGATTAATCTCCAATATTCAAATTTATAAAAAATTCTTTATAATATATTTTTTATTTATTAGAATAACATTATTTATTATATTAAGAATTATACTTTGAGAGACCCATTTAAGATATATATTTAATTTTCATTTAAATTATAATTTTTTATCTTTACCAGATATTTATTTCTCATTTAATTTATTTAACTTTAATCATCTTTACAAATTTCCTAAAAATTTAATAATAATATTTTTAATCATTTACCTTCTTTTAGCACTGATCCTATTAGTAAAATTATCTTTTTCTAATAAAAAACCTCTTCGATCAACTAATAATAAATTTAATTAATTTAAATTAGTAGATATTGAAATTTTTTTTTATAAAAAAAATTTAATTTTTGTTTTGAAATTAATTTTCGAATGATCATAATAAATAATTTTTTAAATTTAAATAAATAGATTTTTTTAGTATTAAAATTTATAGCAATTAACGATAGTTAAACTTAGATATTTATGATAATTAATGGTCAATTTAGTGCCAGCCACAGCGGTTAAACTAAGATTAAAAGTTAATTACTTCAATATGTAATAAAATAGAAAATATTATAAAATTTATTATAGTATTAATTTAGAATTGTATGAAAAAAATAAATTTTTAACGGTGAAATGTAAAAAATTTAATAAAATATAATTTATAAAAATTTAATTAAAAAAATTATTAGATAAACTAGGATTAGATACCCTATTATAATAATGG-AAAAAATTAAATGTTAAAGTATTAAATGATATATCATTAAATTTATGAAATTTGGCGGTATTTTATCCAAGTTAGGGGAACCTGTTGAGTAATTGATGGTCCACGATAAGATCTACTTAATTTAATACTCGTGTATTGCTGTTTTTAGATATATTTTGACTATATTATCATAATTTATATCAATAAAAGTAAAATAATTCAAGTCAAAATACGGTTTAGTTAAGATCAAATGGGTTACAATAATTTAAAATTATACGGATTTTAAAATTTAATTTTTAAATGAAGGCGGACTTAAAAGTAAAATTAATAAATTAATTAATTTGAAGTTTGTTTGAAATATGTACAAATTGCCCGTCACTTCCAATAAAATGGAACAAGTCGTAACAAAGTTTAGGTATCGGAAGATGCTTATAGATAATAGTTGTAAAATTTGATGAAAATAATTTATTTATATTAAATAGAGTAATAATTAAATATTTGTTAGTTTTAGTAGAAATTTTTAATAAATAAGTTTTATTATAATTTTGTTGTAAAGAAATTGATGATGATAAAATGAATTTTTTTCTTCTTAAAAAAATAAAAAGTAAATTTAATTAATTGTACCTTTTGTATCAGGAGTTATTAAGTAGATTTATTAGAATTTAATATATCTCGAATTTTAAAGATCTAGATTATAATGTTAGTTAATATTGAACTATTATTAATAATTTTAATTTAGTAGTGAAATGTTTACCCGATTTAAAAGATATCTAGTTTTTTTAGAGTTGAATTTAATTCAGTATTTAATTTGTATAAAAGTAAATTTTAAGTAAATTTATAAATTTAAATAAAATTATTTTAGGGATTAGCTTAAAATATTTTAATAATTTAATTTAATTTAAGTTTTTAAATGTATTTATAGTAATAAAAATTTTTAATAAGTATGTTATAATTTATAAATAATTTAAATTTAATTTTAAGTGAAAATTTTAAAATTCTATGAAAAAAATTATTTTAATTATGAAAATTAAGATATAATGATAATATTAGTAAATTTTATTTTGTTAGAGTAATTAATATATTTAAAATTGATATTAAAGAACTAGACAAAATTTTGTATTCGCCTGTTTATCAAAAACATGGTTTGTAGATAATAATTATAAATCGACTCTGCCCAATGAAATAATATTTTTAATGGCTGCGGTAGCCTGACCGTACAAAGGTAGCAAAATCAATAGTTTTTTAATTGAAAGCTGGAATGAATGAGTTGATGAAATATAAATTGTTTCAATATTAATAATTGAAATTAAAATTTGAGTTAAAATGCTTAAATTTTATTATTAGACGATAAGACCCTATAGAATTTTATAAAATTTAAGTAAAGAAAATTTTTTGTAAGATGAGGTTTTTTACTTAATTATATTTAGTTGGGATGATTATAAAATTTAATGAACTTTTAATTTTTTTAAAAACATTAATTAATGAATTTTTGATTATTATTATAATTTAGAGAAAGAATTACCTTAGGGATAACAGCGTAATATTTTTGGAGAGATCAAATTGATAAAAATGTTTGCGACCTCGATGTTGAATTATGATATAATTTAGGTGCAGGAGTTTAAATTGTTAGTCTGTTCGACTATTAAAATCATACATGATTTGAGTTCAGATCGGTGTAAGCCAGATCGGTTTCTATCTATAATAAATAAAAATTTTTTTGTACGAAAGGACTTAAAATTTGAAATATATTTTTAAAAAAATAATGAATAAGATTAATTTTATTATATTTTGTATTATAATT
>GS5
ATGTTTACAAATCTTTTTTCAATTTTTGACCCTAATTCATCAATTAACCTCTCATTAAATTGACTAGCAATCTCTATTTCATTTTTAATATTCCCAAAAATTTATTGATTAAAACAAAATAAAATAAATTTAGTAACTAAATTAATTTTAATATTTTTATTTAATGAAATAACCAAATTAATCCAAAAAAAAAATCACAATAATATTTTTTTTTTTATAATGATTTTTTTTTTAATTTTAATTATAAATTTTATAGGTTTATTCCCCTATATTTTTACTCCTTCTAGACATTTAACTGTTTCTCTTCCTATATCATTTTCTATTTGAATAGGAATTATTCTACATAATTGAATTAATAAAACTAATTTTATATTTGCTCATCTTGTTCCTATTGGGACTCCAACCTTATTAATACCCTTAATGGTAATTATTGAAACTATCAGAAATTTAATTCGACCGGGAACTTTAGCTATTCGTCTATCTGCAAACATAATTGCTGGTCACTTACTTTTCAGACTATTAGGTTCTACAGGATCTAACTTAAATTTTTATCTTATTATTTTATTAATTCTAATTCAAATTTTATTATTTATATTAGAAATAGCTGTTTCTTCGATTCAATCTTATGTATTCACAATATTAAGATCTTTATATTCAAATGAAAATATTCCACACTTAAGACCTTTAAAATGATTAAATATATATATATTTTTAATTATTTGAATATTAATTTTTATTGTTAAAATAAATTTCATAATACATTTTAATCCTGATAAAAAAAAAATTAAAATTTTTGATAAACAAATAAATTGAAAAATTTTGATTGTATTGTCAAAATGATTTTACTCCACAAATCACAAAGATATTGGCTTACTATACTTTGTTTTTGGATTGTGGTCAGGAATAGTGGGCTCAGCATTAAGAATAATTATTCGAATAGAATTAAGAGCTCCAGGTAAATTAATTGGCAATGACCAAATTTATAATACTATTGTTACTGCCCATGCTTTTATTATAATTTTTTTTATAGTTATACCATTTATAATTGGAGGATTCGGAAATTGGCTTGTACCCTTAATATTAACAGCCCCTGATATAGCTTTTCCTCGAATAAATAATATAAGATTTTGACTCTTACCACCTTCTTTAGCCTTATTAATTATAAGAAATATTATCGGATCAGGTGTCGGGACAGGATGAACTCTTTATCCTCCTTTATCATCTAATTTAGGACATAATTCACCTTCTGTAGATTTAAGAATTTTTGCTCTTCATATTGCTGGAATTTCTTCTATCATAGGAGCTATTAATTTTATTGTCACAATTTTTAATATACACACAAAAACACCAACTTTAAATTTTATTTCCCTTTTTGCATGGGCAGTTTTAATTACTGCAATCTTACTACTTTTATCTTTACCTGTACTTGCAGGTGCAATTACTATACTTCTTACTGATCGAAATTTCAATACTTCATTTTTTGACCCTGCTGGAGGAGGAGATCCAATTTTATATCAACACTTATTTTGATTTTTTGGTCATCCAGAAGTTTATATTTTAATTTTACCCGGATTTGGTATTATTTCTCATATTATTACCAATGAATCTAGAAAAAAAGAAATTTTTGGAACCTTAGGAATAATTTATGCTATAATTACTATCGGGATTTTAGGTTTTATTGTTTGAGCACATCACATATTTACTGTTGGTTTAGATGTTGATACTCGGGCTTATTTTACTTCTGCAACAATAATTATTGCAATTCCAACAGGAATTAAAGTATTTAGTTGACTTGCTACTATTTATGGTTCAAAAATCAACTATACCCCTGCAATAATTTGAAGAATAGGATTTATTTTTTTATTCACTTTAGGTGGATTAACAGGAATTATCCTTTCCAATTCATCTCTAGATATTATTCTGCATGATACATACTATGTGATTGGTCATTTTCATTATGTCTTATCAATAGGTGCTGTTTTTGCTATCATTGCAGGTTTTATTTATTGATTTCCTTTATTTTTTGGATTTACTTTAAATAAAAAAATACTAAAAACTCAATTTATATGTATATTCTTAGGTGTAAATTTAACTTTTTTTCCTCATCATTTTCTTGGTTTAAATGGATTTCCTCGACGATATTCTGACTACCCAGATATATATATATGTTGAAATACCTTATCCTCTATAGGATCATTAATTTCTTTTATAGCTTTAATTTTTATAATCTTTATTATTTGAGAGGCTTTTGTCTCCCAACGTATTGCATTATTTAAATTTTTTATATCCACAAATATTGAATGATTTCATTTTATACCCCCGAAATCTCATTCATATTGAGAAATTCCATCTCTATCAAAAAAATTAATTCACACCTGAAATAATTATTTTATTCAAGATTCAAATTCACCTAATATAGATCAATTAATTTTTTTTCATGATTTAACTTTAACAATTATTATTCTTATTACCAGTTGTATTATTTATATATTTTATTTTTTAATTACAAATAAATTAATTGATCGATTCATAATTAATGAACATTTAATTGAATTAATTTGAACAATTATTCCAATATTAACTCTTTTATTTATTGCTGCCCCATCCTTAAAAATTTTATATTTACTTGAAGAAAGTTCTTCTCCTATTATTTCTTTAAAAACTATTGGTCATCAATGATATTGACAATATGAATTATCAGATTATTTAAATATTGAATTTGATTCATTTATACAAAATTATGATTCATCCACACCTTGAATAGCTCGTCTATTAGATGTTGATAATCGAGTTATTTTACCATTTAATTCTTCTATCCGTTTATTATTTACCTCCACAGACGTAATTCATTCATGAACAATTCCTGCCTTAGGAATTAAAATAGATGCAACTCCTGGTCGAATTAATCAAGCATTACTATTTATGAATCGACCAGGTTTATTTTTTGGTCAATGTTCTGAAATTTGTGGGGCTAATCATTCATTTATACCTATTGTAATTGAATCAACAAATTTAAATTACTTTATTAATTGAATAAAATCTTTTATGAATTTATCCAACCATCCCTATCATATTGTTTCTATTAGACCTTGACCAATTTTTTTATCTTTTAATATTATATTTTTATTTATTGGAATAATTAAATGATTTTATTTCCAAAATTTTTATTTAATTATTTCAAGAATAATTTTAATGATACTAATTTTATTTCAATGATGACGAGATGTAATTCGTGAAGGAACTTATCAAGGATGCCATACATCATATGTTATAAAAAATCTACGCTTAGGGATAATTTTATTTATTACCTCAGAAATTTTTTTTTTTATTTCATTATTTTGAGCTTATTTTCATTCTTCATTAGCACCAAGAATTGAAATTGGTTTGATATGACCCCCAAAAGGAATTAAAATATTCAATCCTTATGATATTCCTCTATTAAATTCAATTATTCTAATTTCTTCTGGAATAACTATTTCATGATCCCACTATAGAATAATTTCAAATAAATTTAAAAAATCTTTTTTTAGATTAATTCAAACTATTATTTTAGGCTTTATTTTTTCATTTTTTCAATATATCGAATATTACCAAGCTCCTTTTACAATTTCAGATTCCTGTTTTGGTTCAATCTTTTTTTTAACCACAGGTTTTCATGGTATTCATGTTATTATTGGTAATATATTTTTAATAATTTGTGCTTTACGAATTTTTTTAAATCATTTCTCTAAAAATCACCATTTAGGATTTGAAGCTGCTATCTGATATTGACATTTTGTTGATATTGTATGATTATTTGTTTATACCTGAATTTATTGATGATCATTTATAAATTCAATGAATAAATCTATATTAAAAACACATCCTCTATTAAAATTTCTATCTAATTCCTTAATTTTTTTACCAACTCCTTTAAATATTAATTATTGATGAAATATTGGATCTTTATTAGGTCTATGTTTAATAATTCAAATTATTTCTGGCCTATTTTTATCAATACATTATACTCCTTCTATTGACCAAGCATTCAATAGAGTAATCCATATCATAAAAGATATTAATTATGGATGATTAATACGTTTAATTCACATAAATGGGGCATCTTTATTTTTTATTTGTTTATATATTCATATTGGTCGAGGTATTTATTATAATTCTTTTATACTAACACAAACTTGATCAATTGGTGTAATTATTTTTTTACTAACTATAGCAACAGCTTTTTTAGGATATGTTTTACCTTGAGGTCAAATATCTTTATGGGGAGCAACAGTAATTACAAATTTAATTTCCGCTATTCCATATCTTGGACAATATATTGTAAACTGAATTTGAGGAGGATTTTCCATTAGAAATCCAACATTAAATCGATTTTATTCTTTACACTTTATTTTACCTTTTATTATTCTATTTATAGTTGTCATTCATTTAATATTTCTACATCAATCAGGATCAAATAATCCATTAGGATCTTATAGAAACTTAAATAAAATTATTTTTCATCCTTATTTTATTATTAAAGATTCAATTACTTTTATTATATTAATTATTATATTTTTAATTTTTATTTTACAATTTCCCTATTTATTAGGAGACCCTGACAATTTTACCCCTGCAAATCCTTTAATTACACCTTCTCATATTAAACCTGAATGATATTTCTTATTTGCTTATGCTATTCTTCGTGCAATCCCAAATAAATTGGGGGGAGTTTTAGCTTTATTAAGATCAATCTTAATTCTAATAACTTTACCTTGAATTAATAAATTATATACAAAATCACCTAAATTTAATCCTTTAAATCAAACATTATTCTGAATATTTTTTTCTTCATTTATTATATTAACATGATTAGGAGGTAAAGAAATTGAGTATCCTTTCATTCAATTAAGCCAAATCTATACTATTATATATTTTAGATTTTTTTTATTAATAAATTTTATTAATAAAATATGAAATAAATTTATTTTCTTTAAAAATTTTATGTTTTATTTAATTTTAATTATAGGATCATTAGTAAGAGTTGCATTTATTACTTTATTAGAACGGAAAGTTTTAGGGTATATTCAGAATCGAAAAGGTCCAAATAAGGTAGGTATTCAAGGAATTTTACAACCTTTTAGAGATGCAATTAAATTATTTTTAAAAGAAAATATTAAGTTAATTAAGGTTAATTATTTAATATATTATTTTAGTCCTTTGATTGGTTTTTTTTTAGCTATAGCTATATTATTAGGAATAATAAATTTATTAAATTTGATTTTAATTGAGTTTTCAATATTGTATTTTTTATGTTGTTTAAGAATTTTAGTTTATACAGTTATAATTGGTGGATGATCTTCTAATTCAAATTATTCTTTGTTAGGAGGTATTCGCTCAATTATTCAATCTTTATCTTATGAAGTTTCTTTATTTTTATTATTTTTTTGTTTATTTATTTATGTAGAGAGGTATAATTTAATTAGATTTAATAGATTTTTTAATTATAGGAAATTATTTTTTTTTAATATACCTTTAAGATTAATATTTTTTATTAGAATTTTAGCTGATTTAAATCGAATTCCATTTGATTTAATTGAGGGGGAGTCAGAGTTAGTGTCAGGGTTTAATACTGAGTATATGAGAGGAAGATTTGCTTTATTTTTTTTAGGCGAGTATTTAATAATTTTGATTTTTAGTATTTGAATTTCTTTATTATTGTTTAATAGGCAAATTTTTTCTCTAGTTTTTTTAATTCAAGTATTAATAATAGTATTTTTAATTATTTTAATTCGGGGGATTTTACCTCGAATTCGTTATGATTGAATAATATATTTATGTTGATATGAAATTTTACCTTTAGTTATATTTATTTTATATTTTTTAATTATTATTAAATATTTAAGATTTATTTCTTTAAATTTAATTTCTTTAATAACGTCAAACTTAATTCATTTATGATTTTTATTAGAAATTAATTTATTAATTTTTTTATTCTTAATAACCAAAACCATAAAATATTTTTCTTTAATACCTTTTTTCTTCTTTATTCAAGCAATTTCTAGATTAATGATTATTTGAATTTTTAACCTAAATTTTCTTTCTATAAATTATTCCCTAATTGAATTTATTTTTTTTTTATCAATCTCTATAAAACTAGGACTTTTTCCATTTACATGATTACCCCCCATTTTTTTTAAATATATAAATTGAAATATAATTTTCTTATTCTCAACATTACAAAAATTTATTCCATTTATAATTATTAAAAATTTTAATTTTAACTATAAATTTCTTTTTTATATTTGTTTATATTCAATTATTCTCTCAACAATAAAAGCAATTTTTTCAGAAAATATTAAATCTATTATAGCATATTCATCAATTAATAATTCTGCTTGAATAATTATTATTATTTTAATTGACACAATAATATTTCAACTATATTTTTTATTTTATTTAATTTTAATATTCTTAATAAAAAATTTCTTTAATCAAATAGATATATCTTACATATCTGATATTTTAATTTATGAAAATTCAAATGTATTAATATACTTTATTTTAATAATTTTTAGACTAAGAATAATTCCACCTTTTTGTTCTTTTATCCCAAAAGTTAGAAGTATTTTAATCTTGATCAAAATTAATATATTAATAATAACATTAATTTTAACAATTTGCTCTATTTTATCTATTTTAATATATTTAACAATTATAATTAAATTACTACTCTATTTTTATTTAAAATATAAAATTAAATATTTTTTGAAATCACAATATAATTATATTTCACTATTTATAATTAGATTTATATTTCCTACTTTTTGATTCATATATTATTTATTAATT---------TTGTTATTATTAATATCAACACCTATTATTATTGTTATTTTACTTATTTTAATTAATTTATTTTTTTCTAAAAAATCTATTTTAGATCGAGAAAAACCTTCACCTTTTGAATGTGGATTTAATCCAATTACTAATGCTCGATTACCCTTTACAATTCAATTTTTTATTATTATAATTATCTTTTTAATTTTTGATATTGAAATTATTATTTTAATTCCTTTAATTCCATCATTTAAACTTAACATAAATCTATTCACTTGATTTATTTCTTCTTTAATTATTATCTTTATTTTATTTTTTGGTTTAATCTACGAATGGAATGAACAATCAACAATTTGAATTAAAATAATTAATTATTATATTTTAAATTTTATTTTGTTATTTATAGTATTAATTCTTATAGTAAAGTTTTTTTTCCATTTTATAATAATATTAATATGTTTAGAATTCTTAGTTTTAACAATTATAAATAGAATTTTTATGAATTTATATGTTGATAATATAGAAGTTTATTATTTAATAATAATAGTATTTTTTGTTATTGAAAGAGTTTTAGGATTAGTTCTTTTAGTTTGTATAATTTGTTATAAGGGAACTGATCATATAAAAAATTTAAATTTATTAATATGAATAAAGTTTTTATTATTTATAGTTTTTAGATTTGGTTTAATAAATTTTAGTTTTGGAAATTTATATATAATTTGTTTTTTATTAATATTTTTTTTAATTTTGAATGTAAATTTAATTTTTAATTTTTGGGTAGAGATTTATTCAATTTTTTCTATTGATTTTTATTCATTTTATTTAATTTTATTAAGAATTTGATTAATTGGGATTATATTAATAATTAAAATAAATAAGATAATAATAATTTTAATTATAAGTTTATTAGTTATTTTATTTTTAAGATTTTCTGTTTTTAATTTTTTATTATTTTATTTTTTATTTGAAGTTAGTTTAATTCCAATTTTTTTAATAATTATATTTGATGGTTATACATTTGAGCGTATTGAAGCTGTTATATATATATTTTTTTTTACATTAATTTCTTCTATACCTTTTTTAATTATTTTATTAGATTTTTATCAATTTTTTAATACTTTAATATTTTATATATTAGATTATTTAAAGTTTAAGATATGGAAAGTAAGATTTATTATTATAATATTAGTATTTTTTGTTAAATTACCATTATTTATTTTTCATATTTGGTTACCTAAAGCTCATGTTGAAGCTCCAGTTTATGGATCAATAATTTTGGCAGGAGTTTTATTAAAATTAGGAGGATATGGAATATTACGAATAGTACAATTTTTTTATTTAAATTTAATAGAGGTTATAATATATTATGTTTCCATTGGATTAATTAGAGGTGTAGTATTAAGATTTTTATGTATAATTCAAATTGATATAAAAATATTAGTAGCCTATTCATCAGTAGTTCATATAAGAATGTTAGTAGCTAGATTATCAACAATAAGAAAAATTGGGTTTGTAGGATCTTATTTAATAATAATTGGTCATGGGTTATGTTCTTCAGGTTTATTTTATTTGGTAAATTTAAGTTATAAACGTATTGGGAGGCGTTTAATGTTTATAAATAAAGGTTTAATTAATTTAAATTCAACTTTAAGTATATGATGATTTTTAATATGTATAGGAAATTTTTCTGCTCCAATTTCTTTAAGATTATTAGGAGAAATTTTTATATTAATAAGATTAATCTCCTTGGATTTATTTTTAATAATTTATTTAATAATTATATGTTTTTTAAGTGTTGCTTATTCTCTATATTTATTTAGATTTACACAACATGGAAATATAAATTTTATAAATTTTAGTTTTTTAAGAATTTCTGTAAAGGAGTTTATAATTATTTTTATTCATTGATTTCCATTAAATACATTAATTTTTGGAATAAATTTGTTTATAATTATTATTATTTATTTATATATTTATTTATTAATATTTTGTAGAATTAGTATATTTATTTTGGCTTTATTATTTATATATTTAAAATTGAGTTTATTTTTTTATTGAAAAATTTTAAATTTAAATTCATTTTTTATTGAATTTATTTTTTATATTGATTGGATTTCATTAATTTTTTTAAGAACTGTGAGGTTAATTTCTAGATTTGTTTTAATATATAGAATTTTTTATATGATAGAGGATAAAACATTAGATCGATTTTTTTATTTAGTTTTGATATTTATTATAAGAATATTTTTAATGATTTTAAGACCAAATATTGTAAGAATTTTAGTTGGATGAGATGGATTGGGATTAGTTTCTTATGCATTAATTATTTATTATCAAAATTGAAAGTCTTATAGAAGAGGTATAGTAACAGTATTATTAAATCGTTTAGGAGATGTTGGAATTTTAATAATAATTAGTTTATTAATAATTAAAGGTTCTTGAAATTTAATATTTTATTTTAATGAGATGTCAATAGTAATTATATTATTAGTTTTTAGAGCTTGTACAAAAAGTGCTCAATTACCTTTTTCAGTTTGATTACCTTTAGCTATAGCAGCCCCTACTCCTGTTTCTTCATTAGTTCATTCATCAACTTTAGTAACTGCTGGAGTTTATTTAATAATTCGTTTTAATTTTTTTTTAGAAGATGAAATTAGAGATTTTTTAATATTTATTTCTAGATTAACAATGTTTATATCTGGTTTAGTAGCTAATTTTGAAACTGATTTAAAAAAAATTATTGCATTATCAACTTTAAGGCAATTAGGATTAATAATAAGAATTTTGTCTTTTGGAGAAGTTAATTTAGGTTTTTTTCATTTAATTATGCATGCATTATTTAAGTCTTTATTATTTATATGTAGAGGAATTATTATTCATTTAATGATAAATAATCAAGATATTCGTTTAATAGGGGGTTTAATTAATTTTTATCCTTATTTAAGAATTATTTTTTTATTTGCTTCTATATCTTTATGTGGATTACCTTTTCTTTCTGGATTTTATTCAAAAGATTTAATTATAGAGATATTTTTAATAAGAAAAATAAATTTAATTAGTTTAATAGTTATTTTTATTTCTACAATATTTACAATTTCTTATAGAGTTCGTTTAATTTATTTAGTTTATTTAAGAAATTTAAATGAATTAAATTATTTTTTTTTAAAGAATGAAAATAATTTTATAATAATATCAATATTAATTTTGTTTATATTATCAATTTTTGGTGGATTTATATTTATTAATTTTTTTTTTTATAGTGAAAAGATTATTATTTTAAAATTTTTAGAAAAAAATTTAATTTTTTTAATTTGTTTTTTTGGTATTTTGTTAGGATATTTTTATTCGCAAAAAGAAATAAATTTTTCATTAATTCAAAATATTTTTTTTAGAAAGATATTTGGTTTAGAATTTATTTTAAATAATTTTTATGAAGGGGTTATAAAACAATCTTTTTACTTATATAAAATTGATAAAGGATTCTTTGAATTTTTACAAATTTTTAGATTTAAAATTAATTTAATTATAGTTTATAATTTTTTTTCTTATTTTATTTTTTCATTAAATAAAATTTTATTATATTTTATTTTTTTAATTTTAGTAATTGTTATTTTTTGGTTTCTATTAATTACTACTATTGTAATTTTAATCTTTTATCCATTCTTAAGTCTATTAAGAATATTAACTATTTTATTAATTTATTCTACCTTAATTTCTTTAAATTTAACTAAATTTACATCTTCCTCATTAAGATCTTATTTAACTTTTCTTATATTTACAGGAGGAATTATAGTTCTATTTACATTTTTCTTAAGATTAATCTCCAATATTCAAATCTATAAAAAATTCTTTATAATATATTTTTTATTTATTAGAGTAACATTATTTATTATATTAAGAATTATACTTTGAGAGACCCATTTAAGATATATATTTAATTTTCATTTAAATTATAATTTTTTATCTTTACCAGATATTTATTTCTCATTTAATTTATTTAACTTTAATCATCTTTACAAATTTCCTAAAAATTTAATAATAATATTTTTAATCATCTACCTTCTTTTAGCACTGATCCTATTAGTAAAATTATCTTTTTCTAATAAAAAACCTCTTCGATCAGCTAATAATAAATTTAATTAATTTAAATTAGTAGATATTGAAATTTTTTTTTATAAAAAAAATTTAATTTTTGTTTTAAAATTAATTTTCGAATGATCATAATAAATAATTTTTTAAATTTAAATAAATAGATTTTTTTAGTATTAAAATTTATAGCAATTAACGATAGTTAAACTTAGATATTTATGATAATTAATGGTCAATTTAGTGCCAGCCACAGCGGTTAAACTAAGATTAAAAGTTAATTACTTCAATATGTAATAAAATAGAAAATATTATAAAATTTATTATAGTATTAATTTAGAATTGTATGAAAAAAATAAATTTTTAACGGTGAAATGTAAAAAATTTAATAAAATATAATTTATAAAAATTTAATTAAAAAAATTATTAGATAAACTAGGATTAGATACCCTATTATAATAATGGAAAAAAATTAAATGTTAAAGTATTAAATGATATATCATTAAATTTATGAAATTTGGCGGTATTTTATCCAAGTTAGGGGAACCTGTTGAGTAATTGATGGTCCACGATAAGATCTACTTAATTTAATACTCGTGTATTGCTGTTTTTAGATATATATTGACTATATTATCATAATTTATATCAATAAAAGTAAAATAATTCAAGTCAAAATACGGTTTAGTTAAGATCAAATGGGTTACAATAATTTAAAATTATACGGATTTTAAAATTTAATTTTTAAATGAAGGTGGACTTAAAAGTAAAATTAATAAATTAATTAATTTGAAGTTTGTTTGAAATATGTACAAATTGCCCGTCACTTCCAATAAAATGGAACAAGTCGTAACAAAGTTTAGGTATCGGAAGATGCTTATAGATAATA---GTAAAATTTGATGAAAATAATTTATTTATATTAAATAGAGTAATAATTAAATATTTGTTAGTTTTAGTAGAAATTTTTAATAAATAAGTTTTATTATAATTTTGTTGTAAAGAAATTGATGATGATAATATGAATTTTTTTCTTCTTAAAAAAATAAAAAGTAAATTTAATTAATTGTACCTTTTGTATCAGGAGTTATTAAGTAGATTTATTAGAATTTAATATATCTCGAATTTTAAAGATCTAGATTATAATGTTAGTTAATATTGAACTATTATTAATAATTTTAATTTAGTAGTGAAATGTTTACCCGATTTAAAAGATATCTAGTTTTTTTAGAGTTGAATTTAATTCAGTATTTAATTTGTATAAAAGTAAATTTTAAGTAAATTTATAAATTTAAATAAAATTATTTTAGGGATTAGCTTAAAATATTTTAATAATTTAATTTAATTTAAGTTTTTAAATGTATTTATAGTAATAAAAATTTTTAATAAGTATGTTATAATTTATAAATAATTTAAATTTAATTTTAAGTGAAAATTTTAAAATTCTATGAAAAAAATTATTTTAATTATGAAAATTAAGATATAATGATAATATTAGTAAATTTTATTTTGTTAGAATAATTAATATATTTAAAATTGATATTAAAGAACTAGACAAAATTTTGTATTCGCCTGTTTATCAAAAACATGGTTTGTAGATAATAATTATAAATCGACTCTGCCCAATGAAATAATATTTTTAATGGCTGCGGTAGCCTGACCGTACAAAGGTAGCAAAATCAATAGTTTTTTAATTGAAAGCTGGAATGAATGAGTTGATGAAATATAAATTGTTTCAATATTAATAATTGAAATTAAAATTTGAGTTAAAATGCTTAAATTTTATTATTAGACGATAAGACCCTATAGAATTTTATAAAATTTAAGTAAAGAAAATTTTTTGTAAGATGAGGTTTTTTACTTAATTATATTTAGTTGGGATGATTATAAAATTTAATGAACTTTTAATTTTTTTAAAAACATTAATTAATGAATTTTTGATTATTATTATAATTTAGAGAAAGAATTACCTTAGGGATAACAGCGTAATATTTTTGGAGAGATCAAATTGATAAAAATGTTTGCGACCTCGATGTTGAATTATGATATAATTTAGGTGCAGGAGTTTAAATTGTTAGTCTGTTCGACTATTAAAATCATACATGATTTGAGTTCAGATCGGTGTAAGCCAGATCGGCTTCTATCTATAATAAATAAAAATTTTTTTGTACGAAAGGACTTAAAATTTGAAATATATTTTTAAAAAAATAATGAATAAGATTAATTTTATTATATTTTGTATTATAATT
>HE1
ATGTTTACAAATCTTTTTTCAATTTTTGACCCTAATTCATCAATTAATCTCTCATTAAATTGATTAGCAATCTCTATTTCATTTTTAATATTCCCAAAAATTTACTGATTAAAACAAAATAAAATAAATTTAGTAACTAAATTAATTTTAATATTTTTATTTAATGAAATAACCAAATTAATCCAAAAAAAAAATCACAATAATATTTTTTTTTTTATAATAATTTTTTTTTTAATTTTAATTATAAATTTTATAGGTTTATTTCCCTATATTTTTACTCCTTCTAGACATTTGACTGTTTCTCTTCCTATGTCATTTTCTATTTGAATAGGAATTATTCTACATAACTGAATTAATAAAACTAATTTTATATTTGCTCATCTTGTTCCTATCGGAACCCCAACCTTATTAATACCCTTAATGGTAATTATTGAAACTATCAGAAATTTAATTCGACCAGGAACTTTAGCTATTCGTCTATCTGCAAACATAATTGCTGGCCACTTACTTTTCAGATTATTAGGTTCTACAGGATCTAACTTAAATTTTTATCTTATTATTTTATTAATTCTAATTCAAATTTTATTATTTATATTAGAAATAGCTGTTTCTACAATTCAATCTTATGTATTCACAATATTAAGATCTTTATATTCAAATGAAAATATTCCACACTTAAGACCTTTAAAATGATTAAATATATATATATTTTTAATTATTTGAATATTAATTTTTATTGTAAAAATAAATTTCACAATACATTTTAATCCTGATAAAAAAAAAATTAAAATTTTTGATAAACAAATAAATTGAAAAATTTTAATTGTATTGTCCAAATGATTTTACTCCACAAATCACAAAGATATTGGCTTACTATACTTTGTTTTTGGATTGTGGTCAGGAATAGTAGGCTCAGCATTAAGAATAATTATTCGAATAGAATTAAGAGCCCCAGGTAAATTAATTGGCAATGACCAAATTTATAATACTATTGTTACTGCCCATGCTTTTATTATAATTTTTTTTATAGTTATACCATTTATAATTGGAGGATTCGGAAATTGGCTTGTACCCTTAATATTAACAGCCCCTGATATAGCTTTTCCTCGAATAAATAATATAAGATTTTGACTCTTACCCCCTTCTTTAGCCTTATTAATTATAAGAAATATTATTGGATCAGGTGTTGGAACAGGATGAACTCTTTATCCTCCTTTATCATCTAATTTAGGGCATAACTCACCTTCTGTAGATTTAAGAATTTTTGCTCTTCATATTGCTGGAATTTCTTCTATCATAGGAGCTATTAATTTTATTGTTACAATTTTTAATATACACACAAAAACACCAACTTTAAATTTTATTTCCCTTTTTGCATGGGCAGTTTTAATTACTGCAATCTTACTACTTTTATCTTTACCTGTACTTGCAGGTGCAATTACTATACTTCTTACTGATCGAAATTTCAATACTTCATTTTTTGACCCTGCTGGGGGTGGAGATCCAATTTTATATCAACACTTATTTTGATTTTTTGGTCATCCAGAAGTATATATTTTAATTTTACCCGGATTTGGTATTATTTCTCATATTATTACCAATGAATCTAGAAAAAAAGAAATTTTTGGAACCTTAGGAATAATTTATGCTATAATTACTATCGGGATTTTAGGTTTTATTGTTTGAGCACATCACATATTTACTGTTGGTTTAGATGTTGATACTCGGGCTTATTTTACTTCTGCAACAATAATTATTGCAATTCCAACAGGAATTAAAGTATTTAGTTGACTTGCTACTATTTATGGTTCAAAAATCAACTATACCCCTGCAATAATTTGAAGAATGGGATTTATTTTTTTATTCACTTTAGGTGGATTAACAGGAATTATCCTTTCCAATTCATCTCTAGATATTATTCTGCATGATACATACTATGTGATTGGTCATTTTCATTATGTCTTATCAATAGGTGCTGTTTTTGCTATCATTGCAGGTTTTATTTATTGATTTCCTTTATTTTTTGGATTTACTTTAAATAAAAAAATACTAAAAACTCAATTTATATGTATATTCTTAGGTGTAAATTTAACTTTTTTTCCTCATCATTTTCTTGGTTTAAATGGATTTCCTCGACGATATTCTGATTATCCAGATATATATATATGTTGAAATACCCTATCTTCTATAGGATCATTAATTTCTTTTATAGCTTTAATTTTTATAATCTTTATTATTTGAGAGGCTTTTGTCTCCCAACGTATTGCATTATTTAAATTTTTTATATCCACAAATATTGAATGATTTCATTTTATACCCCCAAAATCTCATTCATATTGAGAAATTCCATCTCTATCAAAAAAATTAATTCACACCTGAAATAATTATTTTATTCAAGATTCAAATTCACCTAATATAGATCAATTAATTTTTTTTCATGATTTAACTTTAACAATTATTATTCTTATTACCAGTTGTATTATTTATATATTTTATTTTTTAATTACAAATAAATTAATTGATCGATTCATAATTAATGAACATTTAATTGAATTAATTTGAACAATTATTCCAATATTAACTCTTTTATTTATTGCTGCTCCATCCTTAAAAATTTTATATTTACTTGAAGAAAGTTCTTCTCCTATTATTTCTTTAAAAACTATTGGTCATCAATGATATTGACAATATGAATTATCAGATTATTTAAATATTGAATTTGACTCATTTATACAAAATTATGATTCATCCACACCTTGAATAGCTCGTCTATTAGATGTTGATAATCGAGTTATTTTACCATTTAATTCTTCTATCCGTTTATTATTCACCTCCACAGACGTAATTCATTCATGAACAATTCCTGCCTTAGGAATTAAAATAGATGCAACTCCTGGTCGAATTAATCAAGCATTACTATTTATGAATCGACCAGGTTTATTTTTTGGTCAATGTTCTGAAATTTGTGGGGCTAATCATTCATTTATACCTATTGTAATTGAATCAACAAATTTAAATTACTTTATTAATTGAATAAAATCTTTTATGAATTTATCCAACCATCCCTATCATATTGTTTCTATTAGACCTTGACCAATTTTTTTATCTTTTAATATTATATTTTTATTTATTGGAATAATTAAATGATTTTATTTCCAAAATTTTTATTTAATTATTTCAAGAATAATTTTAATGATACTAATTTTATTTCAATGATGACGAGATGTAATTCGTGAAGGAACTTATCAAGGATGCCATACATCATATGTTATAAAAAATCTACGTTTAGGAATAATTTTATTTATTACTTCAGAAATTTTTTTTTTTATTTCATTATTTTGAGCTTATTTTCATTCTTCATTAGCACCAAGAATTGAAATTGGTTTAATATGACCCCCAAAAGGAATTAAAATATTCAATCCTTATGATATTCCTCTATTAAATTCAATTATTCTAATTTCTTCTGGAATAACTATTTCATGATCCCACTATAGAATAATTTCAAATAAATTTAAAAAATCTTTTTTTAGATTAATTCAAACTATTATTTTAGGCTTTATTTTTTCATTTTTTCAATATATCGAATATTACCAAGCTCCTTTTACAATCTCAGATTCCTGTTTTGGTTCAATCTTTTTTTTAACAACAGGTTTTCATGGTATTCATGTTATTATTGGTAATATATTTTTAATAATCTGTGCTTTACGAATTTTTTTAAATCATTTCTCTAAAAATCACCATTTAGGATTTGAAGCTGCTATCTGATATTGACATTTTGTTGATATTGTATGATTATTTGTTTATACCTGAATTTATTGATGATCATTTATAAATTCAATGAATAAATCTATATTAAAAACACATCCTTTATTAAAATTTCTATCTAATTCCTTAATTTTTTTACCAACTCCTTTAAATATTAATTATTGATGAAATATTGGATCTTTACTAGGTCTATGTTTAATAATTCAAATTATTTCTGGTCTATTTTTATCAATACATTATACTCCTTCTATTGACCAAGCATTCAATAGAGTAATTCATATCATAAAAGATATTAATTACGGATGATTAATACGTTTAATTCACATAAATGGAGCATCTTTATTTTTTATTTGTTTATATGTTCATATTGGTCGAGGTATTTATTATAATTCTTTTATACTAACACAAACTTGATCAATTGGTGTAATTATTTTTTTACTAACTATAGCAACAGCTTTTTTAGGATATGTTTTACCTTGAGGTCAAATATCTTTATGAGGAGCAACAGTAATTACAAATTTAATTTCCGCTATTCCATATCTTGGACAATATATTGTAAACTGAATTTGAGGAGGATTTTCCATTAGAAATCCAACATTAAATCGATTTTATTCTTTACACTTTATTTTACCTTTTATTATTCTATTTATAGTTGTCATTCATTTAATATTTCTACACCAATCAGGATCAAATAATCCATTAGGATCTTATAGAAATTTAAATAAAATTATTTTTCATCCTTATTTTATTATTAAAGATTCAATTACTTTTATTATATTAATTATTATATTTTTAATTTTTATTTTACAATTTCCTTATTTATTAGGAGACCCTGACAATTTTACCCCTGCAAATCCTTTAATTACACCCTCTCATATTAAACCTGAATGATATTTCTTATTTGCTTATGCTATCCTTCGTGCAATCCCAAATAAATTAGGGGGAGTTATAGCTTTATTAATATCAATCTTAATTCTAATAACTTTACCTTGAATTAATAAATTATATACAAAATCACCTAAATTTAATCCTTTAAATCAAACATTATTCTGAATATTTTTTTCTTCATTTATTATATTAACATGATTAGGAGGTAAAGAAATTGAGTACCCTTTCATTCAATTAAGCCAAATCTACACTATTATATATTTTAGATTTTTTTTATTAATAAATTTTATTAATAAAATATGAAATAAATTTATTTTCTTTAAAAATTTTATGTTTTATTTAATTTTAATTATAGGATCATTAGTAAGAGTTGCATTTATTACTTTATTAGAACGGAAAGTTTTAGGGTATATTCAGAATCGAAAAGGCCCAAATAAGGTAGGTATTCAAGGAATTTTACAACCTTTTAGAGATGCAATTAAATTATTTTTAAAAGAAAATATTAAGTTAATTAAGGTTAATTATTTAATATATTATTTTAGTCCTTTGATTGGTTTTTTTTTAGCTATAGCTATATTATTAGGAATAATAAATTTATTAAATTTGATTTTAATTGAGTTTTCAATATTGTATTTTTTATGTTGTTTAAGAATTTTAGTTTATACAGTTATAATTGGTGGATGATCTTCTAATTCAAATTATTCTTTGTTAGGAGGTATTCGTTCAATTATTCAATCTTTATCTTATGAAGTTTCTTTATTTTTATTATTTTTTTGTTTATTTATTTATGTAGAGAGGTATAATTTAATTAGATTTAATAGATTTTTTAATTATAGGAAATTATTTTTTTTTAATATACCTTTAAGATTAATATTTTTTATTAGAATTTTAGCTGATTTAAATCGAATTCCATTTGATTTAATTGAGGGGGAGTCAGAGTTAGTGTCAGGGTTTAATACTGAGTATATGAGAGGAAGATTTGCTTTATTTTTTTTAGGTGAGTATTTAATAATTTTGATTTTTAGTATTTGAATTTCTTTATTATTGTTTAATAGACAAATTTTTTCTTTAGTTTTTTTAATTCAAGTATTAATAATAGTATTTTTAATTATTTTAATTCGGGGGATTTTACCTCGAATTCGTTATGATTGAATAATATATTTATGTTGATATGAAATTTTACCTTTAGTTATATTTATTTTATATTTTTTAATTATTATTAAATATTTAAGATTTATTTCTTTAAATTTAATTTCTTTAATAACGTCAAACTTAATTCATTTATGATTTTTATTAGAAATTAATTTATTAATTTTTTTATTCTTAATAACCAAAACCATAAAATATTTTTCTTTAATACCTTCTTTCTTCTTTATTCAAGCAATTTCTAGATTAATGATTATTTGAATTTTTAACCTAAATTTTCTTTCTATAAATTATTCCCTAATTGAATTTATTTTTTTTTTATCAATCTCTATAAAACTAGGACTTTTTCCATTTACATGATTACCCCCCATTTTTTTTAAATATATAAATTGAAATATAATTTTCTTATTCTCAACATTACAAAAATTTATTCCATTTATAATTATTAAAAATTTTAATTTTAACTATAAATTTCTTTTTTATATTTGTTTATATTCAATTATTCTCTCAACAATAAAAGCAATTTTTTCAGAAAATATTAAATCTATCATAGCATACTCATCAATTAATAATTCTGCTTGAATAATTATTATTATTTTAATTGACACAATAATATTCCAACTATATTTTTTATTTTATTTAATTTTAATATTTTTAATAAAAAATTTCTTTAATCAAATAGATATATCTTACATATCTGATATTTTAATTTATGAAAATTCAAATGTATTAATATACTTTATTTTAATAATTTTTAGACTAAGAATAATTCCACCTTTTTGTTCTTTTATCCCAAAAGTTAGAAGTATTTTAATCTTGATCAAAATAAATATATTGATAATAACATTAATTTTAACAATTTGTTCTATTTTATCTATTTTAATATATTTAACAATTATAATTAAATTACTACTCTACTTTTATTTAAAATATAAAATTAAATATTTTTTGAAATCACAATATAATTATATTTCACTATTTATAATTAGATTTATATTTCCTACTTTTTGATTCATATATTATTTATTAATTATTCTTAAATTATTATTATTAATATCAACACCTATTATTATTGTTATTTTACTTATTTTAATTAATTTATTTTTTTCTAAAAAATCTATCTTAGACCGAGAAAAACCTTCACCTTTTGAATGTGGATTTAATCCAATTACTAATGCTCGATTACCCTTTACAATTCAATTTTTTATTATTATAATTATCTTTTTAATTTTTGATATTGAAATTATTATTTTAATTCCTTTAATTCCATCATTTAAACTTAACATAAATCTATTTACTTGATTTATTTCTTCTTTAATTATTATCTTTATTTTATTTTTTGGTTTAATCTATGAATGAAATGAACAATCAACAATTTGAATTAAAATAATTAATTATTATATTTTAAATTTTATTTTGTTATTTATAGTATTAATTCTTATAGTAAAGTTTTTTTTTCATTTTATAATAATATTAATATGTTTAGAATTCTTAGTTTTAACAATTATAAATAGAATTTTTATGAATTTATATATTGATAATATAGAAGTTTATTATTTAATAATAATAGTATTTTTTGTTATTGAAAGAGTTTTAGGATTAGTTCTTTTAGTTTGTATAATTTGTTATAAGGGAACCGATCATATAAAAAATTTAAATTTATTAATATGAATAAAGTTTTTATTATTTATAGTTTTTAGATTTGGTTTAATAAATTTTAGTTTTGGAAATTTATATATAATTTGTTTTTTATTAATATTTTTTCTAATTTTGAATGTAAATTTAATTTTTAATTTTTGGGTAGAGATTTATTCAATTTTTTCTATTGATTTTTATGCATTTTATTTAATTTTATTAAGAATTTGATTAATTGGGATTATATTAATAATTAAAATAAATAAGATAATAATAATTTTAATTATAAGTTTATTAGTTATTTTATTTTTAAGATTTTCTGTTTTTAATTTTTTATTATTTTATTTTTTATTTGAAGTTAGTTTAATTCCAATTTTTTTAATAATTATATTTGATGGTTATACATTTGAGCGTATTGAAGCTGTTATATATATATTTTTTTTTACATTAATTTCTTCAATGCCTTTTTTAATTATTTTATTAGATTTTTATCAATTTTTTAATACTTTAATATTTTATATATTAGATTATTTAAAGTTTAAGATATGGAAAGTAAGATTTATTATTATAATATTAGTATTTTTTGTTAAATTACCATTATTTATTTTTCATATTTGATTACCTAAAGCTCATGTTGAAGCTCCAGTTTATGGATCAATAATTTTGGCAGGAGTTTTATTAAAATTAGGGGGATATGGAATATTACGAATAGTACAATTTTTTTATTTAAATTTAATAGAGGTTATAATATATTATATTTCCATTGGGTTAATTAGAGGTGTAGTATTAAGATTTTTATGTATAATTCAAATTGATATAAAAATATTAGTAGCTTATTCGTCAGTAGTTCATATAAGAATGTTAGTAGCTAGATTATCAACAATAAGAAAAATTGGGCTTGTAGGATCTTATTTAATAATAATTGGTCATGGGTTATGTTCTTCAGGTTTATTTTATTTGGTAAATTTAAGTTATAAACGTATAGGAAGGCGTTTAATGTTTATAAATAAAGGTTTAATTAATTTAAATTCAACTTTAAGTATATGATGATTTTTAATATGTATAGGAAATTTTTCTGCCCCAATTTCTTTAAGATTATTAGGAGAAATTTTTATATTAATAAGATTAATCTCTTTGGATTTATTTTTAATAATTTATTTAATAATTATATGTTTTTTAAGTGTTGCTTATTCTTTATATTTATTTAGATTTACACAACATGGAAATATAAATTTTATAAATTTTAGTTTTTTAAGAATTTCTGTAAAGGAGTTTATAATTATTTTTATTCATTGATTTCCATTAAATACATTAATTTTTGGGATAAATTTGTTTATAATTATTATTATTTATTTATATATTTATTTATTAATATTTTGTAGAATTAGTATATTTATTTTGGCTTTATTATTTATATATTTAAAATTGAGTTTATTTTTTTATTGAAAAATTTTAAATTTAAATTCATTTTTTATTGAATTTATTTTTTATATTGATTGGATTTCATTAATTTTTTTAAGAACTGTAAGGTTAATTTCTAGATTTGTTTTAATATATAGAATTTTTTATATAATAGAGGATAAAACATTAGATCGATTTTTTTATTTAGTTTTGATATTTATTATAAGAATATTTTTAATGATTTTAAGACCAAATATTGTAAGAATTTTAGTTGGATGAGATGGATTGGGGTTAGTTTCTTATGCATTAATTATTTATTATCAAAATTGAAAGTCTTATAGAAGAGGTATAGTAACAGTATTATTAAATCGTTTAGGAGATGTTGGAATTTTAATAATAATTAGTTTATTAATAATTAAAGGTTCTTGAAATTTAATATTTTATTTTAATGAGATGTCAATAGTAATTATATTATTAGTTTTTAGAGCTTGTACAAAAAGTGCTCAATTACCTTTTTCAGTTTGATTACCTTTAGCTATAGCAGCTCCTACTCCTGTTTCTTCACTAGTTCATTCATCAACTCTAGTAACTGCTGGAGTTTATTTAATAATTCGTTTTAATTTTTTTTTAGAAGATGAAATTAGAGATTTTTTAATATTTATTTCTAGATTAACAATATTTATATCTGGTTTAGTAGCTAATTTTGAAACTGATTTAAAAAAAATTATTGCATTATCAACTTTAAGACAGTTAGGGTTAATGATAAGAATTTTGTCTTTTGGAGAAGTTAATTTAGGTTTTTTTCATTTAATTATGCATGCATTATTTAAGTCTTTATTATTTATATGTAGAGGAATTATTATTCATTTAATGATAAATAATCAAGATATTCGTTTAATAGGAGGTTTAATTAATTTTTATCCCTATTTAAGAATTATTTTTTTATTTGCTTCTATATCCTTATGTGGATTACCTTTTCTTTCTGGATTTTATTCAAAAGATTTAATTATAGAGATATTTTTAATAAGAAAAATAAATTTAATTAGTTTAATAGTTATTTTTATTTCTACAATATTCACAATTTCTTATAGAGTTCGTTTAATTTATTTAGTTTATTTAAGAAATTTAAATGAATTAAATTATTTTTTTTTAAAGAATGAGAATAATTTTATAATAATATCAATATTAATTTTGTTTATATTATCAATTTTTGGTGGATTTATATTTATTAATTTTTTTTTTTATAGTGAAAAGATTATTATTTTAAAATTTTTAGAAAAAAATTTAATTTTTTTAATTTGTTTTTTTGGTATTTTGTTAGGATATTTTTATTCACAAAAAGAAATAAATTTTTCATTAATTCAAAATATTTTTTTTAGAAAGATATTTGGTTTAGAATTTATTTTAAATAATTTTTATGAAGGGGTAATAAAACAATCTTTTTATTTATATAAAATTGATAAAGGATTTTTTGAATTTTTACAAATTTTTAGATTTAAAATTAATTTAATTATAGTTTATAATTTTTTTTCTTATTTTATTTTTTCATTAAATAAAATTTTATTATATTTTATTTTTTTAATTTTAGTAATTGTTATTTTTTGGTTTCTATTAATTACTACTATTGTAATTTTAATCTTTTATCCATTCTTAAGTCTATTAAGAATATTAACTATTTTATTAATTTATTCTACCTTAATTTCTTTAAATTTAACTAAATTTACATCTTCCTCATTAAGATCTTATTTAACTTTTCTTATATTTACAGGAGGAATTATAGTTCTATTTACATTTTTCTTAAGATTAATCTCCAATATTCAAATTTATAAAAAATTCTTTATAATATATTTTTTATTTATTAGAATAACATTATTTATTATATTAAGAATTATACTTTGAGAGACCCATTTAAGATATATATTTAATTTTCATTTAAATTATAATTTTTTATCTTTACCAGATATTTATTTCTCATTTAATTTATTTAACTTTAATCATCTTTACAAATTTCCTAAAAATTTAATAATAATATTTTTAATCATTTACCTTCTTTTAGCACTGATCCTATTAGTAAAATTATCTTTTTCTAATAAAAAACCTCTTCGATCAACTAATAATAAATTTAATTAATTTAAATTAGTAGATATTGAAATTTTTTTTTATAAAAAAAATTTAATTTTTGTTTTGAAATTAATTTTCGAATGATCATAATAAATAATTTTTTAAATTTAAATAAATAGATTTTTTTAGTATTAAAATTTATAGCAATTAACGATAGTTAAACTTAGATATTTATGATAATTAATGGTCAATTTAGTGCCAGCCACAGCGGTTAAACTAAGATTAAAAGTTAATTACTTCAATATGTAATAAAATAGAAAATATTATAAAATTTATTATAGTATTAATTTAGAATTGTATGAAAAAAATAAATTTTTAACGGTGAAATGTAAAAAATTTAATAAAATATAATTTATAAAAATTTAATTAAAAAAATTATTAGATAAACTAGGATTAGATACCCTATTATAATAATGG-AAAAAATTAAATGTTAAAGTATTAAATGATATATCATTAAATTTATGAAATTTGGCGGTATTTTATCCAAGTTAGGGGAACCTGTTGAGTAATTGATGGTCCACGATAAGATCTACTTAATTTAATACTCGTGTATTGCTGTTTTTAGATATATTTTGACTATATTATCATAATTTATATCAATAAAAGTAAAATAATTCAAGTCAAAATACGGTTTAGTTAAGATCAAATGGGTTACAATAATTTAAAATTATACGGATTTTAAAATTTAATTTTTAAATGAAGGCGGACTTAAAAGTAAAATTAATAAATTAATTAATTTGAAGTTTGTTTGAAATATGTACAAATTGCCCGTCACTTCCAATAAAATGGAACAAGTCGTAACAAAGTTTAGGTATCGGAAGATGCTTATAGATAATAGTTGTAAAATTTGATGAAAATAATTTATTTATATTAAATAGAGTAATAATTAAATATTTGTTAGTTTTAGTAGAAATTTTTAATAAATAAGTTTTATTATAATTTTGTTGTAAAGAAATTGATGATGATAAAATGAATTTTTTTCTTCTTAAAAAAATAAAAAGTAAATTTAATTAATTGTACCTTTTGTATCAGGAGTTATTAAGTAGATTTATTAGAATTTAATATATCTCGAATTTTAAAGATCTAGATTATAATGTTAGTTAATATTGAACTATTATTAATAATTTTAATTTAGTAGTGAAATGTTTACCCGATTTAAAAGATATCTAGTTTTTTTAGAGTTGAATTTAATTCAGTATTTAATTTGTATAAAAGTAAATTTTAAGTAAATTTATAAATTTAAATAAAATTATTTTAGGGATTAGCTTAAAATATTTTAATAATTTAATTTAATTTAAGTTTTTAAATGTATTTATAGTAATAAAAATTTTTAATAAGTATGTTATAATTTATAAATAATTTAAATTTAATTTTAAGTGAAAATTTTAAAATTCTATGAAAAAAATTATTTTAATTATGAAAATTAAGATATAATGATAATATTAGTAAATTTTATTTTGTTAGAGTAATTAATATATTTAAAATTGATATTAAAGAACTAGACAAAATTTTGTATTCGCCTGTTTATCAAAAACATGGTTTGTAGATAATAATTATAAATCGACTCTGCCCAATGAAATAATATTTTTAATGGCTGCGGTAGCCTGACCGTACAAAGGTAGCAAAATCAATAGTTTTTTAATTGAAAGCTGGAATGAATGAGTTGATGAAATATAAATTGTTTCAATATTAATAATTGAAATTAAAATTTGAGTTAAAATGCTTAAATTTTATTATTAGACGATAAGACCCTATAGAATTTTATAAAATTTAAGTAAAGAAAATTTTTTGTAAGATGAGGTTTTTTACTTAATTATATTTAGTTGGGATGATTATAAAATTTAATGAACTTTTAATTTTTTTAAAAACATTAATTAATGAATTTTTGATTATTATTATAATTTAGAGAAAGAATTACCTTAGGGATAACAGCGTAATATTTTTGGAGAGATCAAATTGATAAAAATGTTTGCGACCTCGATGTTGAATTATGATATAATTTAGGTGCAGGAGTTTAAATTGTTAGTCTGTTCGACTATTAAAATCATACATGATTTGAGTTCAGATCGGTGTAAGCCAGATCGGTTTCTATCTATAATAAATAAAAATTTTTTTGTACGAAAGGACTTAAAATTTGAAATATATTTTTAAAAAAATAATGAATAAGATTAATTTTATTATATTTTGTATTATAATT
>HE3
ATGTTTACAAATCTTTTTTCAATTTTTGACCCTAATTCATCAATTAACCTCTCATTAAATTGACTAGCAATCTCTATTTCATTTTTAATATTCCCAAAAATTTATTGATTAAAACAAAATAAAATAAATTTAGTAACTAAATTAATTTTAATATTTTTATTTAATGAAATAACCAAATTAATCCAAAAAAAAAATCACAATAATATTTTTTTTTTTATAATGATTTTTTTTTTAATTTTAATTATAAATTTTATAGGTTTATTCCCCTATATTTTTACTCCTTCTAGACATTTAACTGTTTCTCTTCCTATATCATTTTCTATTTGAATAGGAATTATTCTACATAATTGAATTAATAAAACTAATTTTATATTTGCTCATCTTGTTCCTATTGGGACTCCAACCTTATTAATACCCTTAATGGTAATTATTGAAACTATCAGAAATTTAATTCGACCGGGAACTTTAGCTATTCGTCTATCTGCAAACATAATTGCTGGTCACTTACTTTTTAGACTATTAGGTTCTACAGGATCTAACTTAAATTTTTATCTTATTATTTTATTAATTCTAATTCAAATTTTATTATTTATATTAGAAATAGCTGTTTCTTCAATTCAATCTTATGTATTCACAATATTAAGATCTTTATATTCAAATGAAAATATTCCACACTTAAGACCTTTAAAATGATTAAATATATATATATTTTTAATTATTTGAATATTAATTTTTATTGTTAAAATAAATTTCACAATACATTTTAATCCTGATAAAAAAAAAATTAAAATTTTTGATAAACAAATAAATTGAAAAATTTTGATTGTATTGTCAAAATGATTTTACTCCACAAATCACAAAGATATTGGCTTACTATACTTTGTTTTTGGATTGTGGTCAGGAATAGTGGGCTCAGCATTAAGAATAATTATTCGAATAGAATTAAGAGCTCCAGGTAAATTAATTGGCAATGACCAAATTTATAATACTATTGTTACTGCCCATGCTTTTATTATAATTTTTTTTATAGTTATACCATTTATAATTGGAGGATTCGGAAATTGGCTTGTACCCTTAATATTAACAGCCCCTGATATAGCTTTTCCTCGAATAAATAATATAAGATTTTGACTCTTACCACCTTCTTTAGCCTTATTAATTATAAGAAATATTATCGGATCAGGTGTCGGGACAGGATGAACTCTTTATCCTCCTTTATCATCTAATTTAGGACATAATTCACCTTCTGTAGATTTAAGAATTTTTGCTCTTCATATTGCTGGAATTTCTTCTATCATAGGAGCTATTAATTTTATTGTCACAATTTTTAATATACACACAAAAACACCAACTTTAAATTTTATTTCCCTTTTTGCATGGGCAGTTTTAATTACTGCAATCTTACTACTTTTATCTTTACCTGTACTTGCAGGTGCAATTACTATACTTCTTACTGATCGAAATTTCAATACTTCATTTTTTGACCCTGCTGGAGGAGGAGATCCAATTTTATATCAACACTTATTTTGATTTTTTGGTCATCCAGAAGTTTATATTTTAATTTTACCCGGATTTGGTATTATTTCTCATATTATTACCAATGAATCTAGAAAAAAAGAAATTTTTGGAACCTTAGGAATAATTTATGCTATAATTACTATCGGGATTTTAGGTTTTATTGTTTGAGCACATCACATATTTACTGTTGGTTTAGATGTTGATACTCGGGCTTATTTTACTTCTGCAACAATAATTATTGCAATTCCAACAGGAATTAAAGTATTTAGTTGACTTGCTACTATTTATGGTTCAAAAATCAACTATACCCCTGCAATAATTTGAAGAATGGGATTTATTTTTTTATTCACTTTAGGTGGATTAACAGGAATTATCCTTTCCAATTCATCTCTAGATATTATTCTGCATGATACATACTATGTGATTGGTCATTTTCATTATGTCTTATCAATAGGTGCTGTTTTTGCTATCATTGCAGGTTTTATTTATTGATTTCCTTTATTTTTTGGATTTACTTTAAATAAAAAAATACTAAAAACTCAATTTATATGTATATTCTTAGGTGTAAATTTAACTTTTTTTCCTCATCATTTTCTTGGTTTAAATGGATTTCCTCGACGATATTCTGACTACCCAGATATATACATATGTTGAAATACCTTATCCTCTATAGGATCATTAATTTCTTTTATAGCTTTAATTTTTATAATCTTTATTATTTGAGAGGCTTTTGTCTCCCAACGTATTGCATTATTTAAATTTTTTATATCCACAAATATTGAATGATTTCATTTTATACCCCCGAAATCTCATTCATATTGAGAAATTCCATCTCTATCAAAAAAATTAATTCACACCTGAAATAATTATTTTATTCAAGATTCAAATTCACCTAATATAGATCAATTAATTTTTTTTCATGATTTAACTTTAACAATTATTATTCTTATTACCAGTTGTATTATTTATATATTTTATTTTTTAATTACAAATAAATTAATTGATCGATTCATAATTAATGAACATTTAATTGAATTAATTTGAACAATTATTCCAATATTAACTCTTTTATTTATTGCTGCCCCATCCTTAAAAATTTTATATTTACTTGAAGAAAGTTCTTCTCCTATTATTTCTTTAAAAACTATTGGTCATCAATGATATTGACAATATGAATTATCAGATTATTTAAATATTGAATTTGATTCATTTATACAAAATTATGATTCATCCACACCTTGAATAGCTCGTCTATTAGATGTTGATAATCGAGTTATTCTACCATTTAATTCTTCTATCCGTTTATTATTTACCTCCACAGACGTAATTCATTCATGAACAATTCCTGCCTTAGGAATTAAAATAGATGCAACTCCTGGTCGAATTAATCAAGCATTACTATTTATGAATCGACCAGGTTTATTTTTTGGTCAATGTTCTGAAATTTGTGGGGCTAATCATTCATTTATACCTATTGTAATTGAATCAACAAATTTAAATTACTTTATTAATTGAATAAAATCTTTTATGAATTTATCCAACCATCCCTATCATATTGTTTCTATTAGACCTTGACCAATTTTTTTATCTTTTAATATTATATTTTTATTTATTGGAATAATTAAATGATTTTATTTCCAAAATTTTTATTTAATTATTTCAAGAATAATTTTAATGATACTAATTTTATTTCAATGATGACGAGATGTAATTCGTGAAGGAACTTATCAAGGATGCCATACATCATATGTTATAAAAAATCTACGCTTAGGGATAATTTTATTTATTACCTCAGAAATTTTTTTTTTTATTTCATTATTTTGAGCTTATTTTCATTCTTCATTAGCACCAAGAATTGAAATTGGTTTGATATGACCCCCAAAAGGAATTAAAATATTCAATCCTTATGATATTCCTCTATTAAATTCAATTATTCTAATTTCTTCTGGAATAACTATTTCATGATCCCACTATAGAATAATTTCAAATAAATTTAAAAAATCTTTTTTTAGATTAATTCAAACTATTATTTTAGGCTTTATTTTTTCATTTTTTCAATATATCGAATATTACCAAGCTCCTTTTACAATCTCAGATTCCTGTTTTGGTTCAATCTTTTTTTTAACCACAGGTTTTCATGGTATTCATGTTATTATTGGTAATATATTTTTAATAATTTGTGCTTTACGAATTTTTTTAAATCATTTCTCTAAAAATCACCATTTAGGATTTGAAGCTGCTATCTGATATTGACATTTTGTTGATATTGTATGATTATTTGTTTATACCTGAATTTATTGATGATCATTTATAAATTCAATGAATAAATCTATATTAAAAACACATCCTCTATTAAAATTTCTATCTAATTCCTTAATTTTTTTACCAACTCCTTTAAATATTAATTATTGATGAAATATTGGATCTTTATTAGGTCTATGTTTAATAATTCAAATTATTTCTGGCCTATTTTTATCAATACATTATACTCCTTCTATTGACCAAGCATTCAATAGAGTAATCCATATCATAAAAGATATTAATTATGGATGATTAATACGTTTAATTCACATAAATGGGGCATCTTTATTTTTTATTTGTTTATATATTCATATTGGTCGAGGTATTTATTATAATTCTTTTATACTAACACAAACTTGATCAATTGGTGTAATTATTTTTTTACTAACTATAGCAACAGCTTTTTTAGGATATGTTTTACCTTGAGGTCAAATATCTTTATGGGGAGCAACAGTAATTACAAATTTAATTTCCGCTATTCCATATCTTGGACAATATATTGTAAACTGAATTTGAGGGGGATTTTCCATTAGAAATCCAACATTAAATCGATTTTATTCTTTACACTTTATTTTACCTTTTATTATTCTATTTATAGTTGTCATTCATTTAATATTTCTACATCAATCAGGATCAAATAATCCATTAGGATCTTATAGAAACTTAAATAAAATTATTTTTCATCCTTATTTTATTATTAAAGATTCAATTACTTTTATTATATTAATTATTATATTTTTAATTTTTATTTTACAATTTCCCTATTTATTAGGAGACCCTGACAATTTTACCCCTGCAAATCCTTTAATTACACCTTCTCATATTAAACCTGAATGATATTTCTTATTTGCTTATGCTATTCTTCGTGCAATCCCAAATAAATTGGGGGGAGTTTTAGCTTTATTAAGATCAATCTTAATTCTAATAACTTTACCTTGAATTAATAAATTATATACAAAATCACCTAAATTTAATCCTTTAAATCAAACATTATTCTGAATATTTTTTTCTTCATTTATTATATTAACATGATTAGGAGGTAAAGAAATTGAGTATCCTTTCATTCAATTAAGCCAAATCTATACTATTATATATTTTAGATTTTTTTTATTAATAAATTTTATTAATAAAATATGAAATAAATTTATTTTCTTTAAAAATTTTATGTTTTATTTAATTTTAATTATAGGATCATTAGTAAGAGTTGCATTTATTACTTTATTAGAACGGAAAGTTTTAGGGTATATTCAGAATCGAAAAGGTCCAAATAAGGTAGGTATTCAAGGAATTTTACAACCTTTTAGAGATGCAATTAAATTATTTTTAAAAGAAAATATTAAGTTAATTAAGGTTAATTATTTAATATATTATTTTAGTCCTTTGATTGGTTTTTTTTTAGCTATAGCTATATTATTAGGAATAATAAATTTATTAAATTTGATTTTAATTGAGTTTTCAATATTGTATTTTTTATGTTGTTTAAGAATTTTAGTTTATACAGTTATAATTGGTGGATGATCTTCTAATTCAAATTATTCTTTGTTAGGAGGTATTCGTTCAATTATTCAATCTTTATCTTATGAAGTTTCTTTATTTTTATTATTTTTTTGTTTATTTATTTATGTAGAGAGGTATAATTTAATTAGATTTAATAGATTTTTTAATTATAGGAAATTATTTTTTTTTAATATACCTTTAAGATTAATATTTTTTATTAGAATTTTAGCTGATTTAAATCGAATTCCATTTGATTTAATTGAGGGGGAGTCAGAGTTAGTGTCAGGGTTTAATACTGAGTATATGAGAGGAAGATTTGCTTTATTTTTTTTAGGTGAGTATTTAATAATTTTGATTTTTAGTATTTGAATTTCTTTATTATTGTTTAATAGGCAAATTTTTTCTCTAGTTTTTTTAATTCAAGTATTAATAATAGTATTTTTAATTATTTTAATTCGGGGGATTTTACCTCGAATTCGTTATGATTGAATAATATATTTATGTTGATATGAAATTTTACCTTTAGTTATATTTATTTTATATTTTTTAATTATTATTAAATATTTAAGATTTATTTCTTTAAATTTAATTTCTTTAATAACGTCAAACTTAATTCATTTATGATTTTTATTAGAAATTAATTTATTAATTTTTTTATTCTTAATAACCAAAACCATAAAATATTTTTCTTTAATACCTTTTTTCTTCTTTATTCAAGCAATTTCTAGATTAATGATTATTTGAATTTTTAACCTAAATTTTCTTTCTATAAATTATTCCCTAATTGAATTTATTTTTTTTTTATCAATCTCTATAAAACTAGGACTTTTTCCATTTACATGGTTACCCCCCATTTTTTTTAAATATATAAATTGAAATATAATTTTCTTATTCTCAACATTACAAAAATTTATTCCATTTATAATTATTAAAAATTTTAATTTTAACTATAAATTTCTTTTTTATATTTGTTTATATTCAATTATTCTCTCAACAATAAAAGCAATTTTTTCAGAAAATATTAAATCTATTATAGCATATTCATCAATTAATAATTCTGCTTGAATAATTATTATTATTTTAATTGACACAATAATATTTCAATTATATTTTTTATTTTATTTAATTTTAATATTCTTAATAAAAAATTTCTTTAATCAAATAGATATATCTTACATATCTGATATTTTAATTTATGAAAATTCAAATGTATTAATATATTTTATTTTAATAATTTTTAGACTAAGAATAATTCCACCTTTTTGTTCTTTTATCCCAAAAGTTAGAAGTATTTTAATCTTGATCAAAATAAATATATTAATAATAACATTAATTTTAACAATTTGCTCTATTTTATCTATTTTAATATATTTAACAATTATAATTAAATTACTACTCTATTTTTATTTAAAATATAAAATTAAATATTTTTTGAAATCACAATATAATTATATTTCACTATTTATAATTAGATTTATATTTCCTACTTTTTGATTCATATATTATTTATTAATT---------TTGTTATTATTAATATCAACACCTATTATTATTGTTATTTTACTTATTTTAATTAATTTATTTTTTTCTAAAAAATCTATTTTAGATCGAGAAAAACCTTCACCTTTTGAATGTGGATTTAATCCAATTACTAATGCTCGATTACCCTTTACAATTCAATTTTTTATTATTATAATTATCTTTTTAATTTTTGATATTGAAATTATTATTTTAATTCCTTTAATTCCATCATTTAAACTTAACATAAATCTATTCACTTGATTTATTTCTTCTTTAATTATTATCTTTATTTTATTTTTTGGTTTAATCTATGAATGGAATGAACAATCAACAATTTGAATTAAAATAATTAATTATTATATTTTAAATTTTATTTTGTTATTTATAGTATTAATTCTTATAGTAAAGTTTTTTTTCCATTTTATAATAATATTAATATGTTTAGAATTCTTAGTTTTAACAATTATAAATAGAATTTTTATGAATTTATATGTTGATAATATAGAAGTTTATTATTTAATAATAATAGTATTTTTTGTTATTGAAAGAGTTTTAGGATTAGTTCTTTTAGTTTGTATAATTTGTTATAAGGGAACTGATCATATAAAAAATTTAAATTTATTAATATGAATAAAGTTTTTATTATTTATAGTTTTTAGATTTGGTTTAATAAATTTTAGTTTTGGAAATTTATATATAATTTGTTTTTTATTAATATTTTTTTTAATTTTGAATGTAAATTTAATTTTTAATTTTTGGGTAGAGATTTATTCAATTTTTTCTATTGATTTTTATTCATTTTATTTAATTTTATTAAGAATTTGATTAATTGGGATTATATTAATAATTAAAATAAATAAGATAATAATAATTTTAATTATAAGTTTATTAGTTATTTTATTTTTAAGATTTTCTGTTTTTAATTTTTTATTATTTTATTTTTTATTTGAAGTTAGTTTAATTCCAATTTTTTTAATAATTATATTTGATGGTTATACATTTGAGCGTATTGAAGCTGTTATATATATATTTTTTTTTACATTAATTTCTTCTATACCTTTTTTAATTATTTTATTAGATTTTTATCAATTTTTTAATACTTTAATATTTTATATATTAGATTATTTAAAGTTTAAGATATGGAAAGTAAGATTTATTATTATAATATTAGTATTTTTTGTTAAATTACCATTATTTATTTTTCATATTTGGTTACCTAAAGCTCATGTTGAAGCTCCAGTTTATGGATCAATAATTTTGGCAGGAGTTTTATTAAAATTAGGAGGATATGGAATATTACGAATAGTACAATTTTTTTATTTAAATTTAATAGAGGTTATAATATATTATGTTTCCATTGGGTTAATTAGAGGTGTAGTATTAAGATTTTTATGTATAATTCAAATTGATATAAAAATATTAGTAGCCTATTCATCAGTAGTTCATATAAGAATGTTAGTAGCTAGATTATCAACAATAAGAAAAATTGGGTTTGTAGGATCTTATTTAATAATAATTGGTCATGGGTTATGTTCTTCAGGTTTATTTTATTTGGTAAATTTAAGTTATAAACGTATTGGGAGGCGTTTAATGTTTATAAATAAAGGTTTAATTAATTTAAATTCAACTTTAAGTATATGATGATTTTTAATATGTATAGGAAATTTTTCTGCTCCAATTTCTTTAAGATTATTAGGAGAAATTTTTATATTAATAAGATTAATCTCCTTGGATTTATTTTTAATAATTTATTTAATAATTATATGTTTTTTAAGTGTTGCTTATTCTCTATATTTATTTAGATTTACACAACATGGAAATATAAATTTTATAAATTTTAGTTTTTTAAGAATTTCTGTAAAGGAGTTTATAATTATTTTTATTCATTGATTTCCATTAAATACATTAATTTTTGGAATAAATTTGTTTATAATTATTATTATTTATTTATATATTTATTTATTAATATTTTGTAGAATTAGTATATTTATTTTGGCTTTATTATTTATATATTTAAAATTGAGTTTATTTTTTTATTGAAAAATTTTAAATTTAAATTCATTTTTTATTGAATTTATTTTTTATATTGATTGGATTTCATTAATTTTTTTAAGAACTGTGAGGTTAATTTCTAGATTTGTTTTAATATATAGAATTTTTTATATGATAGAGGATAAAACATTAGATCGATTTTTTTATTTAGTTTTGATATTTATTATAAGAATATTTTTAATGATTTTAAGACCAAATATTGTAAGAATTTTAGTTGGATGAGATGGATTGGGATTAGTTTCTTATGCATTAATTATTTATTATCAAAATTGAAAGTCTTATAGAAGAGGTATAGTAACAGTATTATTAAATCGTTTAGGAGATGTTGGAATTTTAATAATAATTAGTTTATTAATAATTAAAGGTTCTTGAAATTTAATATTTTATTTTAATGAGATGCCAATAGTAATTATATTATTAGTTTTTAGAGCTTGTACAAAAAGTGCTCAATTACCTTTTTCAGTTTGATTACCTTTAGCTATAGCAGCTCCTACTCCTGTTTCTTCATTAGTTCATTCATCAACTTTAGTAACTGCTGGAGTTTATTTAATAATTCGTTTTAATTTTTTTTTAGAAGATGAAATTAGAGATTTTTTAATATTTATTTCTAGATTAACAATGTTTATATCTGGTTTAGTAGCTAATTTTGAAACTGATTTAAAAAAAATTATTGCATTATCAACTTTAAGGCAATTAGGATTAATAATAAGAATTTTGTCTTTTGGAGAAGTTAATTTAGGTTTTTTTCATTTAATTATGCATGCATTATTTAAGTCTTTATTATTTATATGTAGAGGAATTATTATTCATTTAATGATAAATAATCAAGATATTCGTTTAATAGGGGGTTTAATTAATTTTTATCCTTATTTAAGAATTATTTTTTTATTTGCTTCTATATCTTTATGCGGATTACCTTTTCTTTCTGGATTTTATTCAAAAGATTTAATTATAGAGATATTTTTAATAAGAAAAATAAATTTAATTAGTTTAATAGTTATTTTTATTTCTACAATATTTACAATTTCTTATAGAGTTCGTTTAATTTATTTAGTTTATTTAAGAAATTTAAATGAATTAAATTATTTTTTTTTAAAGAATGAAAATAATTTTATAATAATATCAATATTAATTTTGTTTATATTATCAATTTTTGGTGGATTTATATTTATTAATTTTTTTTTTTATAGTGAAAAGATTATTATTTTAAAATTTTTAGAAAAAAATTTAATTTTTTTAATTTGTTTTTTTGGTATTTTGTTAGGATATTTTTATTCACAAAAAGAAATAAATTTTTCATTAATTCAAAATATTTTTTTTAGAAAGATATTTGGTTTAGAATTTATTTTAAATAATTTTTATGAAGGGGTTATAAAACAATCTTTTTACTTATATAAAATTGATAAAGGATTCTTTGAATTTTTACAAATTTTTAGATTTAAAATTAATTTAATTATAGTTTATAATTTTTTTTCTTATTTTATTTTTTCATTAAATAAAATTTTATTATATTTTATTTTTTTAATTTTAGTAATTGTTATTTTTTGGTTTCTATTAATTACTACTATTGTAATTTTAATCTTTTATCCATTCTTAAGTCTATTAAGAATATTAACTATTTTATTAATTTATTCTACCTTAATTTCTTTAAATTTAACTAAATTTACATCTTCCTCATTAAGATCTTATTTAACTTTTCTTATATTTACAGGAGGAATTATAGTTCTATTTACATTTTTCTTAAGATTAATCTCCAATATTCAAATCTATAAAAAATTCTTTATAATATATTTTTTATTTATTAGAGTAACATTATTTATTATATTAAGAATTATACTTTGAGAGACCCATTTAAGATATATATTTAATTTTCATTTAAATTATAATTTTTTATCTTTACCAGATATTTATTTCTCATTTAATTTATTTAACTTTAATCATCTTTACAAATTTCCTAAAAATTTAATAATAATATTTTTAATCATCTACCTTCTTTTAGCACTGATCCTATTAGTAAAATTATCTTTTTCTAATAAAAAACCTCTTCGATCAGCTAATAATAAATTTAATTAATTTAAATTAGTAGATATTGAAATTTTTTTTTATAAAAAAAATTTAATTTTTGTTTTAAAATTAATTTTCGAATGATCATAATAAATAATTTTTTAAATTTAAATAAATAGATTTTTTTAGTATTAAAATTTATAGCAATTAACGATAGTTAAACTTAGATATTTATGATAATTAATGGTCAATTTAGTGCCAGCCACAGCGGTTAAACTAAGATTAAAAGTTAATTACTTCAATATGTAATAAAATAGAAAATATTATAAAATTTATTATAGTATTAATTTAGAATTGTATGAAAAAAATAAATTTTTAACGGTGAAATGTAAAAAATTTAATAAAATATAATTTATAAAAATTTAATTAAAAAAATTATTAGATAAACTAGGATTAGATACCCTATTATAATAATGGAAAAAAATTAAATGTTAAAGTATTAAATGATATATCATTAAATTTATGAAATTTGGCGGTATTTTATCCAAGTTAGGGGAACCTGTTGAGTAATTGATGGTCCACGATAAGATCTACTTAATTTAATACTCGTGTATTGCTGTTTTTAGATATATATTGACTATATTATCATAATTTATATCAATAAAAGTAAAATAATTCAAGTCAAAATACGGTTTAGTTAAGATCAAATGGGTTACAATAATTTAAAATTATACGGATTTTAAAATTTAATTTTTAAATGAAGGTGGACTTAAAAGTAAAATTAATAAATTAATTAATTTGAAGTTTGTTTGAAATATGTACAAATTGCCCGTCACTTCCAATAAAATGGAACAAGTCGTAACAAAGTTTAGGTATCGGAAGATGCTTATAGATAATA---GTAAAATTTGATGAAAATAATTTATTTATATTAAATAGAGTAATAATTAAATATTTGTTAGTTTTAGTAGAAATTTTTAATAAATAAATTTTATTATAATTTTGTTGTAAAGAAATTGATGATGATAATATGAATTTTTTTCTTCTTAAAAAAATAAAAAGTAAATTTAATTAATTGTACCTTTTGTATCAGGAGTTATTAAGTAGATTTATTAGAATTTAATATATCTCGAATTTTAAAGATCTAGATTATAATGTTAGTTAATATTGAACTATTATTAATAATTTTAATTTAGTAGTGAAATGTTTACCCGATTTAAAAGATATCTAGTTTTTTTAGAGTTGAATTTAATTCAGTATTTAATTTGTATAAAAGTAAATTTTAAGTAAATTTATAAATTTAAATAAAATTATTTTAGGGATTAGCTTAAAATATTTTAATAATTTAATTTAATTTAAGTTTTTAAATGTATTTATAGTAATAAAAATTTTTAATAAGTATGTTATAATTTATAAATAATTTAAATTTAATTTTAAGTGAAAATTTTAAAATTCTATGAAAAAAATTATTTTAATTATGAAAATTAAGATATAATGATAATATTAGTAAATTTTATTTTGTTAGAATAATTAATATATTTAAAATTGATATTAAAGAACTAGACAAAATTTTGTATTCGCCTGTTTATCAAAAACATGGTTTGTAGATAATAATTATAAATCGACTCTGCCCAATGAAATAATATTTTTAATGGCTGCGGTAGCCTGACCGTACAAAGGTAGCAAAATCAATAGTTTTTTAATTGAAAGCTGGAATGAATGAGTTGATGAAATATAAATTGTTTCAATATTAATAATTGAAATTAAAATTTGAGTTAAAATGCTTAAATTTTATTATTAGACGATAAGACCCTATAGAATTTTATAAAATTTAAGTAAAGAAAATTTTTTGTAAGATGAGGTTTTTTACTTAATTATATTTAGTTGGGATGATTATAAAATTTAATGAACTTTTAATTTTTTTAAAAACATTAATTAATGAATTTTTGATTATTATTATAATTTAGAGAAAGAATTACCTTAGGGATAACAGCGTAATATTTTTGGAGAGATCAAATTGATAAAAATGTTTGCGACCTCGATGTTGAATTATGATATAATTTAGGTGCAGGAGTTTAAATTGTTAGTCTGTTCGACTATTAAAATCATACATGATTTGAGTTCAGATCGGTGTAAGCCAGATCGGCTTCTATCTATAATAAATAAAAATTTTTTTGTACGAAAGGACTTAAAATTTGAAATATATTTTTAAAAAAATAATGAATAAGATTAATTTTATTATATTTTGTATTATAATT
>HE4
ATGTTTACAAATCTTTTTTCAATTTTTGACCCTAATTCATCAATTAACCTCTCATTAAATTGACTAGCAATCTCTATTTCATTTTTAATATTCCCAAAAATTTATTGATTAAAACAAAATAAAATAAATTTAGTAACTAAATTAATTTTAATATTTTTATTTAATGAAATAACCAAATTAATCCAAAAAAAAAATCACAATAATATTTTTTTTTTTATAATGATTTTTTTTTTAATTTTAATTATAAATTTTATAGGTTTATTCCCCTATATTTTTACTCCTTCTAGACATTTAACTGTTTCTCTTCCTATATCATTTTCTATTTGAATAGGAATTATTCTACATAATTGAATTAATAAAACTAATTTTATATTTGCTCATCTTGTTCCTATTGGGACTCCAACCTTATTAATACCCTTAATGGTAATTATTGAAACTATCAGAAATTTAATTCGACCGGGAACTTTAGCTATTCGTCTATCTGCAAACATAATTGCTGGTCACTTACTTTTTAGACTATTAGGTTCTACAGGATCTAACTTAAATTTTTATCTTATTATTTTATTAATTCTAATTCAAATTTTATTATTTATATTAGAAATAGCTGTTTCTTCAATTCAATCTTATGTATTCACAATATTAAGATCTTTATATTCAAATGAAAATATTCCACACTTAAGACCTTTAAAATGATTAAATATATATATATTTTTAATTATTTGAATATTAATTTTTATTGTTAAAATAAATTTCACAATACATTTTAATCCTGATAAAAAAAAAATTAAAATTTTTGATAAACAAATAAATTGAAAAATTTTGATTGTATTGTCAAAATGATTTTACTCCACAAATCACAAAGATATTGGCTTACTATACTTTGTTTTTGGATTGTGGTCAGGAATAGTGGGCTCAGCATTAAGAATAATTATTCGAATAGAATTAAGAGCTCCAGGTAAATTAATTGGCAATGACCAAATTTATAATACTATTGTTACTGCCCATGCTTTTATTATAATTTTTTTTATAGTTATACCATTTATAATTGGAGGATTCGGAAATTGGCTTGTACCCTTAATATTAACAGCCCCTGATATAGCTTTTCCTCGAATAAATAATATAAGATTTTGACTCTTACCACCTTCTTTAGCCTTATTAATTATAAGAAATATTATCGGATCAGGTGTCGGGACAGGATGAACTCTTTATCCTCCTTTATCATCTAATTTAGGACATAATTCACCTTCTGTAGATTTAAGAATTTTTGCTCTTCATATTGCTGGAATTTCTTCTATCATAGGAGCTATTAATTTTATTGTCACAATTTTTAATATACACACAAAAACACCAACTTTAAATTTTATTTCCCTTTTTGCATGGGCAGTTTTAATTACTGCAATCTTACTACTTTTATCTTTACCTGTACTTGCAGGTGCAATTACTATACTTCTTACTGATCGAAATTTCAATACTTCATTTTTTGACCCTGCTGGAGGAGGAGATCCAATTTTATATCAACACTTATTTTGATTTTTTGGTCATCCAGAAGTTTATATTTTAATTTTACCCGGATTTGGTATTATTTCTCATATTATTACCAATGAATCTAGAAAAAAAGAAATTTTTGGAACCTTAGGAATAATTTATGCTATAATTACTATCGGGATTTTAGGTTTTATTGTTTGAGCACATCACATATTTACTGTTGGTTTAGATGTTGATACTCGGGCTTATTTTACTTCTGCAACAATAATTATTGCAATTCCAACAGGAATTAAAGTATTTAGTTGACTTGCTACTATTTATGGTTCAAAAATCAACTATACCCCTGCAATAATTTGAAGAATGGGATTTATTTTTTTATTCACTTTAGGTGGATTAACAGGAATTATCCTTTCCAATTCATCTCTAGATATTATTCTGCATGATACATACTATGTGATTGGTCATTTTCATTATGTCTTATCAATAGGTGCTGTTTTTGCTATCATTGCAGGTTTTATTTATTGATTTCCTTTATTTTTTGGATTTACTTTAAATAAAAAAATACTAAAAACTCAATTTATATGTATATTCTTAGGTGTAAATTTAACTTTTTTTCCTCATCATTTTCTTGGTTTAAATGGATTTCCTCGACGATATTCTGACTACCCAGATATATACATATGTTGAAATACCTTATCCTCTATAGGATCATTAATTTCTTTTATAGCTTTAATTTTTATAATCTTTATTATTTGAGAGGCTTTTGTCTCCCAACGTATTGCATTATTTAAATTTTTTATATCCACAAATATTGAATGATTTCATTTTATACCCCCGAAATCTCATTCATATTGAGAAATTCCATCTCTATCAAAAAAATTAATTCACACCTGAAATAATTATTTTATTCAAGATTCAAATTCACCTAATATAGATCAATTAATTTTTTTTCATGATTTAACTTTAACAATTATTATTCTTATTACCAGTTGTATTATTTATATATTTTATTTTTTAATTACAAATAAATTAATTGATCGATTCATAATTAATGAACATTTAATTGAATTAATTTGAACAATTATTCCAATATTAACTCTTTTATTTATTGCTGCCCCATCCTTAAAAATTTTATATTTACTTGAAGAAAGTTCTTCTCCTATTATTTCTTTAAAAACTATTGGTCATCAATGATATTGACAATATGAATTATCAGATTATTTAAATATTGAATTTGATTCATTTATACAAAATTATGATTCATCCACACCTTGAATAGCTCGTCTATTAGATGTTGATAATCGAGTTATTCTACCATTTAATTCTTCTATCCGTTTATTATTTACCTCCACAGACGTAATTCATTCATGAACAATTCCTGCCTTAGGAATTAAAATAGATGCAACTCCTGGTCGAATTAATCAAGCATTACTATTTATGAATCGACCAGGTTTATTTTTTGGTCAATGTTCTGAAATTTGTGGGGCTAATCATTCATTTATACCTATTGTAATTGAATCAACAAATTTAAATTACTTTATTAATTGAATAAAATCTTTTATGAATTTATCCAACCATCCCTATCATATTGTTTCTATTAGACCTTGACCAATTTTTTTATCTTTTAATATTATATTTTTATTTATTGGAATAATTAAATGATTTTATTTCCAAAATTTTTATTTAATTATTTCAAGAATAATTTTAATGATACTAATTTTATTTCAATGATGACGAGATGTAATTCGTGAAGGAACTTATCAAGGATGCCATACATCATATGTTATAAAAAATCTACGCTTAGGGATAATTTTATTTATTACCTCAGAAATTTTTTTTTTTATTTCATTATTTTGAGCTTATTTTCATTCTTCATTAGCACCAAGAATTGAAATTGGTTTGATATGACCCCCAAAAGGAATTAAAATATTCAATCCTTATGATATTCCTCTATTAAATTCAATTATTCTAATTTCTTCTGGAATAACTATTTCATGATCCCACTATAGAATAATTTCAAATAAATTTAAAAAATCTTTTTTTAGATTAATTCAAACTATTATTTTAGGCTTTATTTTTTCATTTTTTCAATATATCGAATATTACCAAGCTCCTTTTACAATCTCAGATTCCTGTTTTGGTTCAATCTTTTTTTTAACCACAGGTTTTCATGGTATTCATGTTATTATTGGTAATATATTTTTAATAATTTGTGCTTTACGAATTTTTTTAAATCATTTCTCTAAAAATCACCATTTAGGATTTGAAGCTGCTATCTGATATTGACATTTTGTTGATATTGTATGATTATTTGTTTATACCTGAATTTATTGATGATCATTTATAAATTCAATGAATAAATCTATATTAAAAACACATCCTCTATTAAAATTTCTATCTAATTCCTTAATTTTTTTACCAACTCCTTTAAATATTAATTATTGATGAAATATTGGATCTTTATTAGGTCTATGTTTAATAATTCAAATTATTTCTGGCCTATTTTTATCAATACATTATACTCCTTCTATTGACCAAGCATTCAATAGAGTAATCCATATCATAAAAGATATTAATTATGGATGATTAATACGTTTAATTCACATAAATGGGGCATCTTTATTTTTTATTTGTTTATATATTCATATTGGTCGAGGTATTTATTATAATTCTTTTATACTAACACAAACTTGATCAATTGGTGTAATTATTTTTTTACTAACTATAGCAACAGCTTTTTTAGGATATGTTTTACCTTGAGGTCAAATATCTTTATGGGGAGCAACAGTAATTACAAATTTAATTTCCGCTATTCCATATCTTGGACAATATATTGTAAACTGAATTTGAGGGGGATTTTCCATTAGAAATCCAACATTAAATCGATTTTATTCTTTACACTTTATTTTACCTTTTATTATTCTATTTATAGTTGTCATTCATTTAATATTTCTACATCAATCAGGATCAAATAATCCATTAGGATCTTATAGAAACTTAAATAAAATTATTTTTCATCCTTATTTTATTATTAAAGATTCAATTACTTTTATTATATTAATTATTATATTTTTAATTTTTATTTTACAATTTCCCTATTTATTAGGAGACCCTGACAATTTTACCCCTGCAAATCCTTTAATTACACCTTCTCATATTAAACCTGAATGATATTTCTTATTTGCTTATGCTATTCTTCGTGCAATCCCAAATAAATTGGGGGGAGTTTTAGCTTTATTAAGATCAATCTTAATTCTAATAACTTTACCTTGAATTAATAAATTATATACAAAATCACCTAAATTTAATCCTTTAAATCAAACATTATTCTGAATATTTTTTTCTTCATTTATTATATTAACATGATTAGGAGGTAAAGAAATTGAGTATCCTTTCATTCAATTAAGCCAAATCTATACTATTATATATTTTAGATTTTTTTTATTAATAAATTTTATTAATAAAATATGAAATAAATTTATTTTCTTTAAAAATTTTATGTTTTATTTAATTTTAATTATAGGATCATTAGTAAGAGTTGCATTTATTACTTTATTAGAACGGAAAGTTTTAGGGTATATTCAGAATCGAAAAGGTCCAAATAAGGTAGGTATTCAAGGAATTTTACAACCTTTTAGAGATGCAATTAAATTATTTTTAAAAGAAAATATTAAGTTAATTAAGGTTAATTATTTAATATATTATTTTAGTCCTTTGATTGGTTTTTTTTTAGCTATAGCTATATTATTAGGAATAATAAATTTATTAAATTTGATTTTAATTGAGTTTTCAATATTGTATTTTTTATGTTGTTTAAGAATTTTAGTTTATACAGTTATAATTGGTGGATGATCTTCTAATTCAAATTATTCTTTGTTAGGAGGTATTCGTTCAATTATTCAATCTTTATCTTATGAAGTTTCTTTATTTTTATTATTTTTTTGTTTATTTATTTATGTAGAGAGGTATAATTTAATTAGATTTAATAGATTTTTTAATTATAGGAAATTATTTTTTTTTAATATACCTTTAAGATTAATATTTTTTATTAGAATTTTAGCTGATTTAAATCGAATTCCATTTGATTTAATTGAGGGGGAGTCAGAGTTAGTGTCAGGGTTTAATACTGAGTATATGAGAGGAAGATTTGCTTTATTTTTTTTAGGTGAGTATTTAATAATTTTGATTTTTAGTATTTGAATTTCTTTATTATTGTTTAATAGGCAAATTTTTTCTCTAGTTTTTTTAATTCAAGTATTAATAATAGTATTTTTAATTATTTTAATTCGGGGGATTTTACCTCGAATTCGTTATGATTGAATAATATATTTATGTTGATATGAAATTTTACCTTTAGTTATATTTATTTTATATTTTTTAATTATTATTAAATATTTAAGATTTATTTCTTTAAATTTAATTTCTTTAATAACGTCAAACTTAATTCATTTATGATTTTTATTAGAAATTAATTTATTAATTTTTTTATTCTTAATAACCAAAACCATAAAATATTTTTCTTTAATACCTTTTTTCTTCTTTATTCAAGCAATTTCTAGATTAATGATTATTTGAATTTTTAACCTAAATTTTCTTTCTATAAATTATTCCCTAATTGAATTTATTTTTTTTTTATCAATCTCTATAAAACTAGGACTTTTTCCATTTACATGGTTACCCCCCATTTTTTTTAAATATATAAATTGAAATATAATTTTCTTATTCTCAACATTACAAAAATTTATTCCATTTATAATTATTAAAAATTTTAATTTTAACTATAAATTTCTTTTTTATATTTGTTTATATTCAATTATTCTCTCAACAATAAAAGCAATTTTTTCAGAAAATATTAAATCTATTATAGCATATTCATCAATTAATAATTCTGCTTGAATAATTATTATTATTTTAATTGACACAATAATATTTCAATTATATTTTTTATTTTATTTAATTTTAATATTCTTAATAAAAAATTTCTTTAATCAAATAGATATATCTTACATATCTGATATTTTAATTTATGAAAATTCAAATGTATTAATATATTTTATTTTAATAATTTTTAGACTAAGAATAATTCCACCTTTTTGTTCTTTTATCCCAAAAGTTAGAAGTATTTTAATCTTGATCAAAATAAATATATTAATAATAACATTAATTTTAACAATTTGCTCTATTTTATCTATTTTAATATATTTAACAATTATAATTAAATTACTACTCTATTTTTATTTAAAATATAAAATTAAATATTTTTTGAAATCACAATATAATTATATTTCACTATTTATAATTAGATTTATATTTCCTACTTTTTGATTCATATATTATTTATTAATT---------TTGTTATTATTAATATCAACACCTATTATTATTGTTATTTTACTTATTTTAATTAATTTATTTTTTTCTAAAAAATCTATTTTAGATCGAGAAAAACCTTCACCTTTTGAATGTGGATTTAATCCAATTACTAATGCTCGATTACCCTTTACAATTCAATTTTTTATTATTATAATTATCTTTTTAATTTTTGATATTGAAATTATTATTTTAATTCCTTTAATTCCATCATTTAAACTTAACATAAATCTATTCACTTGATTTATTTCTTCTTTAATTATTATCTTTATTTTATTTTTTGGTTTAATCTATGAATGGAATGAACAATCAACAATTTGAATTAAAATAATTAATTATTATATTTTAAATTTTATTTTGTTATTTATAGTATTAATTCTTATAGTAAAGTTTTTTTTCCATTTTATAATAATATTAATATGTTTAGAATTCTTAGTTTTAACAATTATAAATAGAATTTTTATGAATTTATATGTTGATAATATAGAAGTTTATTATTTAATAATAATAGTATTTTTTGTTATTGAAAGAGTTTTAGGATTAGTTCTTTTAGTTTGTATAATTTGTTATAAGGGAACTGATCATATAAAAAATTTAAATTTATTAATATGAATAAAGTTTTTATTATTTATAGTTTTTAGATTTGGTTTAATAAATTTTAGTTTTGGAAATTTATATATAATTTGTTTTTTATTAATATTTTTTTTAATTTTGAATGTAAATTTAATTTTTAATTTTTGGGTAGAGATTTATTCAATTTTTTCTATTGATTTTTATTCATTTTATTTAATTTTATTAAGAATTTGATTAATTGGGATTATATTAATAATTAAAATAAATAAGATAATAATAATTTTAATTATAAGTTTATTAGTTATTTTATTTTTAAGATTTTCTGTTTTTAATTTTTTATTATTTTATTTTTTATTTGAAGTTAGTTTAATTCCAATTTTTTTAATAATTATATTTGATGGTTATACATTTGAGCGTATTGAAGCTGTTATATATATATTTTTTTTTACATTAATTTCTTCTATACCTTTTTTAATTATTTTATTAGATTTTTATCAATTTTTTAATACTTTAATATTTTATATATTAGATTATTTAAAGTTTAAGATATGGAAAGTAAGATTTATTATTATAATATTAGTATTTTTTGTTAAATTACCATTATTTATTTTTCATATTTGGTTACCTAAAGCTCATGTTGAAGCTCCAGTTTATGGATCAATAATTTTGGCAGGAGTTTTATTAAAATTAGGAGGATATGGAATATTACGAATAGTACAATTTTTTTATTTAAATTTAATAGAGGTTATAATATATTATGTTTCCATTGGGTTAATTAGAGGTGTAGTATTAAGATTTTTATGTATAATTCAAATTGATATAAAAATATTAGTAGCCTATTCATCAGTAGTTCATATAAGAATGTTAGTAGCTAGATTATCAACAATAAGAAAAATTGGGTTTGTAGGATCTTATTTAATAATAATTGGTCATGGGTTATGTTCTTCAGGTTTATTTTATTTGGTAAATTTAAGTTATAAACGTATTGGGAGGCGTTTAATGTTTATAAATAAAGGTTTAATTAATTTAAATTCAACTTTAAGTATATGATGATTTTTAATATGTATAGGAAATTTTTCTGCTCCAATTTCTTTAAGATTATTAGGAGAAATTTTTATATTAATAAGATTAATCTCCTTGGATTTATTTTTAATAATTTATTTAATAATTATATGTTTTTTAAGTGTTGCTTATTCTCTATATTTATTTAGATTTACACAACATGGAAATATAAATTTTATAAATTTTAGTTTTTTAAGAATTTCTGTAAAGGAGTTTATAATTATTTTTATTCATTGATTTCCATTAAATACATTAATTTTTGGAATAAATTTGTTTATAATTATTATTATTTATTTATATATTTATTTATTAATATTTTGTAGAATTAGTATATTTATTTTGGCTTTATTATTTATATATTTAAAATTGAGTTTATTTTTTTATTGAAAAATTTTAAATTTAAATTCATTTTTTATTGAATTTATTTTTTATATTGATTGGATTTCATTAATTTTTTTAAGAACTGTGAGGTTAATTTCTAGATTTGTTTTAATATATAGAATTTTTTATATGATAGAGGATAAAACATTAGATCGATTTTTTTATTTAGTTTTGATATTTATTATAAGAATATTTTTAATGATTTTAAGACCAAATATTGTAAGAATTTTAGTTGGATGAGATGGATTGGGATTAGTTTCTTATGCATTAATTATTTATTATCAAAATTGAAAGTCTTATAGAAGAGGTATAGTAACAGTATTATTAAATCGTTTAGGAGATGTTGGAATTTTAATAATAATTAGTTTATTAATAATTAAAGGTTCTTGAAATTTAATATTTTATTTTAATGAGATGCCAATAGTAATTATATTATTAGTTTTTAGAGCTTGTACAAAAAGTGCTCAATTACCTTTTTCAGTTTGATTACCTTTAGCTATAGCAGCTCCTACTCCTGTTTCTTCATTAGTTCATTCATCAACTTTAGTAACTGCTGGAGTTTATTTAATAATTCGTTTTAATTTTTTTTTAGAAGATGAAATTAGAGATTTTTTAATATTTATTTCTAGATTAACAATGTTTATATCTGGTTTAGTAGCTAATTTTGAAACTGATTTAAAAAAAATTATTGCATTATCAACTTTAAGGCAATTAGGATTAATAATAAGAATTTTGTCTTTTGGAGAAGTTAATTTAGGTTTTTTTCATTTAATTATGCATGCATTATTTAAGTCTTTATTATTTATATGTAGAGGAATTATTATTCATTTAATGATAAATAATCAAGATATTCGTTTAATAGGGGGTTTAATTAATTTTTATCCTTATTTAAGAATTATTTTTTTATTTGCTTCTATATCTTTATGCGGATTACCTTTTCTTTCTGGATTTTATTCAAAAGATTTAATTATAGAGATATTTTTAATAAGAAAAATAAATTTAATTAGTTTAATAGTTATTTTTATTTCTACAATATTTACAATTTCTTATAGAGTTCGTTTAATTTATTTAGTTTATTTAAGAAATTTAAATGAATTAAATTATTTTTTTTTAAAGAATGAAAATAATTTTATAATAATATCAATATTAATTTTGTTTATATTATCAATTTTTGGTGGATTTATATTTATTAATTTTTTTTTTTATAGTGAAAAGATTATTATTTTAAAATTTTTAGAAAAAAATTTAATTTTTTTAATTTGTTTTTTTGGTATTTTGTTAGGATATTTTTATTCACAAAAAGAAATAAATTTTTCATTAATTCAAAATATTTTTTTTAGAAAGATATTTGGTTTAGAATTTATTTTAAATAATTTTTATGAAGGGGTTATAAAACAATCTTTTTACTTATATAAAATTGATAAAGGATTCTTTGAATTTTTACAAATTTTTAGATTTAAAATTAATTTAATTATAGTTTATAATTTTTTTTCTTATTTTATTTTTTCATTAAATAAAATTTTATTATATTTTATTTTTTTAATTTTAGTAATTGTTATTTTTTGGTTTCTATTAATTACTACTATTGTAATTTTAATCTTTTATCCATTCTTAAGTCTATTAAGAATATTAACTATTTTATTAATTTATTCTACCTTAATTTCTTTAAATTTAACTAAATTTACATCTTCCTCATTAAGATCTTATTTAACTTTTCTTATATTTACAGGAGGAATTATAGTTCTATTTACATTTTTCTTAAGATTAATCTCCAATATTCAAATCTATAAAAAATTCTTTATAATATATTTTTTATTTATTAGAGTAACATTATTTATTATATTAAGAATTATACTTTGAGAGACCCATTTAAGATATATATTTAATTTTCATTTAAATTATAATTTTTTATCTTTACCAGATATTTATTTCTCATTTAATTTATTTAACTTTAATCATCTTTACAAATTTCCTAAAAATTTAATAATAATATTTTTAATCATCTACCTTCTTTTAGCACTGATCCTATTAGTAAAATTATCTTTTTCTAATAAAAAACCTCTTCGATCAGCTAATAATAAATTTAATTAATTTAAATTAGTAGATATTGAAATTTTTTTTTATAAAAAAAATTTAATTTTTGTTTTAAAATTAATTTTCGAATGATCATAATAAATAATTTTTTAAATTTAAATAAATAGATTTTTTTAGTATTAAAATTTATAGCAATTAACGATAGTTAAACTTAGATATTTATGATAATTAATGGTCAATTTAGTGCCAGCCACAGCGGTTAAACTAAGATTAAAAGTTAATTACTTCAATATGTAATAAAATAGAAAATATTATAAAATTTATTATAGTATTAATTTAGAATTGTATGAAAAAAATAAATTTTTAACGGTGAAATGTAAAAAATTTAATAAAATATAATTTATAAAAATTTAATTAAAAAAATTATTAGATAAACTAGGATTAGATACCCTATTATAATAATGGAAAAAAATTAAATGTTAAAGTATTAAATGATATATCATTAAATTTATGAAATTTGGCGGTATTTTATCCAAGTTAGGGGAACCTGTTGAGTAATTGATGGTCCACGATAAGATCTACTTAATTTAATACTCGTGTATTGCTGTTTTTAGATATATATTGACTATATTATCATAATTTATATCAATAAAAGTAAAATAATTCAAGTCAAAATACGGTTTAGTTAAGATCAAATGGGTTACAATAATTTAAAATTATACGGATTTTAAAATTTAATTTTTAAATGAAGGTGGACTTAAAAGTAAAATTAATAAATTAATTAATTTGAAGTTTGTTTGAAATATGTACAAATTGCCCGTCACTTCCAATAAAATGGAACAAGTCGTAACAAAGTTTAGGTATCGGAAGATGCTTATAGATAATA---GTAAAATTTGATGAAAATAATTTATTTATATTAAATAGAGTAATAATTAAATATTTGTTAGTTTTAGTAGAAATTTTTAATAAATAAATTTTATTATAATTTTGTTGTAAAGAAATTGATGATGATAATATGAATTTTTTTCTTCTTAAAAAAATAAAAAGTAAATTTAATTAATTGTACCTTTTGTATCAGGAGTTATTAAGTAGATTTATTAGAATTTAATATATCTCGAATTTTAAAGATCTAGATTATAATGTTAGTTAATATTGAACTATTATTAATAATTTTAATTTAGTAGTGAAATGTTTACCCGATTTAAAAGATATCTAGTTTTTTTAGAGTTGAATTTAATTCAGTATTTAATTTGTATAAAAGTAAATTTTAAGTAAATTTATAAATTTAAATAAAATTATTTTAGGGATTAGCTTAAAATATTTTAATAATTTAATTTAATTTAAGTTTTTAAATGTATTTATAGTAATAAAAATTTTTAATAAGTATGTTATAATTTATAAATAATTTAAATTTAATTTTAAGTGAAAATTTTAAAATTCTATGAAAAAAATTATTTTAATTATGAAAATTAAGATATAATGATAATATTAGTAAATTTTATTTTGTTAGAATAATTAATATATTTAAAATTGATATTAAAGAACTAGACAAAATTTTGTATTCGCCTGTTTATCAAAAACATGGTTTGTAGATAATAATTATAAATCGACTCTGCCCAATGAAATAATATTTTTAATGGCTGCGGTAGCCTGACCGTACAAAGGTAGCAAAATCAATAGTTTTTTAATTGAAAGCTGGAATGAATGAGTTGATGAAATATAAATTGTTTCAATATTAATAATTGAAATTAAAATTTGAGTTAAAATGCTTAAATTTTATTATTAGACGATAAGACCCTATAGAATTTTATAAAATTTAAGTAAAGAAAATTTTTTGTAAGATGAGGTTTTTTACTTAATTATATTTAGTTGGGATGATTATAAAATTTAATGAACTTTTAATTTTTTTAAAAACATTAATTAATGAATTTTTGATTATTATTATAATTTAGAGAAAGAATTACCTTAGGGATAACAGCGTAATATTTTTGGAGAGATCAAATTGATAAAAATGTTTGCGACCTCGATGTTGAATTATGATATAATTTAGGTGCAGGAGTTTAAATTGTTAGTCTGTTCGACTATTAAAATCATACATGATTTGAGTTCAGATCGGTGTAAGCCAGATCGGCTTCTATCTATAATAAATAAAAATTTTTTTGTACGAAAGGACTTAAAATTTGAAATATATTTTTAAAAAAATAATGAATAAGATTAATTTTATTATATTTTGTATTATAATT
>HN5
ATGTTTACAAATCTTTTTTCAATTTTTGACCCTAATTCATCAATTAATCTCTCATTAAATTGATTAGCAATCTCTATTTCATTTTTAATATTCCCAAAAATTTACTGATTAAAACAAAATAAAATAAATTTAGTAACTAAATTAATTTTAATATTTTTATTTAATGAAATAACCAAATTAATCCAAAAAAAAAATCACAATAATATTTTTTTTTTTATAATAATTTTTTTTTTAATTTTAATTATAAATTTTATAGGTTTATTCCCCTATATTTTTACTCCTTCTAGACATTTGACTGTTTCTCTTCCTATATCATTTTCTATTTGAATAGGAATTATTCTACATAACTGAATTAATAAAACTAATTTTATATTTGCTCATCTTGTTCCTATTGGAACCCCAACCTTATTAATACCCTTAATGGTAATTATTGAAACTATCAGAAATTTAATTCGACCAGGAACTTTAGCTATTCGTCTATCTGCAAACATAATTGCTGGCCACTTACTTTTCAGATTATTAGGTTCTACAGGATCTAACTTAAATTTTTATCTTATTATTTTATTAATTCTAATTCAAATTTTATTATTTATATTAGAAATAGCTGTTTCTACAATTCAATCTTATGTATTCACAATATTAAGATCTTTATATTCAAATGAAAATATTCCACACTTAAGACCTTTAAAATGATTAAATATATATATATTTTTAATTATTTGAATATTAATTTTTATTGTAAAAATAAATTTCATAATACATTTTAATCCTGATAAAAAAAAAATTAAAATTTTTGATAAACAAATAAATTGAAAAATTTTAATTGTATTGTCCAAATGATTTTACTCCACAAATCACAAAGATATTGGCTTACTATACTTTGTTTTTGGATTGTGGTCAGGAATAGTAGGCTCAGCATTAAGAATAATTATTCGAATAGAATTAAGAGCCCCAGGTAAATTAATTGGCAATGACCAAATTTATAATACTATTGTTACTGCCCATGCTTTTATTATAATTTTTTTTATAGTTATACCATTTATAATTGGAGGATTCGGAAATTGGCTTGTACCCTTAATATTAACAGCCCCTGATATAGCTTTTCCTCGAATAAATAATATAAGATTTTGACTCTTACCCCCTTCTTTAGCCTTATTAATTATAAGAAATATTATTGGATCAGGTGTTGGAACAGGATGAACTCTTTATCCTCCTTTATCATCTAATTTAGGGCATAACTCACCTTCTGTAGATTTAAGAATTTTTGCTCTTCATATTGCTGGAATTTCTTCTATCATAGGAGCTATTAATTTTATTGTTACAATTTTTAATATACACACAAAAACACCAACTTTAAATTTTATTTCCCTTTTTGCATGGGCAGTTTTAATTACTGCAATCTTACTACTTTTATCTTTACCTGTACTTGCAGGTGCAATTACTATACTTCTTACTGATCGAAATTTCAATACTTCATTTTTTGACCCTGCTGGGGGTGGAGATCCAATTTTATATCAACACTTATTTTGATTTTTTGGTCATCCAGAAGTATATATTTTAATTTTACCCGGATTTGGTATTATTTCTCATATTATTACCAATGAATCTAGAAAAAAAGAAATTTTTGGAACCTTAGGAATAATTTATGCTATAATTACTATCGGGATTTTAGGTTTTATTGTTTGAGCACATCACATATTTACTGTTGGTTTAGATGTTGATACTCGGGCTTATTTTACTTCTGCAACAATAATTATTGCAATTCCAACAGGAATTAAAGTATTTAGTTGACTTGCTACTATTTATGGTTCAAAAATCAACTATACCCCTGCAATAATTTGAAGAATGGGATTTATTTTTTTATTCACTTTAGGCGGATTAACAGGAATTATCCTTTCCAATTCATCTCTAGATATTATTCTGCATGATACATACTATGTGATTGGTCATTTTCATTATGTCTTATCAATAGGTGCTGTTTTTGCTATCATTGCAGGTTTTATTTATTGATTTCCTTTATTTTTTGGATTTACTTTAAATAAAAAAATACTAAAAACTCAATTTATATGTATATTCTTAGGTGTAAATTTAACTTTTTTTCCTCATCATTTTCTTGGTTTAAATGGATTTCCTCGACGATATTCTGACTATCCAGATATATATATATGTTGAAATACCCTATCTTCTATAGGATCATTAATTTCTTTTATAGCTTTAATTTTTATAATCTTTATCATTTGAGAGGCTTTTGTCTCCCAACGTATTGCATTATTTAAATTTTTTATATCCACAAATATTGAATGATTTCATTTTATACCCCCAAAATCTCATTCATATTGAGAAATTCCATCTCTATCAAAAAAATTAATTCACACCTGAAATAATTATTTTATTCAAGATTCAAATTCACCTAATATAGATCAATTAATTTTTTTTCATGATTTAACTTTAACAATTATTATTCTTATTACCAGTTGTATTATTTATATATTTTATTTTTTAATTACAAATAAATTAATTGATCGATTCATAATTAATGAACATTTAATTGAATTAATTTGAACAATTATTCCAATATTAACTCTTTTATTTATTGCTGCTCCATCCTTAAAAATTTTATATTTACTTGAAGAAAGTTCTTCTCCTATTATTTCTTTAAAAACTATTGGTCATCAATGATATTGACAATATGAATTATCAGATTATTTAAATATTGAATTTGACTCATTTATACAAAATTATGATTCATCCACACCTTGAATAGCTCGTCTATTAGATGTTGATAATCGAGTTATTTTACCATTTAATTCTTCTATCCGTTTATTATTCACCTCCACAGACGTAATTCATTCATGAACAATTCCTGCCTTAGGAATTAAAATAGATGCAACTCCTGGTCGAATTAATCAAGCATTACTATTTATGAATCGACCAGGTTTATTTTTTGGTCAATGTTCTGAAATTTGTGGGGCTAATCATTCATTTATACCTATTGTAATTGAATCAACAAATTTAGATTACTTTATTAATTGAATAAAATCTTTTATGAATTTATCCAACCATCCCTATCATATTGTTTCTATTAGACCTTGACCAATTTTTTTATCTTTTAATATTATATTTTTATTTATTGGAATAATTAAATGATTTTATTTCCAAAATTTTTATTTAATTATTTCAAGAATAATTTTAATGATACTAATTTTATTTCAATGATGACGAGATGTAATTCGTGAAGGAACTTATCAAGGATGCCATACATCATATGTTATAAAAAATCTACGTTTAGGAATAATTTTATTTATTACTTCAGAAATTTTTTTTTTTATTTCATTATTTTGAGCTTATTTTCATTCTTCATTAGCACCAAGAATTGAAATTGGTTTAATATGACCCCCAAAAGGAATTAAAATATTCAATCCTTATGATATTCCTCTATTAAATTCAATTATTCTAATTTCTTCTGGAATAACTATTTCATGATCCCACTATAGAATAATTTCAAATAAATTTAAAAAATCTTTTTTTAGATTAATTCAAACTATTATTTTAGGCTTTATTTTTTCATTTTTTCAATATATCGAATATTACCAAGCTCCTTTTACAATCTCAGATTCCTGTTTTGGTTCAATCTTTTTTTTAACAACAGGTTTTCATGGTATTCATGTTATTATTGGTAATATATTTTTAATAATTTGTGCTTTACGAATTTTTTTAAATCATTTCTCTAAAAATCACCATTTAGGATTTGAAGCTGCTATCTGATATTGACATTTTGTTGATATTGTATGATTATTTGTTTATACCTGAATTTATTGATGATCATTTATAAATTCAATGAATAAATCTATATTAAAAACACATCCTTTATTAAAATTTCTATCTAATTCCTTAATTTTTTTACCAACTCCTTTAAATATTAATTATTGATGAAATATTGGATCTTTATTAGGTCTATGTTTAATAATTCAAATTATTTCTGGTCTATTTTTATCAATACATTATACTCCTTCTATTGACCAAGCATTCAATAGAGTAATTCATATCATAAAAGATATTAATTATGGATGATTAATACGTTTAATTCACATAAATGGAGCATCTTTATTTTTTATTTGTTTATATATTCATATTGGTCGAGGTATTTATTATAATTCTTTTATACTAACACAAACTTGATCAATTGGTGTAATTATTTTTTTACTAACTATAGCAACAGCTTTTTTAGGATATGTTTTACCTTGAGGTCAAATATCTTTATGAGGAGCAACAGTAATTACAAATTTAATTTCCGCTATTCCATATCTTGGACAATATATTGTAAATTGAATTTGAGGAGGATTTTCCATTAGAAATCCAACATTAAATCGATTTTATTCTTTACACTTTATTTTACCTTTTATTATTCTATTTATAGTTGTCATTCATTTAATATTTCTACACCAATCAGGATCAAATAATCCATTAGGATCTTATAGAAATTTAAATAAAATTATTTTTCATCCTTATTTTATTATTAAAGATTCAATTACTTTTATTATATTAATTATTATATTTTTAATTTTTATTTTACAATTTCCTTATTTATTAGGAGACCCTGACAATTTTACCCCTGCAAATCCTTTAATTACACCCTCTCATATTAAACCTGAATGATATTTCTTATTTGCTTATGCTATCCTTCGTGCAATCCCAAATAAATTAGGGGGAGTTATAGCTTTATTAATATCAATCTTAATTCTAATAACTTTACCTTGAATTAATAAATTATATACAAAATCACCTAAATTTAATCCTTTAAATCAAACATTATTCTGAATATTTTTTTCTTCATTTATTATATTAACATGATTAGGAGGTAAAGAAATTGAGTACCCTTTCATTCAATTAAGCCAAATCTACACTATTATATATTTTAGATTTTTTTTATTAATAAATTTTATTAATAAAATATGAAATAAATTTATTTTCTTTAAA------ATGTTTTATTTAATTTTAATTATAGGATCATTAGTAAGAGTTGCATTTATTACTTTATTAGAACGGAAAGTTTTGGGGTATATTCAGAATCGAAAAGGCCCAAATAAGGTAGGTATTCAAGGAATTTTACAACCTTTTAGAGATGCAATTAAATTATTTTTAAAAGAAAATATTAAGTTAATTAAGGTTAATTATTTAATATATTATTTTAGTCCTTTGATTGGTTTTTTTTTAGCTATAGCTATATTATTAGGAATAATAAATTTATTAAATTTGATTTTAATTGAATTTTCAATATTGTATTTTTTATGTTGTTTAAGAATTTTAGTTTATACAGTTATAATTGGTGGATGATCTTCTAATTCAAATTATTCTTTGTTAGGAGGTATTCGTTCAATTATTCAATCTTTATCTTATGAAGTTTCTTTATTTTTATTATTTTTTTGTTTATTTATTTATGTAGAGAGGTATAATTTAATTAGATTTAATAGATTTTTTAATTATAGGAAATTATTTTTTTTTAATATACCTTTAAGATTAATATTTTTTATTAGAATTTTAGCTGAT---------------------------------------------------------------------------------------------------------------------------------------------------------------------------------------------------------------------------------------------------------------------------------------------------------------------------------------------------ATTTCTTTAAATTTAATTTCTTTAATAACGTCAAACTTAATTCATTTATGATTTTTATTAGAAATTAATTTATTAATTTTTTTATTCTTAATAACCAAAACCATAAAATATTTTTCTTTAATACCTTCTTTCTTCTTTATTCAAGCAATTTCTAGATTAATAATTATTTGAATTTTTAACCTAAATTTTCTTTCTATAAATTATTCCCTAATTGAATTTATTTTTTTTTTATCAATCTCTATAAAACTAGGACTTTTTCCATTTACATGATTACCTCCCATTTTTTTTAAATATATAAATTGAAATATAATTTTCTTATTCTCAACATTACAAAAATTTATTCCATTTATAATTATTAAAAATTTTAATTTTAACTATAAATTTCTTTTTTATATTTGTTTATATTCAATTATTCTCTCAACAATAAAAGCAATTTTTTCAGAAAATATTAAATCTATCATAGCATACTCATCAATTAATAATTCTGCTTGAATAATTATTATTATTTTAATTGACACAATAATATTCCAACTATATTTTTTATTTTATTTAATTTTAATATTTTTAATAAAAAATTTCTTTAATCAAATAGATATATCTTACATATCTGATATTTTAATTTATGAAAATTCAAATGTATTAATATACTTTATTTTAATAATTTTTAGACTAAGAATAATTCCACCTTTTTGTTCTTTTATCCCAAAAGTTAGAAGTACTTTAATCTTGATCAAAATAAATATATTGATAATAACATTAATTTTAACAATTTGTTCTATTTTATCTATTTTAATATATTTAACAATTATAATTAAATTACTACTCTATTTTTATTTAAAATATAAAATTAAATATTTTTTGAAATCACAATATAATTATATTTCACTATTTATAATTAGATTTATATTTCCTACTTTTTGATTCATATATTATTTATTAATTATTCTTAAATTATTATTATTAATATCAACACCTATTATTATTGTTATTTTACTTATTTTAATTAATTTATTTTTTTCTAAAAAATCTATCTTAGACCGAGAAAAACCTTCACCTTTTGAATGTGGATTTAATCCAATTACTAATGCTCGGTTACCCTTTACAATTCAATTTTTTATTATTATAATTATCTTTTTAATTTTTGATATTGAAATTATTATTTTAATTCCTTTAATTCCATCATTAAAACTTAACATAAATCTATTTACTTGATTTATTTCTTCTTTAATTATTATCTTTATTTTATTTTTTGGTTTAATCTATGAATGAAATGAACAATCAACAATTTGAATTAAAATAATTAATTATTATATTTTAAATTTTATTTTGTTATTTATAGTATTAATTCTTATAGTAAAGTTTTTTTTTCATTTTATAATAATATTAATATGTTTAGAATTCTTAGTTTTAACAATTATAAATAGAATTTTTATGAATTTATATATTGATAATATAGAAGTTTATTATTTAATAATAATAGTATTTTTTGTTATTGAAAGAGTTTTAGGATTAGTTCTTTTAGTTTGTATAATTTGTTATAAGGGAACCGATCATATAAAAAATTTAAATTTATTAATATGAATAAAGTTTTTATTATTTATAGTTTTTAGATTTGGTTTAATAAATTTTAGTTTTGGAAATTTATATATAATTTGTTTTTTATTAATATTTTTTCTAATTTTGAATGTAAATTTAATTTTTAATTTTTGGGTAGAGATTTATTCAATTTTTTCTATTGATTTTTATTCATTTTATTTAATTTTATTAAGAATTTGATTAATTGGGATTATATTAATAATTAAAATAAATAAGATAATAATAATTTTAATTATAAGTTTATTAGTTATTTTATTTTTAAGATTTTCTGTTTTTAATTTTTTATTATTTTATTTTTTATTTGAAGTTAGTTTAATTCCAATTTTTTTAATAATTATATTTGATGGTTATACATTTGAGCGTATTGAAGCTGTTATATATATATTTTTTTTTACATTAATTTCTTCAATGCCTTTTTTAATTATTTTATTAGATTTTTATCAATTTTTTAATACTTTAATATTTTATATATTAGATTATTTAAAGTTTAAGATATGGAAAGTAAGATTTATTATTATAATATTAGTATTTTTTGTTAAATTACCATTATTTATTTTTCATATTTGATTACCTAAAGCTCATGTTGAAGCTCCAGTTTATGGATCAATAATTTTGGCAGGAGTTTTATTAAAATTAGGGGGATATGGAATATTACGAATAGTACAATTTTTTTATTTAAATTTAATAGAGGTTATAATATATTATATTTCCATTGGGTTAATTAGAGGTGTAGTATTAAGATTTTTATGTATAATTCAAATTGATATAAAAATATTAGTAGCTTATTCGTCAGTAGTTCATATAAGAATGTTAGTAGCTAGATTATCAACAATAAGAAAAATTGGGCTTGTAGGATCTTATTTAATAATAATTGGTCATGGGTTATGTTCTTCAGGTTTATTTTATTTGGTAAATTTAAGTTATAAACGTATAGGAAGGCGTTTAATGTTTATAAATAAAGGTTTAATTAATTTAAATTCAACTTTAAGTATATGATGATTTTTAATATGTATAGGAAATTTTTCTGCTCCAATTTCTTTAAGATTATTAGGAGAAATTTTTATATTAATAAGATTAATCTCTTTGGATTTATTTTTAATAATTTATTTAATAATTATATGTTTTTTAAGTGTTGCTTATTCTTTATATTTATTTAGATTTACACAACATGGAAATATAAATTTTATAAATTTTAGTTTTTTAAGAATTTCTGTAAAGGAGTTTATAATTATTTTTATTCATTGATTTCCATTAAATACATTAATTTTTGGGATAAATTTGTTTATAATTATTATTATTTATTTATATATTTATTTATTAATATTTTGTAGAATTAGTATATTTATTTTGGCTTTATTATTTATATATTTAAAATTGAGTTTATTTTTTTATTGAAAAATTTTAAATTTAAATTCATTTTTTATTGAATTTATTTTTTATATTGATTGGATTTCATTAATTTTTTTAAGAACTGTAAGGTTAATTTCTAGATTTGTTTTAATATATAGAATTTTTTATATAATAGAGGATAAAACATTAGATCGATTTTTTTATTTAGTTTTGATATTTATTATAAGAATATTTTTAATGATTTTAAGACCAAATATTGTAAGAATTTTAGTTGGATGAGATGGATTGGGGTTAGTTTCTTATGCATTAATTATTTATTACCAAAATTGAAAGTCTTATAGAAGAGGAATAGTAACAGTATTATTAAATCGTTTAGGAGATGTTGGAATTTTAATAATAATTAGTTTATTAATAATTAAAGGTTCTTGAAATTTAATATTTTATTTTAATGAGATGTCAATAGTAATTATATTATTAGTTTTTAGAGCTTGTACAAAAAGTGCTCAATTACCTTTTTCAGTTTGATTACCTTTAGCTATAGCAGCTCCTACTCCTGTTTCTTCACTAGTTCATTCATCAACTCTAGTAACTGCTGGAGTTTATTTAATAATTCGTTTTAATTTTTTTTTAGAAGATGAAATTAGAGATTTTTTAATATTTATTTCTAGATTAACAATATTTATATCTGGTTTAGTAGCTAATTTTGAAACTGATTTAAAAAAAATTATTGCATTATCAACTTTAAGACAGTTAGGATTGATGATAAGAATTTTGTCTTTTGGAGAAGTTAATTTAGGTTTTTTTCATTTAATTATGCATGCATTATTTAAGTCTTTATTATTTATATGTAGAGGAATTATTATTCATTTAATGATAAATAATCAAGATATTCGTTTAATAGGGGGTTTAATTAATTTTTATCCCTATTTAAGAATTATTTTTTTATTTGCTTCTATATCCTTATGTGGATTACCTTTTCTTTCTGGATTTTATTCAAAAGATTTAATTATAGAGATATTTTTAATAAGAAAAATAAATTTAATTAGTTTAATAGTTATTTTTATTTCTACAATATTCACAATTTCTTATAGAGTTCGTTTAATTTATTTAGTTTATTTAAGAAATTTAAATGAATTAAATTATTTTTTTTTAAAGAATGAGAATAATTTTATAATAATATCAATATTAATTTTGTTTATATTATCAATTTTTGGTGGATTTATATTTATTAATTTTTTTTTTTATAGTGAAAAGATTATTATTTTAAAATTTTTAGAAAAAAATTTAATTTTTTTAATTTGTTTTTTTGGTATTTTGTTAGGATATTTTTATTCACAAAAAGAAATAAATTTTTCATTAATCCAAAATATTTTTTTTAGAAAGATATTTGGTTTAGAATTTATTTTAAATAATTTTTATGAAGGGGTAATAAAACAATCTTTTTATTTATATAAAATTGATAAAGGATTTTTTGAATTTTTACAAATTTTTAGATTTAAAATTAATTTAATTATAGTTTATAATTTTTTTTCTTATTTTATTTTTTCATTAAATAAAATTTTATTATATTTTATTTTTTTAATTTTAGTAATTGTTATTTTTTGGTTTCTATTAATTACTACTATTGTAATTTTAATCTTTTATCCATTCTTAAGTCTATTAAGAATATTAACTATTTTATTAATTTATTCTACCTTAATTTCTTTAAATTTAACTAAATTTACATCTTCCTCATTAAGATCTTATTTAACTTTTCTTATATTTACAGGAGGAATTATAGTTCTATTTACATTTTTCTTAAGATTAATCTCCAATATTCAAATTTATAAAAAATTCTTTATAATATATTTTTTATTTATTAGAATAACATTATTTATTATATTAAGAATTATACTTTGAGAGACCCATTTAAGATATATATTTAATTTTCATTTAAATTATAATTTTTTATCTTTACCAGATATTTATTTCTCATTTAATTTATTTAACTTTAATCATCTTTACAAATTTCCTAAAAATTTAATAATAATATTTTTAATCATTTACCTTCTTTTAGCACTGATCCTATTAGTAAAATTATCTTTTTCTAATAAAAAACCTCTTCGATCAACTAATAATAAATTTAATTAATTTAAATTAGTAGATATTGAAATTTTTTTTTAT-AAAAAAATTTAATTTTTGTTTTGAAATTAATTTTCGAATGATCATAATAAATAATTTTTTAAATTTAAATAAATAGATTTTTTTAGTATTAAAATTTATAGCAATTAACGATAGTTAAACTTAGATATTTATGATAATTAATGGTCAATTTAGTGCCAGCCACAGCGGTTAAACTAAGATTAAAAGTTAATTACTTCAATATGTAATAAAATAGAAAATATTATAAAATTTATTATAGTATTAATTTAGAATTGTATGAAAAAAATAAATTTTTAACGGTGAAATGTAAAAAATTTAATAAAATATAATTTATAAAAATTTAATTAAAAAAATTATTAGATAAACTAGGATTAGATACCCTATTATAATAATGGAAAAAAATTAAATGTTAAAGTATTAAATGATATATCATTAAATTTATGAAATTTGGCGGTATTTTATCCAAGTTAGGGGAACCTGTTGAGTAATTGATGGTCCACGATAAGATCTACTTAATTTAATACTCGTGTATTGCTGTTTTTAGATATATTTTGACTATATTATCATAATTTATATCAATAAAAGTAAAATAATTCAAGTCAAAATACGGTTTAGTTAAGATCAAATGGGTTACAATAATTTAAAATTATACGGATTTTAAAATTTAATTTTTAAATGAAGGCGGACTTAAAAGTAAAATTAATAAATTAATTAATTTGAAGTTTGTTTGAAATATGTACAAATTGCCCGTCACTTCCAATAAAATGGAACAAGTCGTAACAAAGTTTAGGTATCGGAAGATGCTTATAGATAATAGTTGTAAAATTTGATGAAAATAATTTATTTATATTAAATAGAGTAATAATTAAATATTTGTTAGTTTTAGTAGAAATTTTTAATAAATAAGTTTTATTATAATTTTGTTGTAAAGAAATTGATGATGATAAAATGAATTTTTTTCTTCTTAAAAAAATAAAAAGTAAATTTAATTAATTGTACCTTTTGTATCAGGAGTTATTAAGTAGATTTATTAGAATTTAATATATCTCGAATTTTAAAGATCTAGATTATAATGTTAGTTAATATTGAATTATTATTAATAATTTTAATTTAGTAGTGAAATGTTTACCCGATTTAAAAGATATCTAGTTTTTTTAGAGTTGAATTTAATTCAGTATTTAATTTGTATAAAAGTAAATTTTAAGTAAATTTATAAATTTAAATAAAATTATTTTAGGGATTAGCTTAAAATATTTTAATAATTTAATTTAATTTAAGTTTTTAAATGTATTTATAGTAATAAAAATTTTTAATAAGTATGTTATAATTTATAAATAATTTAAATTTAATTTTAAGTGAAAATTTTAAAATTCTATGAAAAAAATTATTTTAATTATGAAAATTAAGATATAATGATAATATTAGTAAATTTTATTTTGTTAGAGTAATTAATATATTTAAAATTGATATTAAAGAATTAGACAAAATTTTGTATTCGCCTGTTTATCAAAAACATGGTTTGTAGATAATAATTATAAATCGACTCTGCCCAATGAAATAATATTTTTAATGGCTGCGGTAGCCTGACCGTACAAAGGTAGCAAAATCAATAGTTTTTTAATTGAAAGCTGGAATGAATGAGTTGATGAAATATAAATTGTTTCAATATTAATAATTGAAATTAAAATTTGAGTTAAAATGCTTAAATTTTATTATTAGACGATAAGACCCTATAGAATTTTATAAAATTTAAGTAAAGAAAATTTTTTGTAAGATGAGGTTTTTTACTTAATTATATTTAGTTGGGATGATTATAAAATTTAATGAACTTTTAATTTTTTTAAAAACATTAATTAATGAATTTTTGATTATTATTATAATTTAGAGAAAGAATTACCTTAGGGATAACAGCGTAATATTTTTGGAGAGATCAAATTGATAAAAATGTTTGCGACCTCGATGTTGAATTATGATATAATTTAGGTGCAGGAGTTTAAATTGTTAGTCTGTTCGACTATTAAAATCATACATGATTTGAGTTCAGATCGGTGTAAGCCAGATCGGTTTCTATCTATAATAAATAAAAATTTTTTTGTACGAAAGGACTTAAAATTTGAAATATATTTTTAAAAAAATAATGAATAAGATTAATTTTATTATATTTTGTATTATAATT
>HN6
ATGCTTACAAACCTATTTTCAATTTTTGACCCCAATTCCTCCTTAAATTTTTCATTAAATTGATTAGCTATTTTTATTTCATTTATAATATTTCCAAAAATTTATTGATTAAAACAAAATAAAATAAATATTACAATTAAACTAATTTTAATATTTCTATTTAATGAAATAACAAAACTTATTCAAAAAAAAAATCATAATAACATTTTTTTTTTTCTAATAATTTTTTTCCTAATTTTAGTAATAAATTTTATAGGATTATTTCCTTATATTTTTACTCCTACAAGACATCTAATTATTTCTCTCCCTATATCATTAACAATCTGAATAAGAATTATTTTATATAGTTGAATTAACAAAACTAATTTTATATTCGCTCATCTTGTTCCTTTGGGAACCCCTTCTTTATTAATACCTTTAATAGTAATAATTGAAACAATTAGAAATTTAATTCGTCCTGGAACTTTAGCTATCCGTTTATCAGCAAATATAATTGCTGGACATTTACTTTTTAGATTATTAGGTTCAACTGGTCCTAACTTAAATATCTATCTTATTATTTTATTAATTTTAATTCAAATTTCATTATTTATGCTAGAAATAGCTGTTTCTACTATTCAATCTTATGTATTCATAATACTTAGATCTTTATATTCAAATGAAAATATCCCACACTTAAGACCTTTAAAATGATTATATATATATTTATTTATGATTATTTGGATATTAATTTTTATTATTAAAATAAATTTTATTATCAATTTTACCCCTAATAAAAAAAATTTAAAAATTTATTATAAACAAATAAATTGAAAAATTTTAATAGTATTGTTAAAATGATTTTATTCAACAAATCATAAAGATATTGGTTTATTATATTTCATTTTTGGATTATGATCAGGAATAATTGGCTCAGCTTTAAGAATAATTATTCGAATAGAATTAAGAACCCCCGGTAGATTAATTGGGAACGACCAAATTTATAATACTATTGTTACTGCCCACGCTTTTATCATAATTTTTTTCATAGTAATACCATTTATAATTGGAGGGTTTGGTAACTGATTAGTACCCTTAATACTTACAGCCCCGGATATAGCTTTCCCACGAATAAATAATATAAGATTTTGACTTTTACCCCCCTCTCTTACTTTACTAATTTTAAGTAATATTATTGGAACAGGTGTTGGTACCGGTTGGACCCTTTATCCTCCCTTATCTTCCAATATTGGTCACAATTCTCCTTCTGTAGATTTAAGAATTTTTGCTCTTCATATTGCAGGAATTTCTTCTATTATAGGAGCTATCAATTTTATTGTCACAATTTTAAATATACACACAAAAACACCAACCTTAAATTTTATCCCCCTTTTTGCTTGATCAGTTTTAATTACTGCAATTTTATTACTTTTATCCTTACCTGTACTTGCAGGTGCAATCACTATACTTTTAACAGATCGAAATTTTAATACTTCATTCTTTGACCCCGCAGGAGGAGGAGACCCAATTTTATATCAACATTTATTTTGATTTTTTGGTCACCCAGAAGTATATATTTTGATTCTTCCAGGTTTTGGCATTATCTCTCATATTATTACTAATGAATCAAGAAAGAAAGAAATTTTTGGATCTTTAGGAATAATCTATGCTATAATTACTATTGGAATTTTGGGTTTTATTGTTTGAGCTCATCATATATTTACAGTAGGATTAGACGTTGATACTCGAGCTTATTTTACTTCAGCAACTATAATTATTGCAATTCCAACAGGAATTAAAGTATTTAGTTGATTAGCTACTATTTATGGCTCAAAAATTAATTATACCCCTGCAATAATTTGAAGAATAGGTTTTATTTTCTTATTTACTTTAGGAGGATTAACAGGAATTATCCTTTCAAATTCATCTTTAGATATCATTCTACATGACACATATTATGTAATTGGACACTTCCATTATGTTCTCTCCATAGGAGCTGTTTTTGCAATTATTGCAGGTTTTATCTACTGATTTCCTTTATTTTTTGGATTTACTCTTAATAAAAAAATACTTAAAATTCAATTTATATGTATATTTTTAGGTGTAAATATAACTTTTTTCCCTCATCACTTTCTTGGTTTAAATGGTTTTCCTCGACGATATTCTGATTATCCAGATATATATATATGTTGAAATACATTATCTTCTATTGGCTCACTAATCTCTTTTATAGCATTAATTTTTATAATTTTTATCCTTTGAGAAGCTTTTATTTCACAACGTATTGCTCTATTCAAATTTTTTATATCCTCAAATATTGAATGATTCCATTTTATACCCCCCCATACTCATTCTTATTGAGAAATCCCATCTCTCTCATCAAAATTAATTCATACCTGAAATAATTATTTTATTCAAGATTCAAACTCACCTAATATAGATCAATTAATTTTCTTTCATGATCTAACTTTAACATTTATTATTCTAATTACTAGCTGCATTATTTATATATTTTATTTTTTAATTATAAATAAATTAATTAATCGATTTATAATTAATGAACATTTAATTGAATTAATTTGGACAATCATCCCTATATTAACCCTCCTCTTTATTGCAACTCCATCATTAAAAATTTTATACTTATTAGAAGAAAGATCTTCTCCTATTATTTCTTTAAAAACTATTGGACATCAATGATATTGACAATATGAATTATCAGATTATTTAAATATTGAATTTGACTCATTTATACAAAATTATGATTCATCTAATCCTTGGATAGCTCGTTTACTAGATGTAGATAATCGTATTATTTTACCTTTCAACTCCTCTATCCGTTTATTATTTACCTCTACGGATGTTATTCATTCATGAACAATTCCAGCCTTAGGAATTAAAATAGATGCAACCCCAGGACGGATTAATCAAGCCCTATTATTTATAAATCGACCAGGTTTATTTTTTGGTCAATGTTCAGAAATTTGTGGAGCTAATCATTCATTTATACCTATTGTCATTGAATCAACAAACTTAAATTATTTTATTAATTGAATAAAATCTTTTATGAATTTATCAAATCATCCTTATCATATTGTTTCTATTAGACCTTGACCAATTTTCTTATCTTTTAATATTATATTTCTATTTATTGGAATAATTAAATGATTCTACTTTCAAAATTTTTATTTGATCATTACAAGTATAATTTTAATAATATTAATCTTATTTCAGTGATGACGAGATGTAATTCGTGAAGGAACTTACCAAGGATGCCATACATCATTTGTTATAAAAAATTTACGTATAGGAATAATTTTATTTATTACTTCAGAAATTTTTTTTTTTATTTCATTATTTTGAACTTATTTTCATTCTTCATTAGCCCCAAGAATTGAAATTGGATTAATATGACCCCCAAAAGGAATTAAAATATTTAACCCTTATGATATTCCTTTATTAAATTCAATTATTCTAATTTCTTCTGGTATAACAATTTCATGATCCCATTATAGAATAATTTCTAACAAATTTAAAAAATCTTTTATTAGATTAATTCAAACTATTATTTTAGGTTTTATTTTTTCCTTCTTCCAATATATTGAATATTACCAAGCTCCTTTTACAATTTCAGATTCTTGTTTTGGTTCAATTTTTTTTTTAACAACAGGCTTTCACGGTATCCATGTTATTATTGGTAACTTATTTCTAATAATTTGTGCTTTACGAATTTTTTTAAATCATTTCTCTAAAAATCACCATCTAGGTTTTGAAGCAGCTATTTGATATTGACATTTCGTAGACATTGTATGATTATTTGTTTATACTTGAATTTATTGATGATCATTT------------------------------------------------------------------------------------------------------------------------------------------ATTCAGATCATTTCAGGTCTATTCTTATCCATGCATCGTACGTCCTCAATTGATCGAGCTTTTGATAAGGTCATTCATATTATAAAAGACATCAACTATGGATGAATAATACGATTAATTCATATAAACGGAGCTTCGTTATTCTTTATCCGTCTATATTTACATATT---CGGGGAATCTACTTGTACTCTTTTATATTAATAGAAACCTGATCAATCGGTGTAATTGTTTTCTTAACAACTATAGTTCACGCATTTTTG??TTATGTTTGTTTCTGAGGGCAGATGTCTCTATCAGAAGTAATAGTAACCACAAACTTAATT------------------------------------------TGAGCT------------------------------------------------------------------------------------------ATTCTCTACAAACAT---------------------------------------------------------------------ATCGCACGTGATATGGTA?TA------------------------------------------------------------------------------------------------------------------------------------------------------------------------------------------------------------------------------------------------------------------------------------------------------------------------------------------------------------------------------------------------------------------------------------------------------------AATTTTATGTTTTATTTAATTTTAATTATTGGATCATTAGTCAGAGTTGCATTTATTACTTTGTTAGAACGAAAAGTTTTAGGATATGTTCAAAATCGTAAAGGACCAAATAAAGTAGGAATTCAGGGGATTTTACAACCTTTTAGAGATGCAATTAAATTATTTTTAAAAGAAAATGTTAAGTTAATTAAGGTTAATTATTTAATATATTATTTAAGGCCAATAGTTGGTTTTTTTTTGTCTATAATTATGTTATTAGGAATAACAAATTTATTAAATTTATTTTTTATTGAATATACGTTATTATATTTTTTATGTTGTTTAAGAATTTTAGTTTATACAATTATAATTGGAGGTTGATCATCAAATTCTAATTATTCTTTATTAGGGGGAATTCGTTCAATTATTCAGTCTTTATCATATGAAGTTTCTTTATTTTTATTATTTTTTTGTATATTTATTTATGTGGAGAGTTATAATTTAATTAGATTTGTTAGATTTTTTAATTATAGTAAATTATTTTTTTTTAATATTCCATTAAGATTAATGTTTTTCATCAGGATTTTAGCTGATTTAAATCGAATTCCGTTTGATTTAATTGAAGGTGAGTCAGAATTAGTGTCTGGGTTTAATACTGAATATATAAGAGGTAGATTTGCTTTATTTTTTTTAGGTGAGTATTTAATGATTTTAATTTTTGGAATTTGAATTTCCTTATTATTGTTCAATAGACAGGTTTTTTCTTTATTTTTTTTAATTCAGGTTTTTTTAATTAGTTTTTTAATTATTTTTATTCGAGGTATTTTACCCCGAATTCGTTATGATTGGATAATATATTTATGTTGATATGAAATTTTACCTTTGGTTTTAATTATTTTATATTTTTTAGTTATTTTAAAGTATTTAATATTTATAATTTTAAATTTAATTTCTTTAATAACGTCAAATTTAATTCATTTATGATTTTTAATAGAAATTAACTTATTAATTTTTTTATTTTTAATAACAAAAACTATAAAATATTTTTCCTTAACTCCTTTTTTTTATTTCACCCAAACAATTTCTAGATTATTAATTATTTGAATCTTTAATTTAAATTTCTTTTCTTTAAATTATTATTTAATTGAATTAATCTTTTTTCTTTCAATCACAATAAAATTAGGACTTTTCCCATTTACCTGGTTACCCCCAATTTTTATTAAGTACATAAATTGAAATATAATTTTTTTATTTTCAACAATACAAAAATTTATCCCTTTTATAATTATTAAAAATTTTCATTTTAATTATAAATTACTTTTTTATATTTGTTTCTATTCAATTATTCTTTCAACTTTAAAAGCAATTTTCACCGAAAATATTAAATCTATTATAGCTTATTCATCAATTAATAATTCTGCATGAATAATTATAATTATTTCAATTGATATAATAATATTCCAATTATATTTTCTATTTTATTTAATTTTAATATTCTTAATAAAAAAATTTTTTAATCAAATAAATTTATCCTACATATCTGAAATATTAATTTATGAAAATCCAAATATAATTTATTATTTCACCATAATAATTTTTAGAATAAGTATAATTCCTCCTTTTTGCTCATTTATCCCAAAAATCAGAGCTATTCTAATTTTAATTAAAATAAATATATTTACAATAACATTAATTTTAACAATTTGTTCTATTTTATCAATTTTAATATATTTAACTATTATAATTAAATTAATAATTTATTTTTATTTAAAATATAAAATTAAATTTTTTATTAAAACTCAATTTAATTTTACTTCATTATTTATAATTAGATTCATATTTCCAACTTTCTGATTAATATATTATTTATTAATTATTTTTAAATTTTTATTATTATTTTTTATTCCAATTACTATTATCATATTACTCATTTTAATTAATTACCTTTTCTCTAAAAAATCTAATTTAGATCGAGAAAAACCTTCACCCTTTGAATGCGGATTTAATCCTATTACTAATGCCCGTTTACCATTCACAATACAATTTTTTATTATTATAATTATTTTTTTAATTTTTGATATTGAAATTATTATTTTAATTCCATTAATTCCTTCATTTAAATTTAATATAAATTTATTTTCTTGATTTATTTCTTCTTTAATTATTATTATTATTTTATTTTTTGGATTAATTTATGAATGGAATGAACAATCAACAATTTGAATTAAAATAATTAATTATTATGTTTTAAATTTTATTTTGTTACTTATAGCATTAGTTTTTATTATAAAATGTTTTTTTTATTTTATAATAATATTAATATGTTTAGAGTTTTCAGTTTTAAGAATTATATATAGAATTTTTATAAAATTATGTAGTAATAATATAGAAATATATTATTTAATTATAATAGTATTTTTTGTAATTGAAAGAGTTTTAGGGTTAACAATTTTAATTTGTATAATTTGTTTTAAAGGAAGAGATAATATGAAAAATTTTAATTTATTAATATGA---------------------------------------------------------------------------------------------------------------------------------------------------------------------------------------------------------------------------------------------------------------------------------------------------------------------------------------------------------------------------------------------------------------------------------------------------------------------------------------------------------------------------------------------------------------------------------------------------------------------------------------------------------------------------------------------------------------------------------------------------------------------------------------------------------------------------------------------------------------------------------------------------------------------------------ATATGTGTTCCTGCATTGATATTTTCTAAAAATGTAGAGCTCGAAAAACTAAACAAA------ATGTTTTATTCAAAATGTTTAATAAATTTAAATTCATCATTAAGAATATGGTGATTTTTATTATGTATTAGAAATTTTTCAGCTCCAATTACTTTGAGTTTTGTTAGGGAAATTTGTATATTAGTAAGTTTAGTTTCTTTAGATTTATTTTTAATAATTTATTTAATAATTATATGTTTTTTAAGTGCCTCCTATTCTCTTTATTTATTTAGCTTTTCT---CATGGAAATTTCAATTTTATAAATTTCAATGTTAAGAGAATTTGTGTTGAA??TTTTTTTATTACTTTTATT---TGATTTCCATTAAATGTATTAACTTTTGGTATAAATTTATTAATT?TA------------------------------------------------------------------------------------------------------------------------------------ATAGAATTTATTTTATTAATTGATTGAATTTCTTTAATTTTTTTAAGAACTGTAGGTTTGATTTCAAGATTTGTTCTTTTATATAGAATTTCTTATATAAGAGGAGATAAAACTTTAAATCGATTTCTTTATTTAGTTTTATTATTTATGTTTAGAATATTTATAATAATTTTAAGTCCTAATATTATGAGAATTTTAGTTGGT---------------------------------------------------------------------------------------------------------------------------------------------------------------------------------------------------------------------------------------------------------------------------------------------------------------------------------------------------------------------------------------------------------------------------------------------------------------------------------------------------------------------------------------------------------------------------------------------------------------------------------------------------------------------------------------------------------------------------------------------------------------------------------------------------------------------------------------------------------------------------------------------------------------------------------------------------------------------------------------------------------------------------------------------------------------------------------------------------------------------------------------------------------------------------------------------------------------------------------------------------------------------------------------------------------------------------------------------------------------------------------------???????????????????????????????????????????????????????????????????????????????????????????????????????????????????????????????????????????????????????????????????????????????????????????????????????????????????????????????????????????????????????????????????????????????????????????????????????????????????????????????????????????????????????????????????????????????????????????????????????????????????????????????????????????????????????????????????????????????????????????????????????????????????????????-----TAATAGGTTTAAATTGATAAATATTGAAATTTTTTTTTATAAAAAAAATTTAATTTTTGTTTAAAAATTAATTTTAAAATGATGATAATAAATAATTTTTATAATTTAAATAAATAGATTTTTTTAGTATTTAAATTTA-AGTTATTAATGACAGTTAAACTTAGATATTTTTGATAATTAATGGTCAATTTAGTGCCAGCCACAGCGGTTAAACTAAGATTAAAAGTTAATTAGTTCAATATTTAATAAAATAGTAAATATTATAAATTTATTTATAGTATTTAATT--AATTATATAAAAAAAATAAATTTTTGACGGTGAAATGTAAGAAATTTAATAAAATATAATTTATATAAATTTAGTTAAAAAAATTATTAAATAAACTAGGATTAGATACCCTATTATAATAATGGATAATAATTAAATGTTAAAGTATTAAATGATATATCATTAAATTTATGAAATTTGGCGGTATTTTATTCAAGTTAGGGGAACCTGTTGAGTAATTGATGAACCACGATAAGAACTACTTAATTTAATACTCGTGTATTGCTGTTTTTAGATGTATTATAATTGTATTTTCGTAATTTATATTAATAAAAGTAAAGTAATTCAAGTCAAAATACGGTTTAGTTAAGATTAAATGGGTTACAATAATTTAAAATTATACGGATTTTAAAATTTAATTTTTAAATGAAGGTGGACTTAAAAGTAAAATTAATTAATTAATTAATTTGAAGTTTGTTTGAAATATGTACAAATCGCCCGTCACTTCCAATAAAATGGAATAAGTCGTAACAAAGTTTAGGTATCGGAAGATGCTTATAGATAATAAGAGT-AAATTTGATGAAAATAA-TTATTTATATTAAATAGAGTAATAATT-AAGTTGATTATGTTTTAGTAAAAATTTTTAATGAATAAAAGTTATTATAATTTTTTTGTAAAGAAATTGATAT------------ATTTTTTTTGATTAATAAAGTAAAAAGTAAATTTAATTAATTGTGCCTTTTGTATCAGGAATTATTAAATAGATTTATTAAAATTTAATATATCTCGAATTTTAAAGATCTAAGTTATAATGTTAGTTAGTGTAGAAATATTATTAATAATTTTGATTTAGTAGTGAAATGTTTATCCGATTTAAAAGATATCTAGTTTTTTTAGAATTGAATTTAATTCAGTATTTAATTTTTATAAAATTAAATTTTAAGTAAGTTTATAAATTTAAATAAAATTATTTTAGGGATTAGCTTAAAGTATTTTAATAATTTGATTTAATTTAA-TTTTTAAATGTATTTATAGTAATAGAAATTTTTAATAAGTATTTTATAATTTATAAATTATTTAAATGTAATTTTAAATGGAGATTTTAAAATTTTAT-AAAAAAATTATTTTAATTAAGAAAATTAAGGTATAATGATAATATTAGTAAATTTTTTTTTGTTTAAATAATTAATAT-TATAAAATTAATATTAAAGAACTTGACAAAATTTTGTATTCACCTGTTTATCAAAAACATGGTTTGTAGATAATAATTATAAATCGACTCTGCCCAATGAAATAATATTTTTAATGGCTGCGGTAGTCTGACCGTACAAAGGTAGCAAAATCAATAGTTTTTTAATTGAAAGCTGGAATGAATGAGTTGATGAAATATAAATTGTTTCAATATTAATAATTGAATTTAAAATTTGAGTTAAAATGCTTAAATTTTATTATAAGACGATAAGACCCTATAGAATTTTATAAAATTTAAATAAATTAGTTTTTATGTAAATTGAATTTTTTTATTTAATTATATTTAGTTGGGATGATTATAAAATTTAATTAACTTTT-ATTTTTTTTATAACATTAATTAATGAATTTTTGATTATTATTATAATTTTGAGAAAAAATTACCTTAGGGATAACAGCGTAATATTTTTGGAGAGATCAAATTGATAAAAATGTTTGCGACCTCGATGTTGAATTATGATATAGTTTAGGTGCAGGAGTTTAAATTGTTAGTCTGTTCGACTATTAAAATCATACATGATTTGAGTTCAGATCGGTGTAAGCCAGATCGGTTTCTATCTATAGTTAAAAGAAATTTTTTTGTACGAAAGGACTTAAAATTTAAAATATTTTTTTAAAAAAAAAGTGAGTTAAATTAATTTTATTATATTTTGTATTATAATT
>HN7
ATGTTTACAAATCTTTTTTCAATTTTTGACCCTAATTCATCAATTAATCTCTCATTAAATTGATTAGCAATCTCTATTTCATTTTTAATATTCCCAAAAATTTACTGATTAAAACAAAATAAAATAAATTTAGTAACTAAATTAATTTTAATATTTTTATTTAATGAAATAACCAAATTAATCCAAAAAAAAAATCACAATAATATTTTTTTTTTTATAATAATTTTTTTTTTAATTTTAATTATAAATTTTATAGGTTTATTCCCCTATATTTTTACTCCTTCTAGACATTTGACTGTTTCTCTTCCTATATCATTTTCTATTTGAATAGGAATTATTCTACATAACTGAATTAATAAAACTAATTTTATATTTGCTCATCTTGTTCCTATTGGAACCCCAACCTTATTAATACCCTTAATGGTAATTATTGAAACTATCAGAAATTTAATTCGACCAGGAACTTTAGCTATTCGTCTATCTGCAAACATAATTGCTGGCCACTTACTTTTCAGATTATTAGGTTCTACAGGATCTAACTTAAATTTTTATCTTATTATTTTATTAATTCTAATTCAAATTTTATTATTTATATTAGAAATAGCTGTTTCTACAATTCAATCTTATGTATTCACAATATTAAGATCTTTATATTCAAATGAAAATATTCCACACTTAAGACCTTTAAAATGATTAAATATATATATATTTTTAATTATTTGAATATTAATTTTTATTGTAAAAATAAATTTCATAATACATTTTAATCCTGATAAAAAAAAAATTAAAATTTTTGATAAACAAATAAATTGAAAAATTTTAATTGTATTGTCCAAATGATTTTACTCCACAAATCACAAAGATATTGGCTTACTATACTTTGTTTTTGGATTGTGGTCAGGAATAGTAGGCTCAGCATTAAGAATAATTATTCGAATAGAATTAAGAGCCCCAGGTAAATTAATTGGCAATGACCAAATTTATAATACTATTGTTACTGCCCATGCTTTTATTATAATTTTTTTTATAGTTATACCATTTATAATTGGAGGATTCGGAAATTGGCTTGTACCCTTAATATTAACAGCCCCTGATATAGCTTTTCCTCGAATAAATAATATAAGATTTTGACTCTTACCCCCTTCTTTAGCCTTATTAATTATAAGAAATATTATTGGATCAGGTGTTGGAACAGGATGAACTCTTTATCCTCCTTTATCATCTAATTTAGGGCATAACTCACCTTCTGTAGATTTAAGAATTTTTGCTCTTCATATTGCTGGAATTTCTTCTATCATAGGAGCTATTAATTTTATTGTTACAATTTTTAATATACACACAAAAACACCAACTTTAAATTTTATTTCCCTTTTTGCATGGGCAGTTTTAATTACTGCAATCTTACTACTTTTATCTTTACCTGTACTTGCAGGTGCAATTACTATACTTCTTACTGATCGAAATTTCAATACTTCATTTTTTGACCCTGCTGGGGGTGGAGATCCAATTTTATATCAACACTTATTTTGATTTTTTGGTCATCCAGAAGTATATATTTTAATTTTACCCGGATTTGGTATTATTTCTCATATTATTACCAATGAATCTAGAAAAAAAGAAATTTTTGGAACCTTAGGAATAATTTATGCTATAATTACTATCGGGATTTTAGGTTTTATTGTTTGAGCACATCACATATTTACTGTTGGTTTAGATGTTGATACTCGGGCTTATTTTACTTCTGCAACAATAATTATTGCAATTCCAACAGGAATTAAAGTATTTAGTTGACTTGCTACTATTTATGGTTCAAAAATCAACTATACCCCTGCAATAATTTGAAGAATGGGATTTATTTTTTTATTCACTTTAGGCGGATTAACAGGAATTATCCTTTCCAATTCATCTCTAGATATTATTCTGCATGATACATACTATGTGATTGGTCATTTTCATTATGTCTTATCAATAGGTGCTGTTTTTGCTATCATTGCAGGTTTTATTTATTGATTTCCTTTATTTTTTGGATTTACTTTAAATAAAAAAATACTAAAAACTCAATTTATATGTATATTCTTAGGTGTAAATTTAACTTTTTTTCCTCATCATTTTCTTGGTTTAAATGGATTTCCTCGACGATATTCTGACTATCCAGATATATATATATGTTGAAATACCCTATCTTCTATAGGATCATTAATTTCTTTTATAGCTTTAATTTTTATAATCTTTATCATTTGAGAGGCTTTTGTCTCCCAACGTATTGCATTATTTAAATTTTTTATATCCACAAATATTGAATGATTTCATTTTATACCCCCAAAATCTCATTCATATTGAGAAATTCCATCTCTATCAAAAAAATTAATTCACACCTGAAATAATTATTTTATTCAAGATTCAAATTCACCTAATATAGATCAATTAATTTTTTTTCATGATTTAACTTTAACAATTATTATTCTTATTACCAGTTGTATTATTTATATATTTTATTTTTTAATTACAAATAAATTAATTGATCGATTCATAATTAATGAACATTTAATTGAATTAATTTGAACAATTATTCCAATATTAACTCTTTTATTTATTGCTGCTCCATCCTTAAAAATTTTATATTTACTTGAAGAAAGTTCTTCTCCTATTATTTCTTTAAAAACTATTGGTCATCAATGATATTGACAATATGAATTATCAGATTATTTAAATATTGAATTTGACTCATTTATACAAAATTATGATTCATCCACACCTTGAATAGCTCGTCTATTAGATGTTGATAATCGAGTTATTTTACCATTTAATTCTTCTATCCGTTTATTATTCACCTCCACAGACGTAATTCATTCATGAACAATTCCTGCCTTAGGAATTAAAATAGATGCAACTCCTGGTCGAATTAATCAAGCATTACTATTTATGAATCGACCAGGTTTATTTTTTGGTCAATGTTCTGAAATTTGTGGGGCTAATCATTCATTTATACCTATTGTAATTGAATCAACAAATTTAAATTACTTTATTAATTGAATAAAATCTTTTATGAATTTATCCAACCATCCCTATCATATTGTTTCTATTAGACCTTGACCAATTTTTTTATCTTTTAATATTATATTTTTATTTATTGGAATAATTAAATGATTTTATTTCCAAAATTTTTATTTAATTATTTCAAGAATAATTTTAATGATACTAATTTTATTTCAATGATGACGAGATGTAATTCGTGAAGGAACTTATCAAGGATGCCATACATCATATGTTATAAAAAATCTACGTTTAGGAATAATTTTATTTATTACTTCAGAAATTTTTTTTTTTATTTCATTATTTTGAGCTTATTTTCATTCTTCATTAGCACCAAGAATTGAAATTGGTTTAATATGACCCCCAAAAGGAATTAAAATATTCAATCCTTATGATATTCCTCTATTAAATTCAATTATTCTAATTTCTTCTGGAATAACTATTTCATGATCCCACTATAGAATAATTTCAAATAAATTTAAAAAATCTTTTTTTAGATTAATTCAAACTATTATTTTAGGCTTTATTTTTTCATTTTTTCAATATATCGAATATTACCAAGCTCCTTTTACAATCTCAGATTCCTGTTTTGGTTCAATCTTTTTTTTAACAACAGGTTTTCATGGTATTCATGTTATTATTGGTAATATATTTTTAATAATTTGTGCTTTACGAATTTTTTTAAATCATTTCTCTAAAAATCACCATTTAGGATTTGAAGCTGCTATCTGATATTGACATTTTGTTGATATTGTATGATTATTTGTTTATACCTGAATTTATTGATGATCATTTATAAATTCAATGAATAAATCTATATTAAAAACACATCCTTTATTAAAATTTCTATCTAATTCCTTAATTTTTTTACCAACTCCTTTAAATATTAATTATTGATGAAATATTGGATCTTTATTAGGTCTATGTTTAATAATTCAAATTATTTCTGGTCTATTTTTATCAATACATTATACTCCTTCTATTGACCAAGCATTCAATAGAGTAATTCATATCATAAAAGATATTAATTATGGATGATTAATACGTTTAATTCACATAAATGGAGCATCTTTATTTTTTATTTGTTTATATATTCATATTGGTCGAGGTATTTATTATAATTCTTTTATACTAACACAAACTTGATCAATTGGTGTAATTATTTTTTTACTAACTATAGCAACAGCTTTTTTAGGATATGTTTTACCTTGAGGTCAAATATCTTTATGAGGAGCAACAGTAATTACAAATTTAATTTCCGCTATTCCATATCTTGGACAATATATTGTAAATTGAATTTGAGGAGGATTTTCCATTAGAAATCCAACATTAAATCGATTTTATTCTTTACACTTTATTTTACCTTTTATTATTCTATTTATAGTTGTCATTCATTTAATATTTCTACACCAATCAGGATCAAATAATCCATTAGGATCTTATAGAAATTTAAATAAAATTATTTTTCATCCTTATTTTATTATTAAAGATTCAATTACTTTTATTATATTAATTATTATATTTTTAATTTTTATTTTACAATTTCCTTATTTATTAGGAGACCCTGACAATTTTACCCCTGCAAATCCTTTAATTACACCCTCTCATATTAAACCTGAATGATATTTCTTATTTGCTTATGCTATCCTTCGTGCAATCCCAAATAAATTAGGGGGAGTTATAGCTTTATTAATATCAATCTTAATTCTAATAACTTTACCTTGAATTAATAAATTATATACAAAATCACCTAAATTTAATCCTTTAAATCAAACATTATTCTGAATATTTTTTTCTTCATTTATTATATTAACATGATTAGGAGGTAAAGAAATTGAGTACCCTTTCATTCAATTAAGCCAAATCTACACTATTATATATTTTAGATTTTTTTTATTAATAAATTTTATTAATAAAATATGAAATAAATTTATTTTCTTTAAAAATTTTATGTTTTATTTAATTTTAATTATAGGATCATTAGTAAGAGTTGCATTTATTACTTTATTAGAACGGAAAGTTTTGGGGTATATTCAGAATCGAAAAGGCCCAAATAAGGTAGGTATTCAAGGAATTTTACAACCTTTTAGAGATGCAATTAAATTATTTTTAAAAGAAAATATTAAGTTAATTAAGGTTAATTATTTAATATATTATTTTAGTCCTTTGATTGGTTTTTTTTTAGCTATAGCTATATTATTAGGAATAATAAATTTATTAAATTTGATTTTAATTGAATTTTCAATATTGTATTTTTTATGTTGTTTAAGAATTTTAGTTTATACAGTTATAATTGGTGGATGATCTTCTAATTCAAATTATTCTTTGTTAGGAGGTATTCGTTCAATTATTCAATCTTTATCTTATGAAGTTTCTTTATTTTTATTATTTTTTTGTTTATTTATTTATGTAGAGAGGTATAATTTAATTAGATTTAATAGATTTTTTAATTATAGGAAATTATTTTTTTTTAATATACCTTTAAGATTAATATTTTTTATTAGAATTTTAGCTGATTTAAATCGAATTCCATTTGATTTAATTGAGGGGGAGTCAGAGTTAGTGTCAGGGTTTAATACTGAGTATATGAGAGGAAGATTTGCTTTATTTTTTTTAGGTGAGTATTTAATAATTTTGATTTTTAGTATTTGAATTTCTTTATTATTGTTTAATAGACAAATTTTTTCTTTAGTTTTTTTAATTCAAGTATTAATAATAGTATTTTTAATTATTTTAATTCGGGGA?TTTTACCTCGAATTCGTTATGATTGAATA---TATTTATGTTGATATGAAATTTTACCTTTT---ATATTTATTTTATATTTTTTTATTATT---AAATATTGATTT??TATTTCTTTAAATTTAATTTCTTTAATAACGTCAAACTTAATTCATTTATGATTTTTATTAGAAATTAATTTATTAATTTTTTTATTCTTAATAACCAAAACCATAAAATATTTTTCTTTAATACCTTCTTTCTTCTTTATTCAAGCAATTTCTAGATTAATAATTATTTGAATTTTTAACCTAAATTTTCTTTCTATAAATTATTCCCTAATTGAATTTATTTTTTTTTTATCAATCTCTATAAAACTAGGACTTTTTCCATTTACATGATTACCTCCCATTTTTTTTAAATATATAAATTGAAATATAATTTTCTTATTCTCAACATTACAAAAATTTATTCCATTTATAATTATTAAAAATTTTAATTTTAACTATAAATTTCTTTTTTATATTTGTTTATATTCAATTATTCTCTCAACAATAAAAGCAATTTTTTCAGAAAATATTAAATCTATCATAGCATACTCATCAATTAATAATTCTGCTTGAATAATTATTATTATTTTAATTGACACAATAATATTCCAACTATATTTTTTATTTTATTTAATTTTAATATTTTTAATAAAAAATTTCTTTAATCAAATAGATATATCTTACATATCTGATATTTTAATTTATGAAAATTCAAATGTATTAATATACTTTATTTTAATAATTTTTAGACTAAGAATAATTCCACCTTTTTGTTCTTTTATCCCAAAAGTTAGAAGTACTTTAATCTTGATCAAAATAAATATATTGATAATAACATTAATTTTAACAATTTGTTCTATTTTATCTATTTTAATATATTTAACAATTATAATTAAATTACTACTCTATTTTTATTTAAAATATAAAATTAAATATTTTTTGAAATCACAATATAATTATATTTCACTATTTATAATTAGATTTATATTTCCTACTTTTTGATTCATATATTATTTATTAATTATTCTTAAATTATTATTATTAATATCAACACCTATTATTATTGTTATTTTACTTATTTTAATTAATTTATTTTTTTCTAAAAAATCTATCTTAGACCGAGAAAAACCTTCACCTTTTGAATGTGGATTTAATCCAATTACTAATGCTCGGTTACCCTTTACAATTCAATTTTTTATTATTATAATTATCTTTTTAATTTTTGATATTGAAATTATTATTTTAATTCCTTTAATTCCATCATTAAAACTTAACATAAATCTATTTACTTGATTTATTTCTTCTTTAATTATTATCTTTATTTTATTTTTTGGTTTAATCTATGAATGAAATGAACAATCAACAATTTGAATTAAAATAATTAATTATTATATTTTAAATTTTATTTTGTTATTTATAGTATTAATTCTTATAGTAAAGTTTTTTTTTCATTTTATAATAATATTAATATGTTTAGAATTCTTAGTTTTAACAATTATAAATAGAATTTTTATGAATTTATATATTGATAATATAGAAGTTTATTATTTAATAATAATAGTATTTTTTGTTATTGAAAGAGTTTTAGGATTAGTTCTTTTAGTTTGTATAATTTGTTATAAGGGAACCGATCATATAAAAAATTTAAATTTATTAATATGAATAAAGTTTTTATTATTTATAGTTTTTAGATTTGGTTTAATAAATTTTAGTTTTGGAAATTTATATATAATTTGTTTTTTATTAATATTTTTTCTAATTTTGAATGTAAATTTAATTTTTAATTTTTGGGTAGAGATTTATTCAATTTTTTCTATTGATTTTTATTCATTTTATTTAATTTTATTAAGAATTTGATTAATTGGGATTATATTAATAATTAAAATAAATAAGATAATAATAATTTTAATTATAAGTTTATTAGTTATTTTATTTTTAAGATTTTCTGTTTTTAATTTTTTATTATTTTATTTTTTATTTGAAGTTAGTTTAATTCCAATTTTTTTAATAATTATATTTGATGGTTATACATTTGAGCGTATTGAAGCTGTTATATATATATTTTTTTTTACATTAATTTCTTCAATGCCTTTTTTAATTATTTTATTAGATTTTTATCAATTTTTTAATACTTTAATATTTTATATATTAGATTATTTAAAGTTTAAGATATGGAAAGTAAGATTTATTATTATAATATTAGTATTTTTTGTTAAATTACCATTATTTATTTTTCATATTTGATTACCTAAAGCTCATGTTGAAGCTCCAGTTTATGGATCAATAATTTTGGCAGGAGTTTTATTAAAATTAGGGGGATATGGAATATTACGAATAGTACAATTTTTTTATTTAAATTTAATAGAGGTTATAATATATTATATTTCCATTGGGTTAATTAGAGGTGTAGTATTAAGATTTTTATGTATAATTCAAATTGATATAAAAATATTAGTAGCTTATTCGTCAGTAGTTCATATAAGAATGTTAGTAGCTAGATTATCAACAATAAGAAAAATTGGGCTTGTAGGATCTTATTTAATAATAATTGGTCATGGGTTATGTTCTTCAGGTTTATTTTATTTGGTAAATTTAAGTTATAAACGTATAGGAAGGCGTTTAATGTTTATAAATAAAGGTTTAATTAATTTAAATTCAACTTTAAGTATATGATGATTTTTAATATGTATAGGAAATTTTTCTGCTCCAATTTCTTTAAGATTATTAGGAGAAATTTTTATATTAATAAGATTAATCTCTTTGGATTTATTTTTAATAATTTATTTAATAATTATATGTTTTTTAAGTGTTGCTTATTCTTTATATTTATTTAGATTTACACAACATGGAAATATAAATTTTATAAATTTTAGTTTTTTAAGAATTTCTGTAAAGGAGTTTATAATTATTTTTATTCATTGATTTCCATTAAATACATTAATTTTTGGGATAAATTTGTTTATAATTATTATTATTTATTTATATATTTATTTATTAATATTTTGTAGAATTAGTATATTTATTTTGGCTTTATTATTTATATATTTAAAATTGAGTTTATTTTTTTATTGAAAAATTTTAAATTTAAATTCATTTTTTATTGAATTTATTTTTTATATTGATTGGATTTCATTAATTTTTTTAAGAACTGTAAGGTTAATTTCTAGATTTGTTTTAATATATAGAATTTTTTATATAATAGAGGATAAAACATTAGATCGATTTTTTTATTTAGTTTTGATATTTATTATAAGAATATTTTTAATGATTTTAAGACCAAATATTGTAAGAATTTTAGTTGGATGAGATGGATTGGGGTTAGTTTCTTATGCATTAATTATTTATTACCAAAATTGAAAGTCTTATAGAAGAGGAATAGTAACAGTATTATTAAATCGTTTAGGAGATGTTGGAATTTTAATAATAATTAGTTTATTAATAATTAAAGGTTCTTGAAATTTAATATTTTATTTTAATGAGATGTCAATAGTAATTATATTATTAGTTTTTAGAGCTTGTACAAAAAGTGCTCAATTACCTTTTTCAGTTTGATTACCTTTAGCTATAGCAGCTCCTACTCCTGTTTCTTCACTAGTTCATTCATCAACTCTAGTAACTGCTGGAGTTTATTTAATAATTCGTTTTAATTTTTTTTTAGAAGATGAAATTAGAGATTTTTTAATATTTATTTCTAGATTAACAATATTTATATCTGGTTTAGTAGCTAATTTTGAAACTGATTTAAAAAAAATTATTGCATTATCAACTTTAAGACAGTTAGGATTGATGATAAGAATTTTGTCTTTTGGAGAAGTTAATTTAGGTTTTTTTCATTTAATTATGCATGCATTATTTAAGTCTTTATTATTTATATGTAGAGGAATTATTATTCATTTAATGATAAATAATCAAGATATTCGTTTAATAGGGGGTTTAATTAATTTTTATCCCTATTTAAGAATTATTTTTTTATTTGCTTCTATATCCTTATGTGGATTACCTTTTCTTTCTGGATTTTATTCAAAAGATTTAATTATAGAGATATTTTTAATAAGAAAAATAAATTTAATTAGTTTAATAGTTATTTTTATTTCTACAATATTCACAATTTCTTATAGAGTTCGTTTAATTTATTTAGTTTATTTAAGAAATTTAAATGAATTAAATTATTTTTTTTTAAAGAATGAGAATAATTTTATAATAATATCAATATTAATTTTGTTTATATTATCAATTTTTGGTGGATTTATATTTATTAATTTTTTTTTTTATAGTGAAAAGATTATTATTTTAAAATTTTTAGAAAAAAATTTAATTTTTTTAATTTGTTTTTTTGGTATTTTGTTAGGATATTTTTATTCACAAAAAGAAATAAATTTTTCATTAATCCAAAATATTTTTTTTAGAAAGATATTTGGTTTAGAATTTATTTTAAATAATTTTTATGAAGGGGTAATAAAACAATCTTTTTATTTATATAAAATTGATAAAGGATTTTTTGAATTTTTACAAATTTTTAGATTTAAAATTAATTTAATTATAGTTTATAATTTTTTTTCTTATTTTATTTTTTCATTAAATAAAATTTTATTATATTTTATTTTTTTAATTTTAGTAATTGTTATTTTTTGGTTTCTATTAATTACTACTATTGTAATTTTAATCTTTTATCCATTCTTAAGTCTATTAAGAATATTAACTATTTTATTAATTTATTCTACCTTAATTTCTTTAAATTTAACTAAATTTACATCTTCCTCATTAAGATCTTATTTAACTTTTCTTATATTTACAGGAGGAATTATAGTTCTATTTACATTTTTCTTAAGATTAATCTCCAATATTCAAATTTATAAAAAATTCTTTATAATATATTTTTTATTTATTAGAATAACATTATTTATTATATTAAGAATTATACTTTGAGAGACCCATTTAAGATATATATTTAATTTTCATTTAAATTATAATTTTTTATCTTTACCAGATATTTATTTCTCATTTAATTTATTTAACTTTAATCATCTTTACAAATTTCCTAAAAATTTAATAATAATATTTTTAATCATTTACCTTCTTTTAGCACTGATCCTATTAGTAAAATTATCTTTTTCTAATAAAAAACCTCTTCGATCAACTAATAATAAATTTAATTAATTTAAATTAGTAGATATTGAAATTTTTTTTTAT-AAAAAAATTTAATTTTTGTTTTGAAATTAATTTTCGAATGATCATAATAAATAATTTTTTAAATTTAAATAAATAGATTTTTTTAGTATTAAAATTTATAGCAATTAACGATAGTTAAACTTAGATATTTATGATAATTAATGGTCAATTTAGTGCCAGCCACAGCGGTTAAACTAAGATTAAAAGTTAATTACTTCAATATGTAATAAAATAGAAAATATTATAAAATTTATTATAGTATTAATTTAGAATTGTATGAAAAAAATAAATTTTTAACGGTGAAATGTAAAAAATTTAATAAAATATAATTTATAAAAATTTAATTAAAAAAATTATTAGATAAACTAGGATTAGATACCCTATTATAATAATGGAAAAAAATTAAATGTTAAAGTATTAAATGATATATCATTAAATTTATGAAATTTGGCGGTATTTTATCCAAGTTAGGGGAACCTGTTGAGTAATTGATGGTCCACGATAAGATCTACTTAATTTAATACTCGTGTATTGCTGTTTTTAGATATATTTTGACTATATTATCATAATTTATATCAATAAAAGTAAAATAATTCAAGTCAAAATACGGTTTAGTTAAGATCAAATGGGTTACAATAATTTAAAATTATACGGATTTTAAAATTTAATTTTTAAATGAAGGCGGACTTAAAAGTAAAATTAATAAATTAATTAATTTGAAGTTTGTTTGAAATATGTACAAATTGCCCGTCACTTCCAATAAAATGGAACAAGTCGTAACAAAGTTTAGGTATCGGAAGATGCTTATAGATAATAGTTGTAAAATTTGATGAAAATAATTTATTTATATTAAATAGAGTAATAATTAAATATTTGTTAGTTTTAGTAGAAATTTTTAATAAATAAGTTTTATTATAATTTTGTTGTAAAGAAATTGATGATGATAAAATGAATTTTTTTCTTCTTAAAAAAATAAAAAGTAAATTTAATTAATTGTACCTTTTGTATCAGGAGTTATTAAGTAGATTTATTAGAATTTAATATATCTCGAATTTTAAAGATCTAGATTATAATGTTAGTTAATATTGAATTATTATTAATAATTTTAATTTAGTAGTGAAATGTTTACCCGATTTAAAAGATATCTAGTTTTTTTAGAGTTGAATTTAATTCAGTATTTAATTTGTATAAAAGTAAATTTTAAGTAAATTTATAAATTTAAATAAAATTATTTTAGGGATTAGCTTAAAATATTTTAATAATTTAATTTAATTTAAGTTTTTAAATGTATTTATAGTAATAAAAATTTTTAATAAGTATGTTATAATTTATAAATAATTTAAATTTAATTTTAAGTGAAAATTTTAAAATTCTATGAAAAAAATTATTTTAATTATGAAAATTAAGATATAATGATAATATTAGTAAATTTTATTTTGTTAGAGTAATTAATATATTTAAAATTGATATTAAAGAATTAGACAAAATTTTGTATTCGCCTGTTTATCAAAAACATGGTTTGTAGATAATAATTATAAATCGACTCTGCCCAATGAAATAATATTTTTAATGGCTGCGGTAGCCTGACCGTACAAAGGTAGCAAAATCAATAGTTTTTTAATTGAAAGCTGGAATGAATGAGTTGATGAAATATAAATTGTTTCAATATTAATAATTGAAATTAAAATTTGAGTTAAAATGCTTAAATTTTATTATTAGACGATAAGACCCTATAGAATTTTATAAAATTTAAGTAAAGAAAATTTTTTGTAAGATGAGGTTTTTTACTTAATTATATTTAGTTGGGATGATTATAAAATTTAATGAACTTTTAATTTTTTTAAAAACATTAATTAATGAATTTTTGATTATTATTATAATTTAGAGAAAGAATTACCTTAGGGATAACAGCGTAATATTTTTGGAGAGATCAAATTGATAAAAATGTTTGCGACCTCGATGTTGAATTATGATATAATTTAGGTGCAGGAGTTTAAATTGTTAGTCTGTTCGACTATTAAAATCATACATGATTTGAGTTCAGATCGGTGTAAGCCAGATCGGTTTCTATCTATAATAAATAAAAATTTTTTTGTACGAAAGGACTTAAAATTTGAAATATATTTTTAAAAAAATAATGAATAAGATTAATTTTATTATATTTTGTATTATAATT
>HN8
ATGCTTACAAACCTATTTTCAATTTTTGACCCCAATTCCTCCTTAAATTTTTCATTAAATTGATTAGCTATTTTTATTTCATTTATAATATTTCCAAAAATTTATTGATTAAAACAAAATAAAATAAATATTACAATTAAACTAATTTTAATATTTCTATTTAATGAAATAACAAAACTTATTCAAAAAAAAAATCATAATAACATTTTTTTTTTTCTAATAATTTTTTTCCTAATTTTAGTAATAAATTTTATAGGATTATTTCCTTATATTTTTACTCCTACAAGACATCTAATTATTTCTCTCCCTATATCATTAACAATCTGAATAAGAATTATTTTATATAGTTGAATTAACAAAACTAATTTTATATTCGCTCATCTTGTTCCTTTGGGAACCCCTTCTTTATTAATACCTTTAATAGTAATAATTGAAACAATTAGAAATTTAATTCGTCCTGGAACTTTAGCTATCCGTTTATCAGCAAATATAATTGCTGGACATTTACTTTTTAGATTATTAGGTTCAACTGGTCCTAACTTAAATATCTATCTTATTATTTTATTAATTTTAATTCAAATTTCATTATTTATGCTAGAAATAGCTGTTTCTACTATTCAATCTTATGTATTCATAATACTTAGATCTTTATATTCAAATGAAAATATCCCACACTTAAGACCTTTAAAATGATTATATATATATTTATTTATGATTATTTGGATATTAATTTTTATTATTAAAATAAATTTTATTATCAATTTTACCCCTAATAAAAAAAATTTAAAAATTTATTATAAACAAATAAATTGAAAAATTTTAATAGTATTGTTAAAATGATTTTATTCAACAAATCATAAAGATATTGGTTTATTATATTTCATTTTTGGATTATGATCAGGAATAATTGGCTCAGCTTTAAGAATAATTATTCGAATAGAATTAAGAACCCCCGGTAGATTAATTGGGAACGACCAAATTTATAATACTATTGTTACTGCCCACGCTTTTATCATAATTTTTTTCATAGTAATACCATTTATAATTGGAGGGTTTGGTAACTGATTAGTACCCTTAATACTTACAGCCCCGGATATAGCTTTCCCACGAATAAATAATATAAGATTTTGACTTTTACCCCCCTCTCTTACTTTACTAATTTTAAGTAATATTATTGGAACAGGTGTTGGTACCGGTTGGACCCTTTATCCTCCCTTATCTTCCAATATTGGTCACAATTCTCCTTCTGTAGATTTAAGAATTTTTGCTCTTCATATTGCAGGAATTTCTTCTATTATAGGAGCTATCAATTTTATTGTCACAATTTTAAATATACACACAAAAACACCAACCTTAAATTTTATCCCCCTTTTTGCTTGATCAGTTTTAATTACTGCAATTTTATTACTTTTATCCTTACCTGTACTTGCAGGTGCAATCACTATACTTTTAACAGATCGAAATTTTAATACTTCATTCTTTGACCCCGCAGGAGGAGGAGACCCAATTTTATATCAACATTTATTTTGATTTTTTGGTCACCCAGAAGTATATATTTTGATTCTTCCAGGTTTTGGCATTATCTCTCATATTATTACTAATGAATCAAGAAAGAAAGAAATTTTTGGATCTTTAGGAATAATCTATGCTATAATTACTATTGGAATTTTGGGTTTTATTGTTTGAGCTCATCATATATTTACAGTAGGATTAGACGTTGATACTCGAGCTTATTTTACTTCAGCAACTATAATTATTGCAATTCCAACAGGAATTAAAGTATTTAGTTGATTAGCTACTATTTATGGCTCAAAAATTAATTATACCCCTGCAATAATTTGAAGAATAGGTTTTATTTTCTTATTTACTTTAGGAGGATTAACAGGAATTATCCTTTCAAATTCATCTTTAGATATCATTCTACATGACACATATTATGTAATTGGACACTTCCATTATGTTCTCTCCATAGGAGCTGTTTTTGCAATTATTGCAGGTTTTATCTACTGATTTCCTTTATTTTTTGGATTTACTCTTAATAAAAAAATACTTAAAATTCAATTTATATGTATATTTTTAGGTGTAAATATAACTTTTTTCCCTCATCACTTTCTTGGTTTAAATGGTTTTCCTCGACGATATTCTGATTATCCAGATATATATATATGTTGAAATACATTATCTTCTATTGGCTCACTAATCTCTTTTATAGCATTAATTTTTATAATTTTTATCCTTTGAGAAGCTTTTATTTCACAACGTATTGCTCTATTCAAATTTTTTATATCCTCAAATATTGAATGATTCCATTTTATACCCCCCCATACTCATTCTTATTGAGAAATCCCATCTCTCTCATCAAAATTAATTCATACCTGAAATAATTATTTTATTCAAGATTCAAACTCACCTAATATAGATCAATTAATTTTCTTTCATGATCTAACTTTAACATTTATTATTCTAATTACTAGCTGCATTATTTATATATTTTATTTTTTAATTATAAATAAATTAATTAATCGATTTATAATTAATGAACATTTAATTGAATTAATTTGGACAATCATCCCTATATTAACCCTCCTCTTTATTGCAACTCCATCATTAAAAATTTTATACTTATTAGAAGAAAGATCTTCTCCTATTATTTCTTTAAAAACTATTGGACATCAATGATATTGACAATATGAATTATCAGATTATTTAAATATTGAATTTGACTCATTTATACAAAATTATGATTCATCTAATCCTTGGATAGCTCGTTTACTAGATGTAGATAATCGTATTATTTTACCTTTCAACTCCTCTATCCGTTTATTATTTACCTCTACGGATGTTATTCATTCATGAACAATTCCAGCCTTAGGAATTAAAATAGATGCAACCCCAGGACGGATTAATCAAGCCCTATTATTTATAAATCGACCAGGTTTATTTTTTGGTCAATGTTCAGAAATTTGTGGAGCTAATCATTCATTTATACCTATTGTCATTGAATCAACAAACTTAAATTATTTTATTAATTGAATAAAATCTTTTATGAATTTATCAAATCATCCTTATCATATTGTTTCTATTAGACCTTGACCAATTTTCTTATCTTTTAATATTATATTTCTATTTATTGGAATAATTAAATGATTCTACTTTCAAAATTTTTATTTGATCATTACAAGTATAATTTTAATAATATTAATCTTATTTCAGTGATGACGAGATGTAATTCGTGAAGGAACTTACCAAGGATGCCATACATCATTTGTTATAAAAAATTTACGTATAGGAATAATTTTATTTATTACTTCAGAAATTTTTTTTTTTATTTCATTATTTTGAACTTATTTTCATTCTTCATTAGCCCCAAGAATTGAAATTGGATTAATATGACCCCCAAAAGGAATTAAAATATTTAACCCTTATGATATTCCTTTATTAAATTCAATTATTCTAATTTCTTCTGGTATAACAATTTCATGATCCCATTATAGAATAATTTCTAACAAATTTAAAAAATCTTTTATTAGATTAATTCAAACTATTATTTTAGGTTTTATTTTTTCCTTCTTCCAATATATTGAATATTACCAAGCTCCTTTTACAATTTCAGATTCTTGTTTTGGTTCAATTTTTTTTTTAACAACAGGCTTTCACGGTATCCATGTTATTATTGGTAACTTATTTCTAATAATTTGTGCTTTACGAATTTTTTTAAATCATTTCTCTAAAAATCACCATCTAGGTTTTGAAGCAGCTATTTGATATTGACATTTCGTAGACATTGTATGATTATTTGTTTATACTTGAATTTATTGATGATCATTT---------ATGTATAAATCTATATTAAAAATTCATCCTTTATTAAAATTTTTATCTAATTCATTAATTTTTTTACCAACACCTTTAAATATTAATTATTGATGAAATATTGGATCTTTATTAGGTTTATGTTTAATAATTCAAATTATTTCAGGACTATTTTTATCTATACATTATACTCCTTCTATCGATCAAGCATTTAATAGAGTAATTCATATTATAAAAGATATTAACTATGGATGACTAATACGCTTAATTCATATAAATGGAGCATCTTTATTTTTTATCTGTTTATATATTCATATCGGTCGAGGAATTTATTATAATTCTTTTATATTAACACAAACTTGATCAATTGGAGTCATTATTTTCTTATTAACTATAGCTACAGCATTCTTAGGATATGTATTACCCTGAGGTCAAATATCTCTTTGGGGAGCAACTGTAATTACAAATTTAATTTCAGCTATCCCATATCTTGGAGAATATATTGTTAAATGAATTTGAGGAGGATTTTCAATTAGTAATCCCACTTTAAATCGATTTTATTCATTACATTTCATCTTACCTTTTTTTATTCTTTTAATAGTAATCATTCATTTAATATTTTTACATCAATCTGGTTCTAATAACCCAATAGGGTCAAACAGAAATTTAAATAAAATTATTTTTCATCCATATTTTTTAATTAAAGATTCAATTACCTTTTTAATTTTAATTATCATATTTTTAATTTTTATCCTTCAATTTCCTTATATTCTGGGTGACCCTGATAATTTCATTCCAGCTAACCCTATAGTTACTCCTGCTCATATCAAACCTGAATGATATTTCTTATTCGCTTACGCTATCCTTCGAGCAATTCCAAATAAATTAGGAGGAGTGATAGCCTTATTAAGTTCAATTTTAATTTTGATAACTTTACCCTGAATTAATAAATTATATACAAAATCACCCAAATTTAACCCTATTAATCAAATTTTATTTTGAACATTCTTTTCCTCATTTATTATATTAACATGATTAGGAGGAAAAGAAATTGAATATCCTTTTATCCAATTAAGTCAAACTTATACTATTATTTATTTTATATTCTTCTTTTCAATAAATTCTATTAATAAACTATGAAATAACTTTATTTTTATAAAAAATTTTATGTTTTATTTAATTTTAATTATTGGATCATTAGTCAGAGTTGCATTTATTACTTTGTTAGAACGAAAAGTTTTAGGATATGTTCAAAATCGTAAAGGACCAAATAAAGTAGGAATTCAGGGGATTTTACAACCTTTTAGAGATGCAATTAAATTATTTTTAAAAGAAAATGTTAAGTTAATTAAGGTTAATTATTTAATATATTATTTAAGGCCAATAGTTGGTTTTTTTTTGTCTATAATTATGTTATTAGGAATAACAAATTTATTAAATTTATTTTTTATTGAATATACGTTATTATATTTTTTATGTTGTTTAAGAATTTTAGTTTATACAATTATAATTGGAGGTTGATCATCAAATTCTAATTATTCTTTATTAGGGGGAATTCGTTCAATTATTCAGTCTTTATCATATGAAGTTTCTTTATTTTTATTATTTTTTTGTATATTTATTTATGTGGAGAGTTATAATTTAATTAGATTTGTTAGATTTTTTAATTATAGTAAATTATTTTTTTTTAATATTCCATTAAGATTAATGTTTTTCATCAGGATTTTAGCTGATTTAAATCGAATTCCGTTTGATTTAATTGAAGGTGAGTCAGAATTAGTGTCTGGGTTTAATACTGAATATATAAGAGGTAGATTTGCTTTATTTTTTTTAGGTGAGTATTTAATGATTTTAATTTTTGGAATTTGAATTTCCTTATTATTGTTCAATAGACAGGTTTTTTCTTTATTTTTTTTAATTCAGGTTTTCTTAATTAGTTTTTTAATTATTTTTATTCGAGTTATTTTACCCCGAATTCGTTATGATGGGATAATATATTTATGTTGATATGAAATTTGACCTTTGGTTTTAATTAGTTTATATTTTTTAGTTATTTGAAAG------------ATAATTTTAAATTTAATTTCTTTAATAACGTCAAATTTAATTCATTTATGATTTTTAATAGAAATTAACTTATTAATTTTTTTATTTTTAATAACAAAAACTATAAAATATTTTTCCTTAACTCCTTTTTTTTATTTCACCCAAACAATTTCTAGATTATTAATTATTTGAATCTTTAATTTAAATTTCTTTTCTTTAAATTATTATTTAATTGAATTAATCTTTTTTCTTTCAATCACAATAAAATTAGGACTTTTCCCATTTACCTGGTTACCCCCAATTTTTATTAAGTACATAAATTGAAATATAATTTTTTTATTTTCAACAATACAAAAATTTATCCCTTTTATAATTATTAAAAATTTTCATTTTAATTATAAATTACTTTTTTATATTTGTTTCTATTCAATTATTCTTTCAACTTTAAAAGCAATTTTCACCGAAAATATTAAATCTATTATAGCTTATTCATCAATTAATAATTCTGCATGAATAATTATAATTATTTCAATTGATATAATAATATTCCAATTATATTTTCTATTTTATTTAATTTTAATATTCTTAATAAAAAAATTTTTTAATCAAATAAATTTATCCTACATATCTGAAATATTAATTTATGAAAATCCAAATATAATTTATTATTTCACCATAATAATTTTTAGAATAAGTATAATTCCTCCTTTTTGCTCATTTATCCCAAAAATCAGAGCTATTCTAATTTTAATTAAAATAAATATATTTACAATAACATTAATTTTAACAATTTGTTCTATTTTATCAATTTTAATATATTTAACTATTATAATTAAATTAATAATTTATTTTTATTTAAAATATAAAATTAAATTTTTTATTAAAACTCAATTTAATTTTACTTCATTATTTATAATTAGATTCATATTTCCAACTTTCTGATTAATATATTATTTATTAATTATTTTTAAATTTTTATTATTATTTTTTATTCCAATTACTATTATCATATTACTCATTTTAATTAATTACCTTTTCTCTAAAAAATCTAATTTAGATCGAGAAAAACCTTCACCCTTTGAATGCGGATTTAATCCTATTACTAATGCCCGTTTACCATTCACAATACAATTTTTTATTATTATAATTATTTTTTTAATTTTTGATATTGAAATTATTATTTTAATTCCATTAATTCCTTCATTTAAATTTAATATAAATTTATTTTCTTGATTTATTTCTTCTTTAATTATTATTATTATTTTATTTTTTGGATTAATTTATGAATGGAATGAACAATCAACAATTTGAATTAAA---ATTAATTATTATATTTTAAATTTTATTTTGTTATTTATAGTATTAATTCTTATGGTAAAATTTTTTTCTTATTTTATAATAATGTTAATATGTTTAGAATTTTTAGTTTTAACAATTATGTATAGAATTTTTATAAATTTATATATTGATAATATAGAAGTTTATTATTTAATAATAATAGTATTTTTTGTTATTGAGAGAGTCTTAGGTTTAGTAATTTTAGTTTGTATAATTTGTTATAAGGGGATAGATCATATAAAAAATTTAAGTTTATTAATATGAATAAAATTTTTGTTATTTATAATTTTTAGATTTGGCTTATTAAATTTTAATTTTAGTAATTTATATATAATTTGTTTTTTATTAATATTTTTTTTGATTTTGAATGTAAATTTAATTTTTAATTTTTGAGTTGAAATTTATTCTATTTTTTCGATTGATTTTTATTCATTTTATTTAATTTTATTAAGAATTTGATTAATTGGAATTATATTAATTATTAAAATAAATAATATTATAATAATTTTGGTTATATGTTTATTATTAATTTTATTTTTAAGATTTTCTGTTTTTAATTTTTTATTATTTTATTTTTTATTTGAAATTAGTTTGATTCCAATTTTTTTGATAATTATGTTTGATGGATATACATTTGAACGAGTAGAAGCTGTTATATATATATTTTTTTTTACATTAATTTCTTCAATGCCTTTTTTAGTTATTTTATTAGATTTTTATCAATTTTTTAATACTTTAATATTTTATATATTAGAATATTTAAAATTTAAGATATGAGGTGTAAGTTTTATTATTATAATAATAGTATTTTTTGTTAAATTACCATTATTTATTTTTCATATTTGGTTACCTAAGGCTCATGTTGAAGCTCCTGTTTATGGTTCAATAATTTTAGCGGGGGTACTATTAAAATTAGGAGGATATGGGATGTTACGAATGATTCAATTTTTTTATCTTAATTTAATTGAATTTATAATATATTATATTTCTATTGGTTTAGTTAGAGGTGTAGTTTTAAGATTTATATGTTTAATTCAAATTGATATAAAAATATTAGTTGCTTATTCTTCAATTGTTCATATAAGTTTATTAGTATCAAGATTATCAACAATAAGAAAGATTGGGTTTATAGGATCTTATTTAATAATAATTGGTCATGGATTATGTTCATCTGGTTTATTTTATTTAGTTAATGTAAGTTATAAACGTATTGGAAGACGTTTAATATTTATAAATAAAGGTTTAATAAATTTAAATTCAACTTTAAGAATATGGTGATTTTTAATATGTATAGGAAATTTTTCTGCTCCAATTTCTTTAAGATTATTAGGAGAAATTTTTATATTGATAAGATTAATTTCTTTAGATTTATTTTCAATAATTTATTTAATAATTATATGTTTATTAAGTGTTTCTTATTCTTTGTATTTATTTAGATTTACACAACATGGTAATTTAAATTTTATAAATTTTAGTTTTTTTAGAATTTCTGTGAAAGAATTTATTATTATTTTTATTCATTGATTTCCATTAAATATATTAATTTTTGGTATAAATTTATTTATAATTATTATTATTTATTTATATATTTATTTATTAATGTTTAATAGAATTAGAATATTTGGTTTAGCTTTATTATTTTTATATTTAAAATTAAATTTGTTTTTGTATTGAAAAATTATAAATATAAATTCTTTTTTTATTGAATTTATTTTTTATATTGATTGAATTTCTTTGATTTTTTTGAGGACTGTAAGATTAATTTCTAGATTTGTTTTAATATACAGAATTTTTTATATATCTGGAGATAAGACATTAAATCGATTTTTTTATTTAGTTTTGATATTTATTATAAGAATATTTTTGATAATTTTAAGTCCAAATATTATAAGAATTTTAGTTGGATGAGATGGGTTAGGGTTAGTTTCTTATGCATTAATTATTTATTATCAAAATTGAAAATCTTATAGAAGAGGGATAGTTACAGTTTTATTAAATCGTTTAGGAGATGTAGGAATTTTAATAATAATTAGGTTATTAATAATTAAAGGTTCGTGAAATTTAATATTTTATTTTAGTGAAATATTTATGGTTATTATATTATTGGTTTTAAGAGCTTGTACAAAAAGAGCTCAATTACCTTTTTCAGTTTGATTACCTTTAGCTATAGCAGCCCCTACACCTGTATCTTCTTTAGTTCATTCTTCTACTTTGGTAACTGCAGGAGTTTACTTAATAATTCGATTTAATTTTTTTATTGAAAATGAAATTAGAAATTTTTTAATATTTGTTTCTAGCTTAACAATATTTATATCAGGATTAGTAGCTAATTTTGAAACTGATTTAAAAAAAATTATTGCTTTATCTACTTTAAGACAATTAGGGCTAATAATAAGAATTTTATCTTTTGGAGAAATTAATTTAGGTTTTTTTCATTTAATTATGCATGCTTTATTTAAATCATTATTATTTATATGTAGTGGGGTTATTATTCATTTAATAATAAATAATCAGGATATTCGATTAATAGGGGGTTTAATTAAATTTTATCCTTATTTAGGAATTATTTTTTTATTTGCTTCAATATCTTTATGCGGTTTACCTTTTCTTTCTGGATTTTATTCAAAAGATTTAATTATGGAAAGATTTTTAATAAGTAAAATAAATTTTATTAGGTTGGTGGTAATTTTTATTTCTACTATATTTACTATTTCTTATAGAGTTCGTTTGATTTATTTAGTTTATTTAAGGAATTTAAATGAATTAAATTATTTTTTTTTAAAAAATGAGGATAATTTTATAATAGTTTCAATATTAATTTTATTTATATTATCTATTTTTGGGGGATTTTTATTTATTAATTTTTTTTTTTATATTGACAAAATTGTTGTTTTAAAATTTTTAGAGAAGAATTTAATTTTTTTAGTTATTTTTTTTGGTATTTTATTAGGATATTTTTATTCACAAAAAGAATTAAATTTTTCATTGATACAAAATATTTTTTTTAGAAAGATGTTTGGTTTAGAATTTATTTTAAATAATTTTTATGTGAGGATTATAAAACAATCTTTTAATTTTTATAAAATTGATAAAGGATTTTTTGAATTTATGCAAATTTTTAGATTTAAAATTAATTTTTTTATAATTTATAATTTATTTTCATATTATATTTTTACTTTAAATAAAATTTTATTATATTTTATTTTTTTAATTATAGTAATTGTTATTTTTTTGTTTTTATTAATCACCACTATTATTATCATAATTTTTTACCCATTTTTAAGTATATTAATAATATTATCTATTCTATTATTATACTCTACTTTAATTTCTTTAAATCTAACTACATTAACATCTACATCACTAATATCTTACTTAACTTTTCTTATATTTACGGGGGGGATCATAGTATTATTTACATTCTTTTTAAGTTTAATCTCCAATATTCAAATTTATAAAAAATTTTTTTTTATATATTTCTTATTTATTAGAATAACCTTATTCATTATATTATTAGCTATATTATGAGAAACTCATTTAAGTTATATATTTAATTTTAATTTAAATCATAATTTTTTATCATTACCAGATATTTATCTTTCCTTTAATTTTTTAAATTTTAATCATCTTTATAAATTTCCAAAAAATCTAATATTTATTTTTTTAATTATTTATCTACTATTAGCACTAATTCTTTTAGTAAAATTAACTTTTTCTAATAAAAAACCCCTACGATCAATTAATAAA-----TAATAGGTTTAAATTGATAAATATTGAAATTTTTTTTTATAAAAAAAATTTAATTTTTGTTTAAAAATTAATTTTAAAATGATGATAATAAATAATTTTTATAATTTAAATAAATAGATTTTTTTAGTATTTAAATTTA-AGTTATTAATGACAGTTAAACTTAGATATTTTTGATAATTAATGGTCAATTTAGTGCCAGCCACAGCGGTTAAACTAAGATTAAAAGTTAATTAGTTCAATATTTAATAAAATAGTAAATATTATAAATTTATTTATAGTATTTAATT--AATTATATAAAAAAAATAAATTTTTGACGGTGAAATGTAAGAAATTTAATAAAATATAATTTATATAAATTTAGTTAAAAAAATTATTAAATAAACTAGGATTAGATACCCTATTATAATAATGGATAATAATTAAATGTTAAAGTATTAAATGATATATCATTAAATTTATGAAATTTGGCGGTATTTTATTCAAGTTAGGGGAACCTGTTGAGTAATTGATGAACCACGATAAGAACTACTTAATTTAATACTCGTGTATTGCTGTTTTTAGATGTATTATAATTGTATTTTCGTAATTTATATTAATAAAAGTAAAGTAATTCAAGTCAAAATACGGTTTAGTTAAGATTAAATGGGTTACAATAATTTAAAATTATACGGATTTTAAAATTTAATTTTTAAATGAAGGTGGACTTAAAAGTAAAATTAATTAATTAATTAATTTGAAGTTTGTTTGAAATATGTACAAATCGCCCGTCACTTCCAATAAAATGGAATAAGTCGTAACAAAGTTTAGGTATCGGAAGATGCTTATAGATAATAAGAGT-AAATTTGATGAAAATAA-TTATTTATATTAAATAGAGTAATAATT-AAGTTGATTATGTTTTAGTAAAAATTTTTAATGAATAAAAGTTATTATAATTTTTTTGTAAAGAAATTGATAT------------ATTTTTTTTGATTAATAAAGTAAAAAGTAAATTTAATTAATTGTGCCTTTTGTATCAGGAATTATTAAATAGATTTATTAAAATTTAATATATCTCGAATTTTAAAGATCTAAGTTATAATGTTAGTTAGTGTAGAAATATTATTAATAATTTTGATTTAGTAGTGAAATGTTTATCCGATTTAAAAGATATCTAGTTTTTTTAGAATTGAATTTAATTCAGTATTTAATTTTTATAAAATTAAATTTTAAGTAAGTTTATAAATTTAAATAAAATTATTTTAGGGATTAGCTTAAAGTATTTTAATAATTTGATTTAATTTAA-TTTTTAAATGTATTTATAGTAATAGAAATTTTTAATAAGTATTTTATAATTTATAAATTATTTAAATGTAATTTTAAATGGAGATTTTAAAATTTTAT-AAAAAAATTATTTTAATTAAGAAAATTAAGGTATAATGATAATATTAGTAAATTTTTTTTTGTTTAAATAATTAATAT-TATAAAATTAATATTAAAGAACTTGACAAAATTTTGTATTCACCTGTTTATCAAAAACATGGTTTGTAGATAATAATTATAAATCGACTCTGCCCAATGAAATAATATTTTTAATGGCTGCGGTAGTCTGACCGTACAAAGGTAGCAAAATCAATAGTTTTTTAATTGAAAGCTGGAATGAATGAGTTGATGAAATATAAATTGTTTCAATATTAATAATTGAATTTAAAATTTGAGTTAAAATGCTTAAATTTTATTATAAGACGATAAGACCCTATAGAATTTTATAAAATTTAAATAAATTAGTTTTTATGTAAATTGAATTTTTTTATTTAATTATATTTAGTTGGGATGATTATAAAATTTAATTAACTTTT-ATTTTTTTTATAACATTAATTAATGAATTTTTGATTATTATTATAATTTTGAGAAAAAATTACCTTAGGGATAACAGCGTAATATTTTTGGAGAGATCAAATTGATAAAAATGTTTGCGACCTCGATGTTGAATTATGATATAGTTTAGGTGCAGGAGTTTAAATTGTTAGTCTGTTCGACTATTAAAATCATACATGATTTGAGTTCAGATCGGTGTAAGCCAGATCGGTTTCTATCTATAGTTAAAAGAAATTTTTTTGTACGAAAGGACTTAAAATTTAAAATATTTTTTTAAAAAAAAAGTGAGTTAAATTAATTTTATTATATTTTGTATTATAATT
>HUN1
ATGTTTACAAATCTTTTTTCAATTTTTGACCCTAATTCATCAATTAATCTCTCATTAAATTGATTAGCAATCTCTATTTCATTTTTAATATTCCCAAAAATTTACTGATTAAAACAAAATAAAATAAATTTAGTAACTAAATTAATTTTAATATTTTTATTTAATGAAATAACCAAATTAATCCAAAAAAAAAATCACAATAATATTTTTTTTTTTATAATAATTTTTTTTTTAATTTTAATTATAAATTTTATAGGTTTATTTCCCTATATTTTTACTCCTTCTAGACATTTGACTGTTTCTCTTCCTATGTCATTTTCTATTTGAATAGGAATTATTCTACATAACTGAATTAATAAAACTAATTTTATATTTGCTCATCTTGTTCCTATCGGAACCCCAACCTTATTAATACCCTTAATGGTAATTATTGAAACTATCAGAAATTTAATTCGACCAGGAACTTTAGCTATTCGTCTATCTGCAAACATAATTGCTGGCCACTTACTTTTCAGATTATTAGGTTCTACAGGATCTAACTTAAATTTTTATCTTATTATTTTATTAATTCTAATTCAAATTTTATTATTTATATTAGAAATAGCTGTTTCTACAATTCAATCTTATGTATTCACAATATTAAGATCTTTATATTCAAATGAAAATATTCCACACTTAAGACCTTTAAAATGATTAAATATATATATATTTTTAATTATTTGAATATTAATTTTTATTGTAAAAATAAATTTCACAATACATTTTAATCCTGATAAAAAAAAAATTAAAATTTTTGATAAACAAATAAATTGAAAAATTTTAATTGTATTGTCCAAATGATTTTACTCCACAAATCACAAAGATATTGGCTTACTATACTTTGTTTTTGGATTGTGGTCAGGAATAGTAGGCTCAGCATTAAGAATAATTATTCGAATAGAATTAAGAGCCCCAGGTAAATTAATTGGCAATGACCAAATTTATAATACTATTGTTACTGCCCATGCTTTTATTATAATTTTTTTTATAGTTATACCATTTATAATTGGAGGATTCGGAAATTGGCTTGTACCCTTAATATTAACAGCCCCTGATATAGCTTTTCCTCGAATAAATAATATAAGATTTTGACTCTTACCCCCTTCTTTAGCCTTATTAATTATAAGAAATATTATTGGATCAGGTGTTGGAACAGGATGAACTCTTTATCCTCCTTTATCATCTAATTTAGGGCATAACTCACCTTCTGTAGATTTAAGAATTTTTGCTCTTCATATTGCTGGAATTTCTTCTATCATAGGAGCTATTAATTTTATTGTTACAATTTTTAATATACACACAAAAACACCAACTTTAAATTTTATTTCCCTTTTTGCATGGGCAGTTTTAATTACTGCAATCTTACTACTTTTATCTTTACCTGTACTTGCAGGTGCAATTACTATACTTCTTACTGATCGAAATTTCAATACTTCATTTTTTGACCCTGCTGGGGGTGGAGATCCAATTTTATATCAACACTTATTTTGATTTTTTGGTCATCCAGAAGTATATATTTTAATTTTACCCGGATTTGGTATTATTTCTCATATTATTACCAATGAATCTAGAAAAAAAGAAATTTTTGGAACCTTAGGAATAATTTATGCTATAATTACTATCGGGATTTTAGGTTTTATTGTTTGAGCACATCACATATTTACTGTTGGTTTAGATGTTGATACTCGGGCTTATTTTACTTCTGCAACAATAATTATTGCAATTCCAACAGGAATTAAAGTATTTAGTTGACTTGCTACTATTTATGGTTCAAAAATCAACTATACCCCTGCAATAATTTGAAGAATGGGATTTATTTTTTTATTCACTTTAGGTGGATTAACAGGAATTATCCTTTCCAATTCATCTCTAGATATTATTCTGCATGATACATACTATGTGATTGGTCATTTTCATTATGTCTTATCAATAGGTGCTGTTTTTGCTATCATTGCAGGTTTTATTTATTGATTTCCTTTATTTTTTGGATTTACTTTAAATAAAAAAATACTAAAAACTCAATTTATATGTATATTCTTAGGTGTAAATTTAACTTTTTTTCCTCATCATTTTCTTGGTTTAAATGGATTTCCTCGACGATATTCTGATTATCCAGATATATATATATGTTGAAATACCCTATCTTCTATAGGATCATTAATTTCTTTTATAGCTTTAATTTTTATAATCTTTATTATTTGAGAGGCTTTTGTCTCCCAACGTATTGCATTATTTAAATTTTTTATATCCACAAATATTGAATGATTTCATTTTATACCCCCAAAATCTCATTCATATTGAGAAATTCCATCTCTATCAAAAAAATTAATTCACACCTGAAATAATTATTTTATTCAAGATTCAAATTCACCTAATATAGATCAATTAATTTTTTTTCATGATTTAACTTTAACAATTATTATTCTTATTACCAGTTGTATTATTTATATATTTTATTTTTTAATTACAAATAAATTAATTGATCGATTCATAATTAATGAACATTTAATTGAATTAATTTGAACAATTATTCCAATATTAACTCTTTTATTTATTGCTGCTCCATCCTTAAAAATTTTATATTTACTTGAAGAAAGTTCTTCTCCTATTATTTCTTTAAAAACTATTGGTCATCAATGATATTGACAATATGAATTATCAGATTATTTAAATATTGAATTTGACTCATTTATACAAAATTATGATTCATCCACACCTTGAATAGCTCGTCTATTAGATGTTGATAATCGAGTTATTTTACCATTTAATTCTTCTATCCGTTTATTATTCACCTCCACAGACGTAATTCATTCATGAACAATTCCTGCCTTAGGAATTAAAATAGATGCAACTCCTGGTCGAATTAATCAAGCATTACTATTTATGAATCGACCAGGTTTATTTTTTGGTCAATGTTCTGAAATTTGTGGGGCTAATCATTCATTTATACCTATTGTAATTGAATCAACAAATTTAAATTACTTTATTAATTGAATAAAATCTTTTATGAATTTATCCAACCATCCCTATCATATTGTTTCTATTAGACCTTGACCAATTTTTTTATCTTTTAATATTATATTTTTATTTATTGGAATAATTAAATGATTTTATTTCCAAAATTTTTATTTAATTATTTCAAGAATAATTTTAATGATACTAATTTTATTTCAATGATGACGAGATGTAATTCGTGAAGGAACTTATCAAGGATGCCATACATCATATGTTATAAAAAATCTACGTTTAGGAATAATTTTATTTATTACTTCAGAAATTTTTTTTTTTATTTCATTATTTTGAGCTTATTTTCATTCTTCATTAGCACCAAGAATTGAAATTGGTTTAATATGACCCCCAAAAGGAATTAAAATATTCAATCCTTATGATATTCCTCTATTAAATTCAATTATTCTAATTTCTTCTGGAATAACTATTTCATGATCCCACTATAGAATAATTTCAAATAAATTTAAAAAATCTTTTTTTAGATTAATTCAAACTATTATTTTAGGCTTTATTTTTTCATTTTTTCAATATATCGAATATTACCAAGCTCCTTTTACAATCTCAGATTCCTGTTTTGGTTCAATCTTTTTTTTAACAACAGGTTTTCATGGTATTCATGTTATTATTGGTAATATATTTTTAATAATCTGTGCTTTACGAATTTTTTTAAATCATTTCTCTAAAAATCACCATTTAGGATTTGAAGCTGCTATCTGATATTGACATTTTGTTGATATTGTATGATTATTTGTTTATACCTGAATTTATTGATGATCATTTATAAATTCAATGAATAAATCTATATTAAAAACACATCCTTTATTAAAATTTCTATCTAATTCCTTAATTTTTTTACCAACTCCTTTAAATATTAATTATTGATGAAATATTGGATCTTTACTAGGTCTATGTTTAATAATTCAAATTATTTCTGGTCTATTTTTATCAATACATTATACTCCTTCTATTGACCAAGCATTCAATAGAGTAATTCATATCATAAAAGATATTAATTACGGATGATTAATACGTTTAATTCACATAAATGGAGCATCTTTATTTTTTATTTGTTTATATATTCATATTGGTCGAGGTATTTATTATAATTCTTTTATACTAACACAAACTTGATCAATTGGTGTAATTATTTTTTTACTAACTATAGCAACAGCTTTTTTAGGATATGTTTTACCTTGAGGTCAAATATCTTTATGAGGAGCAACAGTAATTACAAATTTAATTTCCGCTATTCCATATCTTGGACAATATATTGTAAACTGAATTTGAGGAGGATTTTCCATTAGAAATCCAACATTAAATCGATTTTATTCTTTACACTTTATTTTACCTTTTATTATTCTATTTATAGTTGTCATTCATTTAATATTTCTACACCAATCAGGATCAAATAATCCATTAGGATCTTATAGAAATTTAAATAAAATTATTTTTCATCCTTATTTTATTATTAAAGATTCAATTACTTTTATTATATTAATTATTATATTTTTAATTTTTATTTTACAATTTCCTTATTTATTAGGAGACCCTGACAATTTTACCCCTGCAAATCCTTTAATTACACCCTCTCATATTAAACCTGAATGATATTTCTTATTTGCTTATGCTATCCTTCGTGCAATCCCAAATAAATTAGGGGGAGTTATAGCTTTATTAATATCAATCTTAATTCTAATAACTTTACCTTGAATTAATAAATTATATACAAAATCACCTAAATTTAATCCTTTAAATCAAACATTATTCTGAATATTTTTTTCTTCATTTATTATATTAACATGATTAGGAGGTAAAGAAATTGAGTACCCTTTCATTCAATTAAGCCAAATCTACACTATTATATATTTTAGATTTTTTTTATTAATAAATTTTATTAATAAAATATGAAATAAATTTATTTTCTTTAAAAATTTTATGTTTTATTTAATTTTAATTATAGGATCATTAGTAAGAGTTGCATTTATTACTTTATTAGAACGGAAAGTTTTAGGGTATATTCAGAATCGAAAAGGCCCAAATAAGGTAGGTATTCAAGGAATTTTACAACCTTTTAGAGATGCAATTAAATTATTTTTAAAAGAAAATATTAAGTTAATTAAGGTTAATTATTTAATATATTATTTTAGTCCTTTGATTGGTTTTTTTTTAGCTATAGCTATATTATTAGGAATAATAAATTTATTAAATTTGATTTTAATTGAGTTTTCAATATTGTATTTTTTATGTTGTTTAAGAATTTTAGTTTATACAGTTATAATTGGTGGATGATCTTCTAATTCAAATTATTCTTTGTTAGGAGGTATTCGTTCAATTATTCAATCTTTATCTTATGAAGTTTCTTTATTTTTATTATTTTTTTGTTTATTTATTTATGTAGAGAGGTATAATTTAATTAGATTTAATAGATTTTTTAATTATAGGAAATTATTTTTTTTTAATATACCTTTAAGATTAATATTTTTTATTAGAATTTTAGCTGATTTAAATCGAATTCCATTTGATTTAATTGAGGGGGAGTCAGAGTTAGTGTCAGGGTTTAATACTGAGTATATGAGAGGAAGATTTGCTTTATTTTTTTTAGGTGAGTATTTAATAATTTTGATTTTTAGTATTTGAATTTCTTTATTATTGTTTAATAGACAAATTTTTTCTTTAGTTTTTTTAATTCAAGTATTAATAATAGTATTTTTAATTATTTTAATTCGGGGGATTTTACCTCGAATTCGTTATGATTGAATAATATATTTATGTTGATATGAAATTTTACCTTTAGTTATATTTATTTTATATTTTTTAATTATTATTAAATATTTAAGATTTATTTCTTTAAATTTAATTTCTTTAATAACGTCAAACTTAATTCATTTATGATTTTTATTAGAAATTAATTTATTAATTTTTTTATTCTTAATAACCAAAACCATAAAATATTTTTCTTTAATACCTTCTTTCTTCTTTATTCAAGCAATTTCTAGATTAATGATTATTTGAATTTTTAACCTAAATTTTCTTTCTATAAATTATTCCCTAATTGAATTTATTTTTTTTTTATCAATCTCTATAAAACTAGGACTTTTTCCATTTACATGATTACCCCCCATTTTTTTTAAATATATAAATTGAAATATAATTTTCTTATTCTCAACATTACAAAAATTTATTCCATTTATAATTATTAAAAATTTTAATTTTAACTATAAATTTCTTTTTTATATTTGTTTATATTCAATTATTCTCTCAACAATAAAAGCAATTTTTTCAGAAAATATTAAATCTATCATAGCATACTCATCAATTAATAATTCTGCTTGAATAATTATTATTATTTTAATTGACACAATAATATTCCAACTATATTTTTTATTTTATTTAATTTTAATATTTTTAATAAAAAATTTCTTTAATCAAATAGATATATCTTACATATCTGATATTTTAATTTATGAAAATTCAAATGTATTAATATACTTTATTTTAATAATTTTTAGACTAAGAATAATTCCACCTTTTTGTTCTTTTATCCCAAAAGTTAGAAGTATTTTAATCTTGATCAAAATAAATATATTGATAATAACATTAATTTTAACAATTTGTTCTATTTTATCTATTTTAATATATTTAACAATTATAATTAAATTACTACTCTACTTTTATTTAAAATATAAAATTAAATATTTTTTGAAATCACAATATAATTATATTTCACTATTTATAATTAGATTTATATTTCCTACTTTTTGATTCATATATTATTTATTAATTATTCTTAAATTATTATTATTAATATCAACACCTATTATTATTGTTATTTTACTTATTTTAATTAATTTATTTTTTTCTAAAAAATCTATCTTAGACCGAGAAAAACCTTCACCTTTTGAATGTGGATTTAATCCAATTACTAATGCTCGATTACCCTTTACAATTCAATTTTTTATTATTATAATTATCTTTTTAATTTTTGATATTGAAATTATTATTTTAATTCCTTTAATTCCATCATTTAAACTTAACATAAATCTATTTACTTGATTTATTTCTTCTTTAATTATTATCTTTATTTTATTTTTTGGTTTAATCTATGAATGAAATGAACAATCAACAATTTGAATTAAAATAATTAATTATTATATTTTAAATTTTATTTTGTTATTTATAGTATTAATTCTTATAGTAAAGTTTTTTTTTCATTTTATAATAATATTAATATGTTTAGAATTCTTAGTTTTAACAATTATAAATAGAATTTTTATGAATTTATATATTGATAATATAGAAGTTTATTATTTAATAATAATAGTATTTTTTGTTATTGAAAGAGTTTTAGGATTAGTTCTTTTAGTTTGTATAATTTGTTATAAGGGAACCGATCATATAAAAAATTTAAATTTATTAATATGAATAAAGTTTTTATTATTTATAGTTTTTAGATTTGGTTTAATAAATTTTAGTTTTGGAAATTTATATATAATTTGTTTTTTATTAATATTTTTTCTAATTTTGAATGTAAATTTAATTTTTAATTTTTGGGTAGAGATTTATTCAATTTTTTCTATTGATTTTTATGCATTTTATTTAATTTTATTAAGAATTTGATTAATTGGGATTATATTAATAATTAAAATAAATAAGATAATAATAATTTTAATTATAAGTTTATTAGTTATTTTATTTTTAAGATTTTCTGTTTTTAATTTTTTATTATTTTATTTTTTATTTGAAGTTAGTTTAATTCCAATTTTTTTAATAATTATATTTGATGGTTATACATTTGAGCGTATTGAAGCTGTTATATATATATTTTTTTTTACATTAATTTCTTCAATGCCTTTTTTAATTATTTTATTAGATTTTTATCAATTTTTTAATACTTTAATATTTTATATATTAGATTATTTAAAGTTTAAGATATGGAAAGTAAGATTTATTATTATAATATTAGTATTTTTTGTTAAATTACCATTATTTATTTTTCATATTTGATTACCTAAAGCTCATGTTGAAGCTCCAGTTTATGGATCAATAATTTTGGCAGGAGTTTTATTAAAATTAGGGGGATATGGAATATTACGAATAGTACAATTTTTTTATTTAAATTTAATAGAGGTTATAATATATTATATTTCCATTGGGTTAATTAGAGGTGTAGTATTAAGATTTTTATGTATAATTCAAATTGATATAAAAATATTAGTAGCTTATTCGTCAGTAGTTCATATAAGAATGTTAGTAGCTAGATTATCAACAATAAGAAAAATTGGGCTTGTAGGATCTTATTTAATAATAATTGGTCATGGGTTATGTTCTTCAGGTTTATTTTATTTGGTAAATTTAAGTTATAAACGTATAGGAAGGCGTTTAATGTTTATAAATAAAGGTTTAATTAATTTAAATTCAACTTTAAGTATATGATGATTTTTAATATGTATAGGAAATTTTTCTGCCCCAATTTCTTTAAGATTATTAGGAGAAATTTTTATATTAATAAGATTAATCTCTTTGGATTTATTTTTAATAATTTATTTAATAATTATATGTTTTTTAAGTGTTGCTTATTCTTTATATTTATTTAGATTTACACAACATGGAAATATAAATTTTATAAATTTTAGTTTTTTAAGAATTTCTGTAAAGGAGTTTATAATTATTTTTATTCATTGATTTCCATTAAATACATTAATTTTTGGGATAAATTTGTTTATAATTATTATTATTTATTTATATATTTATTTATTAATATTTTGTAGAATTAGTATATTTATTTTGGCTTTATTATTTATATATTTAAAATTGAGTTTATTTTTTTATTGAAAAATTTTAAATTTAAATTCATTTTTTATTGAATTTATTTTTTATATTGATTGGATTTCATTAATTTTTTTAAGAACTGTAAGGTTAATTTCTAGATTTGTTTTAATATATAGAATTTTTTATATAATAGAGGATAAAACATTAGATCGATTTTTTTATTTAGTTTTGATATTTATTATAAGAATATTTTTAATGATTTTAAGACCAAATATTGTAAGAATTTTAGTTGGATGAGATGGATTGGGGTTAGTTTCTTATGCATTAATTATTTATTATCAAAATTGAAAGTCTTATAGAAGAGGTATAGTAACAGTATTATTAAATCGTTTAGGAGATGTTGGAATTTTAATAATAATTAGTTTATTAATAATTAAAGGTTCTTGAAATTTAATATTTTATTTTAATGAGATGTCAATAGTAATTATATTATTAGTTTTTAGAGCTTGTACAAAAAGTGCTCAATTACCTTTTTCAGTTTGATTACCTTTAGCTATAGCAGCTCCTACTCCTGTTTCTTCACTAGTTCATTCATCAACTCTAGTAACTGCTGGAGTTTATTTAATAATTCGTTTTAATTTTTTTTTAGAAGATGAAATTAGAGATTTTTTAATATTTATTTCTAGATTAACAATATTTATATCTGGTTTAGTAGCTAATTTTGAAACTGATTTAAAAAAAATTATTGCATTATCAACTTTAAGACAGTTAGGGTTAATGATAAGAATTTTGTCTTTTGGAGAAGTTAATTTAGGTTTTTTTCATTTAATTATGCATGCATTATTTAAGTCTTTATTATTTATATGTAGAGGAATTATTATTCATTTAATGATAAATAATCAAGATATTCGTTTAATAGGAGGTTTAATTAATTTTTATCCCTATTTAAGAATTATTTTTTTATTTGCTTCTATATCCTTATGTGGATTACCTTTTCTTTCTGGATTTTATTCAAAAGATTTAATTATAGAGATATTTTTAATAAGAAAAATAAATTTAATTAGTTTAATAGTTATTTTTATTTCTACAATATTCACAATTTCTTATAGAGTTCGTTTAATTTATTTAGTTTATTTAAGAAATTTAAATGAATTAAATTATTTTTTTTTAAAGAATGAGAATAATTTTATAATAATATCAATATTAATTTTGTTTATATTATCAATTTTTGGTGGATTTATATTTATTAATTTTTTTTTTTATAGTGAAAAGATTATTATTTTAAAATTTTTAGAAAAAAATTTAATTTTTTTAATTTGTTTTTTTGGTATTTTGTTAGGATATTTTTATTCACAAAAAGAAATAAATTTTTCATTAATTCAAAATATTTTTTTTAGAAAGATATTTGGTTTAGAATTTATTTTAAATAATTTTTATGAAGGGGTAATAAAACAATCTTTTTATTTATATAAAATTGATAAAGGATTTTTTGAATTTTTACAAATTTTTAGATTTAAAATTAATTTAATTATAGTTTATAATTTTTTTTCTTATTTTATTTTTTCATTAAATAAAATTTTATTATATTTTATTTTTTTAATTTTAGTAATTGTTATTTTTTGGTTTCTATTAATTACTACTATTGTAATTTTAATCTTTTATCCATTCTTAAGTCTATTAAGAATATTAACTATTTTATTAATTTATTCTACCTTAATTTCTTTAAATTTAACTAAATTTACATCTTCCTCATTAAGATCTTATTTAACTTTTCTTATATTTACAGGAGGAATTATAGTTCTATTTACATTTTTCTTAAGATTAATCTCCAATATTCAAATTTATAAAAAATTCTTTATAATATATTTTTTATTTATTAGAATAACATTATTTATTATATTAAGAATTATACTTTGAGAGACCCATTTAAGATATATATTTAATTTTCATTTAAATTATAATTTTTTATCTTTACCAGATATTTATTTCTCATTTAATTTATTTAACTTTAATCATCTTTACAAATTTCCTAAAAATTTAATAATAATATTTTTAATCATTTACCTTCTTTTAGCACTGATCCTATTAGTAAAATTATCTTTTTCTAATAAAAAACCTCTTCGATCAACTAATAATAAATTTAATTAATTTAAATTAGTAGATATTGAAATTTTTTTTTATAAAAAAAATTTAATTTTTGTTTTGAAATTAATTTTCGAATGATCATAATAAATAATTTTTTAAATTTAAATAAATAGATTTTTTTAGTATTAAAATTTATAGCAATTAACGATAGTTAAACTTAGATATTTATGATAATTAATGGTCAATTTAGTGCCAGCCACAGCGGTTAAACTAAGATTAAAAGTTAATTACTTCAATATGTAATAAAATAGAAAATATTATAAAATTTATTATAGTATTAATTTAGAATTGTATGAAAAAAATAAATTTTTAACGGTGAAATGTAAAAAATTTAATAAAATATAATTTATAAAAATTTAATTAAAAAAATTATTAGATAAACTAGGATTAGATACCCTATTATAATAATGG-AAAAAATTAAATGTTAAAGTATTAAATGATATATCATTAAATTTATGAAATTTGGCGGTATTTTATCCAAGTTAGGGGAACCTGTTGAGTAATTGATGGTCCACGATAAGATCTACTTAATTTAATACTCGTGTATTGCTGTTTTTAGATATATTTTGACTATATTATCATAATTTATATCAATAAAAGTAAAATAATTCAAGTCAAAATACGGTTTAGTTAAGATCAAATGGGTTACAATAATTTAAAATTATACGGATTTTAAAATTTAATTTTTAAATGAAGGCGGACTTAAAAGTAAAATTAATAAATTAATTAATTTGAAGTTTGTTTGAAATATGTACAAATTGCCCGTCACTTCCAATAAAATGGAACAAGTCGTAACAAAGTTTAGGTATCGGAAGATGCTTATAGATAATAGTTGTAAAATTTGATGAAAATAATTTATTTATATTAAATAGAGTAATAATTAAATATTTGTTAGTTTTAGTAGAAATTTTTAATAAATAAGTTTTATTATAATTTTGTTGTAAAGAAATTGATGATGATAAAATGAATTTTTTTCTTCTTAAAAAAATAAAAAGTAAATTTAATTAATTGTACCTTTTGTATCAGGAGTTATTAAGTAGATTTATTAGAATTTAATATATCTCGAATTTTAAAGATCTAGATTATAATGTTAGTTAATATTGAACTATTATTAATAATTTTAATTTAGTAGTGAAATGTTTACCCGATTTAAAAGATATCTAGTTTTTTTAGAGTTGAATTTAATTCAGTATTTAATTTGTATAAAAGTAAATTTTAAGTAAATTTATAAATTTAAATAAAATTATTTTAGGGATTAGCTTAAAATATTTTAATAATTTAATTTAATTTAAGTTTTTAAATGTATTTATAGTAATAAAAATTTTTAATAAGTATGTTATAATTTATAAATAATTTAAATTTAATTTTAAGTGAAAATTTTAAAATTCTATGAAAAAAATTATTTTAATTATGAAAATTAAGATATAATGATAATATTAGTAAATTTTATTTTGTTAGAGTAATTAATATATTTAAAATTGATATTAAAGAACTAGACAAAATTTTGTATTCGCCTGTTTATCAAAAACATGGTTTGTAGATAATAATTATAAATCGACTCTGCCCAATGAAATAATATTTTTAATGGCTGCGGTAGCCTGACCGTACAAAGGTAGCAAAATCAATAGTTTTTTAATTGAAAGCTGGAATGAATGAGTTGATGAAATATAAATTGTTTCAATATTAATAATTGAAATTAAAATTTGAGTTAAAATGCTTAAATTTTATTATTAGACGATAAGACCCTATAGAATTTTATAAAATTTAAGTAAAGAAAATTTTTTGTAAGATGAGGTTTTTTACTTAATTATATTTAGTTGGGATGATTATAAAATTTAATGAACTTTTAATTTTTTTAAAAACATTAATTAATGAATTTTTGATTATTATTATAATTTAGAGAAAGAATTACCTTAGGGATAACAGCGTAATATTTTTGGAGAGATCAAATTGATAAAAATGTTTGCGACCTCGATGTTGAATTATGATATAATTTAGGTGCAGGAGTTTAAATTGTTAGTCTGTTCGACTATTAAAATCATACATGATTTGAGTTCAGATCGGTGTAAGCCAGATCGGTTTCTATCTATAATAAATAAAAATTTTTTTGTACGAAAGGACTTAAAATTTGAAATATATTTTTAAAAAAATAATGAATAAGATTAATTTTATTATATTTTGTATTATAATT
>MK051021_1
ATGCTATTTAACTTATTCTCAATTTTTGACCCAGCAACTTCTTTAAATTTTGAATTAAATTGAATTTTCATAATTTTTATTCCTTTACTTATACCTTACTCATTTTGATTCAAAAAAAATAAATTTTTTATTTTTATTAATCTATTCCTTATATTTTTATTTAAAGAAATAAATAACCTTTTAAAAACCAAAAATTATAATAATATTAATTTTTTTTTAATAATTTTCTTTATTATTTTAACTTTTAACTTCTTAGGATTATTCCCTTATATTTTTAATCCAACTAGACATCTTGTTATTACTTTAACTTTATCTTTACCAATTTGATTAGGAATTATATTTTATGGTTGATTTAATTTTTATAAACATATACTTTCTCATCTTATTCCTTTAGGAACTCCCTCAATTCTTATACCATTTATAGTTATAATTGAAACAATTAGTAATATTATCCGACCAAGAACTTTAGCTATTCGACTCTCAGCTAATATAGTTGCTGGTCACCTTCTTTTATGTTTATTAGGTTCAACTGAAGAAAATATTAATAATTATATTTTATTTATCTTATTAATTATCCAAATACTTCTCTTAACATTAGAAATTTCTGTATCAATTATCCAATCATATGTCTTTATAACCTTAAGTTCTTTATATTCAAATGAAATTATTCCTCAATTAAGACCTCTAAAATGATTTTATTTATATATTTATATAAATTTTTTCATGTTTATAATTTTAATCAAATTCAATTTTTCCATTATTCACTCTCCTAAACCCATATTTATTTATATAAATAAATATAATTTAAACTGAAAAATT---------TTGAAAAAATGATTATATTCTACTAATCATAAAGATATTGGAATTTTATATTTTATTTTTGGATTATGATCTGGAATAATTGGCTCAGCTTTAAGTATAATTATTCGAATAGAATTAGGTACCCCAGGAAAATTAATTGGAAATGATCAAATCTATAATACTTTAGTTACTGCTCATGCATTTATTATAATTTTTTTTATAGTTATACCTTTTATAATTGGAGGATTCGGAAATTGATTAGTCCCCCTTATATTAGCTGCCCCTGATATAGCTTTTCCCCGTATAAATAATATAAGATTTTGATTACTACCTCCATCTTTATCTTTATTACTTTCAAGTAATGTTATTGGTTCAGGTGTTGGTACTGGATGAACTTTATATCCTCCTTTATCTTCTATTATAGGGCATAATTCTCCATCTGTTGATCTTGGAATTTTTTCTCTTCATATTGCAGGAATTTCTTCTATTATAGGTGCTATTAATTTTATTGTAACAATTTTAAATATACACTCTAAAACTCCTTCATTAAATTTTATTCCATTATTTGCTTGATCAGTTTTAATTACAGCTATTCTTCTTCTCCTCTCACTTCCAGTTTTAGCTGGAGCAATCACTATATTATTAACTGATCGAAATTTCAATACTTCATTTTTTGATCCAGCTGGAGGGGGTGACCCAATTTTATATCAACACTTATTTTGATTTTTTGGTCATCCTGAAGTTTACATTTTAATTTTACCAGGATTTGGTATTATTTCTCATATTATTACTAATGAATGTGGAAAAAAAGAAATTTTTGGATCTTTAGGAATAATTTATGCTATAATTACTATTGGATTATTAGGTTTTATTGTTTGAGCTCATCACATATTTACTGTTGGATTAGATGTTGATACTCGAGCCTATTTTACTTCAGCAACAATAATTATTGCTATCCCTACTGGAATTAAAGTTTTTAGATGATTAGCTTCAATTTATGGATCAAAAATTAATTATTCCCCCTCAATAATTTGAAGTATAGGTTTTATTTTTTTATTTACAATAGGAGGACTCACAGGAATTATTCTATCTAATTCTTCTTTAGATATTATTCTTCATGATACTTATTATGTTATTGGACATTTTCATTATGTTTTATCTATAGGAGCTGTTTTTGCTATTATTGCTGGATTTATTCATTGATTCCCATTATTTTTTGGATTTTCATTAAATAAAAAAATATTAAAAATTCAATTTATTATAATATTCTTTGGAGTAAATTTAACATTCTTTCCTCATCACTTTCTTGGATTAAATGGATTCCCACGACGATATTCTGATTATCCTGATATATTTATATGTTGAAATATTTTATCATCTATTGGTTCATTAATTTCATTTTTATCACTAATTTTTTTAATTTTTATTATTTGAGAAGCTTTTATTTCACAACGAATTTCCTTATTTAAATTTTTTATATCATCAAATATTGAATGATTTCATTATTCTCCACCTTTAAATCATTCATATTTAGAAATTCCAAAAATTTTTAAT------ATTCATACATGAAATTCATATTCAACTCAAGATTCTAATACTCCAAATATAGATCAATTAATTTTTTTTCATGATTTAACTTTAATAATTATTATTTTAATTACTACATGTATTTCTTATATTATATTATTTTTAATTTATAATAAATTTACTAATCGATTTATAATTCATAATCATTTAATTGAATTTATTTGAACAATTATTCCTATAATTACTCTTCTATTTATTGCATCACCTTCATTAAAAATTCTTTATTTACTTGAAGAAACTAATTCACCAATTATTTCTTTAAAAACTATTGGTCATCAATGATATTGACAATATGAAATATCTGATTTTTTTAATATTGAATTTGAATCCTATATACAAAATTATGAAGAAATAAATCATTGAATATTTCGTCTTCTTGATGTTGATAATCGTGTAATTTTACCTATTAATACCCCAATTCGTATACTTTTCACTTCAACTGATGTTATTCATTCTTGAACTATCCCATCCTTAGGAGTAAAAATAGATGCTACTCCTGGACGAATTAATCAAGCTTTTATCTTTATTAATCGTCCAGGACTATTTTTTGGTCAATGTTCAGAAATTTGTGGTGCAAATCACTCATTTATACCTATTATAATTGAAGCTACAAATTTACCTTATTTTATTAATTGAATAAAATCATTCATGAATAACTCTAACCATCCATATCATTTAGTTACTTTAAGACCATGACCAATTTTATTATCATTTAATGTCCTTTTTTTACTTTTAGGAATAATTAAATGATTTTATTTCTACTCAAATATTTTAATTTTTTTAAGAACTATTTCTCTATCTTCTATTTTATTTCAATGATGACGAGATGTCACTCGAGAAAGAACATTTCAAGGATGTCATACAAAATTTGTTATAAATAATATACGATTTGGAATAATTCTTTTTATTATCTCAGAAATCTTTTTTTTTATTTCTTTTTTTTGAACTTACTTTCATTCTTCCTTATCTCCTAGAATTGAAATTGGAGTATTATGACCACCAAAAGGAATTAAAATATTTAATCCTTATGATATTCCATTATTAAATTCTATTATTTTAATTTCTTCAGGAATAACAATTTCATGATCTCACAATTGTTTAATTTTTAATAAAATAAAAATATCTTATTATTCATTAATTAATACTATTATATTAGGAATTATTTTCTCAATCTTTCAATTTATTGAATATAAAGAAGCACCATTTACAATTTCTGATTCATGTTTTGGATCAATCTTTTTTTTAACTACTGGATTTCATGGCATCCATGTAATTATTGGAACTTTATTTTTAATTATTTGTTCTATTCGAATATATATAAATCATTTTTCCAAAAACCACCACTTTGGTTACGAAGCAGCAATTTGATACTGACATTTTGTTGATATTGTATGATTATTTGTTTACACATGAATTTACTGATGATCATTT---------ATGAATAAATCATTATTAAAAACCCATATTTTAATAAAAATATTCTCTAACTCATTAATTTTTCTTCCTTCTCCTATAAATATTAATTATTGATGAAATTTAGGATCACTTTTAGGACTTTGTTTAATTATTCAAATTATTTCAGGATTATTTTTATCTCTTCATTATTGCCCATCAATTTTTGCAGCATTTGATAGCGTAATTCATATTATAAAAGATATTAATCAAGGTTGAATAATACGTTTAATTCATATAAATGGAGCTTCTTTATTCTTTATTTGTATATTTATTCATATTGGTCGAGGTATTTATTATTACTCTTATATACTTAAAGAAACTTGAACAATTGGTGTAATTATTTTTTTATTAACTATAGCTACTGCTTTCCTTGGTTATGTACTACCTTGAGGACAAATATCTCTTTGAGGAGCTACAGTAATTACAAATCTAATTTCCGCTATCCCTTATTTAGGTTCTATAATTGTTGAATGAATCTGAGGGGGATTTTCTGTTAATAACCCTACATTAAATCGATTTTATTCTTTTCATTTTATTTTACCATTTATTATTCTTTTATTTGTTATTATTCACTTAATATTTCTTCATAATACTGGATCTAATAATCCTATAGGTTCAAATAGCAATATTAATAAAATTATTTTTTATCCTTATTTTTTATTTAAAGACTCAATTACTTTTTCTATTATTTTAATGATATTTTTTATTTTTATTCTACAATTTCCTTATTATCTAGGTGACCCTGACAATTTTACCCCTGCAAATCCTATAGTTACTCCATCTCACATTAAACCAGAATGATATTTTTTATTTGCATATGCAATTTTACGTGCTATCCCTAATAAATTAGGAGGTGTGATTGCATTATTAATATCAATTATAATTTTATTAATCCTTCCATGAATAAATTTTAATAATAATAATTTACCAAAATTTAATTTTCTTAATAAATTTACATTTTGACTATTATTTTCTTCATTCTTTATATTAACTTGATTAGGGGGAAAAGAAATTGAATATCCTTTTATCTCTATAAGTCAAATTTATACAATTATTTATTTTTTATTTTTTTTTACTCATAGATTTATTAATAAAATATGAAATTTTTTCATTTTC------AATATAATAATTTACATAATTATTGTTTTAGGTTCATTAATTGGGGTAGCTTTTTTTACTTTACTAGAACGTAAAATTTTAGGTTATATTCAAGATCGTAAAGGTCCAAATAAAGTTGGAATAATAGGAATTTTTCAACCTTTTAGAGATGCCATTAAATTATTTTTAAAAGAAAACATTATTTTATTTAGA---AGATATTTA---TATATATTTAGTCCAATAATAGGATTTATTATTAGAGTAATAGCTTGTCAAGGTTTTAAAAGATATATA---ATAGGTGGTTTTAAATATTCAATATTATTTTTAGTAGGAGTAATAATAATAATTTCTTACATAATTATATTAGGAAGATGAGCTTCAAATTCTCATTATTCATTATTAGGAGGTGTACGTTCAGTAGTTCAAGGTTTATCTTATGAAGTTTGTATATTTTTTTGTTTTTTTAGATTTTATTTATATTTAGGTGGATTTAAA---ATTTCAATATTAGTAAATTTTAAATTTTATCCCATTATTTTAATTAATTTTATATTATTTTTATTATTTATAATTTGTATTTTAGCTGATTTAGGTCGTGTTCCTTTTGACTTAATGGAAGGGGAATCAGAATTAGTTTCAGGATTTAATACAGAATATATAGGTGTTGGGTTTGGATTATTTTTTTTAGCTGAAAATATATTATTATTAATTTTAATAGAATGATTAGTAGTAATATTTTTTAATCAAGTCCCAGGATCAATAATATTTAGATTTTTTTCATTATTTTTATGTTTAATAATAATTATTATTCGGGGGGTATTTCCTCGTTTTCGATTTGATAAGTTGCAATATTTTTGTTGATTCACAGTTTTACCATGATCAATAATAATAGTTATATTAATTGGTATCTATAAATTTATT------ATTTTATCCAACATTCTAGCTTTAACTTCCTCAAATTTAAATTTTTTATGAATTTTACTTGAAATTAATACTATAATTTTTATATTTATATTAATTCAATCAAATAGTTCAACCTCAATAATTCCTTCATTCTTTCTTATTCAATCAACTTCTAGAATTATTTTAATTTGA------TCATTAAATTTT---------AATTATAATTTAGAAAATTTTTTTTTATATTTAGCATTAGCATTAAAGATTGGACTTTTTCCATTTTCATGATTACCACCATTTATTTATAAAAATATAAATTGATTATTAATTTTTTTATTTTCAACTAGTAATAAATTCATTTCATTTTTAATTATTATAAATTTACCTTTAAAAATAAACTTATTCTTTATAATATGTTTTATTACTATTATTTTTAGAACTATTAAATCAATTTTTCATAATAATTTTAAAATTTTAATAGCTTTCTCTTCTATTAACAATTCTTGTTGAATAATCTTTTCTATTATTATTGATTTAAAAATTTTTTTAATTTTTTTTATTTTTTACTCTTTTTTCCTTTTTTTAATATTAAATTATTTTAATAACATTAGATTAAAATTACTTTCTAGA---------------AATATAAATTTAAATTATTTTTTTTTTTTTTTTTCATTTTCATTAAGAATAATCCCACCAATAACCTCCTTTTCTATTAAATATTTTAGAACACTTTATTTAATTAAAGAAAATCAATTATTTTTTATCTGAACCTTACTAACCTTTTCAACTTTATCAATTATTTTATATTTAAATATCTTAATTAAATTTCTCAATTTATCATTAATTAAATTTAAT------TATATAATTAATAGACCACTTACTCATTTTTCTTTATTTTTACCCAGATTTTTAATTCTTAGATTCTTATTAATAATTTTTTCTCCT---ATTCTATCAATTATTATTTTATCCTTTATTCCTATTTTAATTATATCTATTTTAATTTTTATTAATTTTATATTCTCAAAAAAAAAATATTATGATTTTGAAAAATCTTCACCATTTGAATGTGGCTTTAATCCTTTAAATCCTACTAATTATAGAATATCAAATCAATTTATTATTATTTCAATAATTTTTTTAATTTTTGATATTGAATTTATTGTTTTAATTACAATTATCCCTATAATAAATTATAAT---TCTTTA------TGATTTTTTAGATTCTTTTCTATTATAATTATTTTATTTATTGGCTTATTTTATGAATATAATTTTAACACTTTAATTTGATTAAAAATAATGGAA---------ATAAAAATTTTTTTAGTTGTAATAATTTTAATTTTGATTGTAAAATTTATAAATCATTTTTTTTTATATTTAATATGTATAGAATTTTTGGTTTTAACAATTTTATTTATTATATATGAATATTTAAATTATATAAATTTAGAATATTTTTATTTAATTTTTATAGTTATATTTGTTCTTGAAGGAGTAATAGGTTTAATTATTTTATTGAATTTCATTTATTATAAAGGTAGAGATATAAATAAAAATTTATTATTAATAATATGAATAAAATTTATTATATTTATTTTATTTAGAATTGGTTTATTAAATTATTGTTATATAAATTTATATATATGTTGTTTGTTAATTATATTTTTTATACTTATTAATATTAATTTAATTTTTAACTTATTTAATTTAGTTAATATAACTTTTTCTATTGATTTTTATTCAATATATTTAATTATTTTAAGAATTTTTATTATTAGATTAATATTAATAATTTCAATAGAAAAAATTAGAATATTTTTAGTTATATTATTATTATTATTGTTAGTTTTTAGATTTTCAACAATAAATTTTTTAATATTTTATTTTATATTTGAAGCAAGATTAATCCCAATTTTTTTATTAATTATTTATAATGGTTATTCATTTGAGCGTTATGAAGCTGCTATATATATATTTTTTTTTACAATAATTTCTTCTTTACCATTTTTAATAATTATTATTTATATTATAGAAAATTTTTATACTTTAATATATTCAATATTAGAAATTTTACAAATTAAATTAAGAAATTTTATTTTTTTAGTTATATTAATAGTATTTTTAGTAAAAATTCCAATATTTTTTTTTCATATTTGACTTCCTAAAGCTCATGTAGAAGCTCCAGTATATGGATCAATAATTTTAGCAGGAGTATTATTAAAGTTAGGGAGATATGGAATTTTACGTTTAGCTCAATTCTTTCCTTTTAGTCTAATTAAATTAAGATCTTGAATTATTTCAGTAAGATTAATTGGTGGTGTAGTGATGAGATTAGTTTGTTTAGTTCAAGTTGATATAAAAATATTAGTTGCTTATTCTTCCGTTGTTCATATAAGGATATTAATTGCTAGTTTAATAACTTTAAGAAAAATTGGTTTCATTGGTTCATATTTAATAATAATTGGGCATGGATTATGTTCATCAGGTTTATTTTATATTGTAAATATTAATTATGAATATAGAGGAAGACGATTTTTGTATTTAAATAAAGGAACAATTAATTTAAATTCTTCATTAAGAATATGATGATTTTTATTATGTATTAGAAATTTTTCTGCCCCAATTAGTTTAAGTTTAATTGGTGAAATTTTAATATTAATAAGTTTAGTGTCTTTTAATTATTTAAATTTATTTTATTTAATAATATTATGTTTTTTTAGAGCTGCCTATTCATTATATTTATTTAGTTATACTCAACATGGTCAAATAAATCAATTATATATAAAATTTTTTTATGTAAATGTAAAGGAGTATATAATTTTGTTTCTTCATTGATTTTATTTAAATATAATAACTTTTTGTTTGAATTATTTTATAATT---ATTGTATATATATATATTTATTTATTAATATTAAATAGGTTTATTACATTTATTATTTTTTTAATTATAGTATATTTTAATAAGGTAATTTTTTTTCATTGAAGATTAATAATACTTAATTCTTTAAATATTGAATTTATTATTTTAATTGATTGAATTTCAATAGTTTTTTTAAGATTAGTTAGATTAATTTCTAGATTTGTTTTACTATATAGAGTTAGTTATATAAATGGTGATAAAACTTTAAATCGATTTTTTTATTTAATTTTATTATTTGTTTTTAGAATAATATTAATAATTTTAAGACCAAATATTATAAGATTAATATTAGGGTGAGATGGATTAGGATTAGTTTCATATGGATTAATTATTTATTATCAGAATTGAAAATCTTTTAATAGAGGAATAGTAACAGTTTTATTAAATCGATTAGGAGATGTAGGTATTTTAATAATAATTAGATTATTAATAATTAAAGGTTCATGAAATTTATTTTTTTATTTTAGTGAAATAAATTTAATTGTAGTATTATTAGTTGTTAGAGCATGCACAAAAAGAGCTCAAATTCCTTTTTCTGTTTGGTTACCATTAGCAATGGCTGCTCCTACACCTGTTTCTTCATTAGTTCATTCATCAACATTAGTAACAGCAGGGGTTTATTTATTAATTCGATTTAATATATTTATATTTAGAGGAGTAAAAATATATTTATTAATAATAGCTAGTTTGACTATATTAATATCAGGGTTTTCAGCAAATTTTGAAAATGATTTAAAAAAAATTATTGCTTTATCAACTTTAAGTCAATTAGGTTTAATAATAAGAATTTTATCACTAGGAGAAGTAGAAATAGGTTATTTTCATTTAATTATACATGCATTATTTAAGTCACTATTATTTATATGTAGAGGTTTAATTATTCATTTAATACTAAATAATCAAGATATTCGAGTAATAGGAAATTTAGTAGGGTTTTATCCTTTAACAAGAGTAATTTTTGTATTTTCTTCAATATCATTATGTGGATTACCATTTTTATCCGGGTTTTATTCTAAGGATTTAATTATAGAATCATTTTTAATACAAAAAATAAATATATTTAGAATTATTATAATTTTTTTTGCTACTATATTTACTGTATCATATAGAATTCGTTTAATTTATTTAGTGTATTTAAATCATATTATAAAATTAAATTTTTTTTTTTTAAATAATGAAGATAAATTTATATTAAAATCAATATATGGATTATTTATTTTATCAATTTGTGGTGGATATATATTTATAAATTTATTTTTTTATATTGAAAAAATTATTATTTTAAAATTTTTTGAGAAAAATTTAATTTTTTTAATTTTATTTTTTGGTGTAATATTAGGAATTAAAATTTCCCAATCTGAAAGAAATTATTCATTATTAATAAAGATTTTTTTAAGAAAAATATTAGGATTAGAATTTATTATAAATTTAATTTACTTTAATCCCATAAAAAATGCTTTTAAATTTTATCAAATTGATAAAGGAATTATTGAGTATATTCAAGTTACAAATTTTATAATTGAAATTTTAAAATTTTATAATCTA---GATTATTTAATT------TTAAAAAGAATTTTATTTTTTTTCATTAGTTTAATAATAATTTATTTATTTTTTAAT------ATACTTTCAATTTTAATTTTCTTAATTTTAATAAAAAAATTAACAGCTATAGAATTATTTACTTGATTAATTTTATATTCAATTATTTCAGCTTTAAACACTACTAAAATTTTTAATTCAACATTTTTTTCTTACTTAACTTTTTTTATAATAACAGGAGGACTTTTAGTTCTATTCTCTTTAATTTTAACCTTTATAGCAGAAACTCTAATTTCAAAAAAATTATTTTTTAAATTTTTAATTATTATATTATTAACTTTATTTATTTTTTATATTTTTATAAATATAGAAATAAATTTAAATTATTTATTTAAT------------AAAAATTATCTTATTCAACAAGAAATT------------AATTTATTTAACTTTAAA---ATTGTAAATTAT---AAAAATATTAAATTTATTTTTTTAATTTTATTAGTTTTATTATTAATAATTTTCATTACTAAAATTCTTTTTAAAATTAAAAAACCCATAAAAAAATTAATC-----------TTATATTAAAATGTATAAATTTCATATTTTTAAA----ATAAAAATTTAATTTTTGTTTAAAAATTAATTAAAAAGTGTTAATAATAAATAAAATTTTATATTTAAATAATTAAAAAAAATTAATATTTAAATTTA-ATAAATTAATGAAAGTTAAATTTAGAAATTTTTAATAATTATTGGTAAATTTAGTGCCAGCATCAGCGGTTAAACTAAAATTAAGAATTAATTTGTTCAATAAG-AATAAAATAAA----ATTATTAAATATTTAAAAATATTTATTTTTAAAGTTATATAAAAAATAATTTTTTTATGGTGAAATATGAAAAGTTTAAATTTATATAAATTAAAAAAATTTAATTTAAAAATTTATAAAATAAACTAGGATTAGATACCCTATTATAATAA---ATAAATAAAAATTATTAAAATATTAAATGATAAATCATTAAATTTAATAGATTTGGCGGTATTTTATTCAATTTAGGGGAACTTGTTTAGTAATTGATATTCCACGATAAGAAATACTTAATTTTATATTTATGTATTGCTGTTTTAAAATTTATTTTTAAGATA-------AATTATAATTTATTATAGTAAAATAATTCAAGTCAAAATATAGTATAATTAAGATTTAATGAGTTACAATAAATTAAATTTATATGAATTTTTAAATTTAAATTTAAAATGAAGGTGGATTTAAAAGTAAATTTAATAAATAAATTAAATTGAAAAATGTTTAAAATATGTACAAATTGCCCGTCACTTCCAATTAAATGGAATAAGTCGTAACAAAGTTTAGATACCGGAAGGTGTTTATTGAGAATA-TTATAAAAAATAATTAAATTTATTTGTTAAATTTAAAAAAA--AATATTT-AAAAATTTTTTGTTTAAGTAATAAATTTGAATAAATTTATTAAATTATA--TTTATAGTAAAGTAATTGA---------------ATTTT-------TATTAAATAAAAAAGTAAATTTTAAATATTGTATCTTTTGTATCAGAGTTTATTAATTAAA-AAATTAAAATTTAATATTTCTCGAATTTTAAAGATCTAATTTTTAATGTTAGTTAATGTGGAATAATTATTAAAAATTAAAAATTAGTAGTGAAAAG-TTAAACGGTTTAAATGATATCTAGTTTTTTTAGAATTGAATTAAATTCAGTATTAAATTTTTTTTTTATTA---TTTATTATAATGAAATAATTTAATAGAAAATATTTAAGGGATAAACTATAAATATAATAATAATTTAAATAAGATTT--TTAATAAAAATATTTATAATAATAGAAATTTTTAATAAGTATTTTATAATTTATAATTATGAAGAAAATAATTTTAATTTAAATTTTAAATTTTATAAAAAAAATATTA----AATAAATATAATTATGGTATAATGATAAAATTAGTAAAATAAAATATTTATAAATAAT-AATAA-TAAAAAATTAATATTAAAGAATTAGACAAAAATTT-TATTCACCTGTTTATCAAAAACATGGTCTATAGAGTATAATTATAGATTAGTTCTGCCCAATGAGG--TTAATTTAAATGGCTGCAGTATATTGACTGTACAAAGGTAGCAAAATCAATTGTTTCTTAATTAGAAACTGGAATGAAAGAATCAATGAAATAAAAATTGTTTCAATATTATAAATTGAATTTAAAATTTAAGTTAAAATGCTTAAATAGAATTATTAGACGAGAAGACCCTATAGAATTTTATAAAATTTTATAATAAAATTTTTTTTGTAA-ATAAATTTTTATTATAAATTATATTTAATTGGGAGGATTATAAAATTTAATTAACTTTT-ATTATTTTAAAAACATAGATAAATGAATTTTTGATTATTATTATAATTATAAGAAAAAATTACCTTAGGGATAACAGCGTAATATTTTTGGAGAGATCAAATTGATAAAAATGTTTGCGACCTCGATGTTGAATTATGATATAATTTAAGTGAAGAAATTTAAATTGTTAGTCTGTTCGACTATTAAAATCATACATGATTTGAGTTCAGATCGGTGTAAGCCAGATCGGTTTCTATCTATAATATATAAAAATTTTTTTGTACGAAAGGACTAAAAATTTAAAATACTTTTTT--TTGAATATTGAATAAAATTAATATTATTATATTTTATATTTAGATT
>MK051022_1
ATGTTATTAAATCTATTTTCAATTTTTGACCCAGCAACTTCTTTAAATTTTGAATTAAATTGAATTTTCATAATTTTTATTCCCTTATTTATACCTTATTCATTTTGATTTAAAAAAAATAAATTTTTTATTTTTATTAATTTACTTCTTATATTTTTATTCAAAGAAATAAATAATCTTTTAAAAACTAAAAATTATAATAATATTAATTTCTTTTTAATAATTTTCTTCATAATTTTAACTTTTAATTTTTTAGGTTTATTTCCTTATATTTTTAACCCAACTAGACACCTTGTAATTTCATTAACTTTATCTTTACCAATTTGATTAGGAATTATATTCTATGGTTGATTTAATTTTTCGAAACATATACTTTCTCATCTTATTCCTTTAGGAACACCTTCAATTCTTATACCATTTATAGTTATAATTGAAACAATTAGTAATATTATCCGACCTAGAACTTTAGCTATTCGACTTTCAGCAAATATAGTTGCTGGTCATCTTCTTTTATGCTTATTAGGTTCAACTGAAGAAAATATTAATAATTATATTTTATTCATTTTATTAACTATTCAAATACTCCTCTTAACATTAGAAATTTCTGTCTCAATTATTCAATCTTATGTTTTTATAACTTTAAGTTCTCTATATTCAAATGAAATTATACCTCAATTAAGACCTCTTAAATGATTTTATTTATATATTTATATAAATTTTTTTATATTTATAATTTTAATTAAATTTAATTTTTCTATTATTCATTCACCTAAACCTACTAATATAAATATATATAAT------TTAAACTGAAAAATT---------TTGAAAAAATGATTATATTCTACTAATCATAAAGACATTGGAATTTTATATTTTATTTTTGGATTATGATCCGGAATAATTGGATCAGCTTTAAGAATAATTATTCGTATAGAATTAGGTACTCCAGGAAAATTAATTGGAAATGATCAAATCTATAATACTTTAGTTACTGCTCATGCATTTATTATAATTTTTTTTATAGTTATACCTTTTATAATTGGGGGATTTGGAAATTGACTTGTTCCTCTTATATTAGCAGCCCCTGATATAGCTTTTCCTCGTATAAATAATATAAGATTTTGATTACTCCCCCCATCTCTATCATTTTTACTTTCAAGAAATATTATTGGTTCAGGTGTTGGAACTGGATGAACTCTATATCCTCCCTTATCTTCTATTATAGGACATAATTCACCTTCTGTTGATCTTGGAATTTTTTCTCTTCATATTGCAGGAATTTCTTCTATTATAGGTGCTATTAATTTTATTGTAACAATTTTAAATATACATTCCAAAACCCCTTCATTAAATTTTATTCCATTATTTGCTTGATCAGTCTTAATTACAGCTATTCTTCTTCTTCTTTCCCTTCCAGTTTTAGCTGGAGCTATTACTATATTATTAACTGATCGAAATTTTAATACTTCCTTTTTTGACCCAGCTGGAGGAGGAGACCCAATTTTATATCAACACTTATTTTGATTTTTTGGTCATCCTGAAGTTTATATTCTAATTTTACCTGGATTTGGGATTATTTCTCATATTATTACTAATGAATGTGGAAAAAAAGAAATTTTTGGATCTTTAGGTATAATCTATGCTATAATTACTATTGGATTATTAGGATTTATTGTTTGAGCTCATCATATATTCACTGTAGGATTAGATGTTGATACTCGAGCTTATTTTACTTCAGCAACAATAATTATTGCTATCCCTACTGGTATTAAAGTTTTTAGATGATTAGCTTCAATTTATGGATCAAAAATTAATTACTCCCCATCAATAATTTGAAGTATAGGTTTTATTTTTTTATTTACAATAGGAGGACTAACAGGAATTATTTTATCTAATTCTTCTTTAGATATTATTCTTCATGATACTTATTATGTAATTGGACATTTTCATTATGTTTTATCTATAGGAGCTGTTTTTGCTATTATCGCTGGATTTATTCACTGATTCCCCTTATTTTTTGGATTCTCATTAAATAAAAAAATATTAAAAATTCAATTTATTATAATATTCTTTGGAGTAAATTTAACATTCTTTCCCCATCATTTTCTTGGATTAAATGGTTTCCCACGACGATATTCTGATTATCCAGATATATTTATATGTTGAAATATTTTATCCTCAATTGGTTCACTAATTTCATTTTTATCATTAATTTTTTTAATTTTTATTATTTGAGAAGCTTTTATTTCTCAACGAATTTCATTATTTAAATTTTTTACATCATCAAATATTGAATGATTCCATTATTCCCCACCTTTAAACCATTCATATTTAGAAATTCCAAAAATTTTTAAT------ATTCATACATGAAATTCATATTCAACTCAAGATTCTAACACTCCTAATATAGATCAATTAATTTTTTTTCATGATTTAACTTTAATAATTATTATTTTAATTACCACATGTATTTCCTATATCATATTATTTCTAATTTATAATAAATTTACCAATCGATTTATAATTCATAATCATTTAATTGAATTTATTTGAACAATTATCCCTATAATTACTCTTTTATTTATTGCATCTCCTTCATTAAAAATTCTTTATTTACTTGAAGAAACTAATACTCCTATTATTTCTTTAAAAACTATTGGACATCAATGATATTGACAATATGAAATATCTGATTTTTTTAATATTGAATTTGAATCCTACATACAAAATTATGAAGAAATAAATCATTGAATATTTCGTCTTCTTGATGTAGATAATCGTGTAATTTTACCTATTAATACTCCAATTCGTATTCTTTTTACCTCAACTGATGTTATTCATTCCTGAACTATTCCATCCTTAGGAGTAAAAATAGATGCCACTCCTGGACGAATTAACCAAGCTTTTATCTTTATTAACCGTCCAGGATTATTTTTTGGTCAATGTTCAGAAATTTGTGGTGCAAACCATTCTTTTATACCTATTATAATTGAAGCTACAAACTTACCTTATTTTATTAATTGAATAAAATCATTTATGAATAATTCTAATCATCCATATCATTTAGTTACTTTAAGACCATGACCAATTTTATTATCATTTAATGTACTTTTTTTACTTTTAGGTATAATTAAATGATTTTATTTCTATTCAAATATTTTAATTTTTATAAGAACTATTTCATTATCTTTTATTTTATTTCAATGATGACGTGATGTAACACGAGAAAGAACATTTCAAGGATGTCATACAAAATTTGTTATAAACAACATACGATTTGGAATAATTCTTTTTATCATTTCAGAAATCTTTTTTTTTATTTCTTTTTTTTGAACTTACTTTCATTCTTCCTTATCACCTAGAATTGAAATTGGAGCATTATGACCACCTAAAGGAATTAAAATATTTAACCCTTATGATATTCCATTATTAAATTCTATTATCTTAATTTCTTCAGGAATAACAATCTCTTGATCTCACAATTGTTTAATTTTTAATAAAATAAAAATATCTTATTATTCATTAATTAATACAATTATATTAGGAATTATTTTTTCGTTTTTTCAATTTATTGAATATAAAGAAGCACCATTTACAATTTCTGACTCATGTTTTGGATCAATTTTTTTTTTAACTACTGGATTTCATGGTATTCATGTAATTATTGGAACTTTATTTTTAATTATTTGTTCTATTCGAATATACATAAATCATTTTTCCAAAAATCATCACTTTGGTTATGAAGCAGCAATTTGATATTGACATTTTGTTGATATTGTGTGATTATTTGTTTACACATGAATTTACTGATGATCATTC---------ATGAATAAATCATTATTAAAAACCCATATTTTAATAAAAATATTTTCTAATTCATTAATTTATCTCCCCTCTCCTATAAATATTAATTATTGATGAAATTTAGGATCACTTTTAGGACTTTGTTTAATTATCCAAATTATTTCAGGATTATTTCTATCTCTTCATTATTGCCCATCAATTTTTGCAGCATTTGATAGAGTAATTCATATTATAAAAGATATTAACCAAGGTTGAATAATACGTTTAATTCATATAAATGGAGCCTCTTTATTCTTTATTTGTATATTTATTCATATTGGCCGAGGTATTTATTATTACTCTTATATATTAAAAGAAACTTGAACAGTTGGTGTAATTATTTTTTTATTAACTATAGCTGCTGCTTTCCTTGGATATGTATTACCATGAGGTCAAATATCTCTTTGAGGAGCTACAGTAATCACAAATTTAATTTCTGCAATCCCTTATTTAGGTTCTATGATTGTTGAATGAATTTGAGGAGGATTTTCTGTTAATAACCCCACATTAAACCGATTTTACTCTTTTCATTTTATTCTACCATTTATTATTCTTTTATTTGTTATCATCCACCTAATATTTCTTCATAATACTGGATCTAATAATCCTATAGGTTCTAATAGTAATATTAATAAAATTATTTTTTATCCTTATTTTTTATTTAAAGATTCAATTACTTTTTCTATTATTTTAATGATATTTTTTATTTTTATTCTTCAATTTCCTTACTATTTAGGTGACCCAGATAATTTTACCCCTGCAAATCCTATAGTTACCCCATCTCATATTAAACCAGAATGATATTTTTTATTTGCCTATGCAATCTTACGTGCTATTCCTAATAAATTAGGAGGTGTAATTGCATTATTAATATCAATTTTAATTTTACTAATCCTTCCGTGAATAAATTTAAATAATAATAATTTACCAAAATTTAATTTTTTTAATAAATTTACATTTTGATTATTATTTTCTTCATTTTTTATATTAACTTGATTAGGGGGGAAAGAAATTGAATATCCCTTTATTTCAATAAGTCAAATTTATACAATTATTTACTTCTTATTTTTCTTTATCCATAGTCTTATTAATAAAATATGAAATTTTTTTATTTTT------AATATAATAATTTACATAATTATTATTTTAGGTTCATTAATTGGAGTAGCTTTTTTTACTTTATTAGAACGAAAAATTTTAAGGTATCTTCAAGATCGTAAAGGTCCAAATAAAGTTGGAATAATAGGAATTTTTCAACCTTTTAGAGATGCTATTAAATTATTTTTAAAAGAAAATATTATTTTATTTAGT---AGATATTTA---TATATATTTAGTCCAATAATAGGATTTATTATTAGAGTAATGGCTTGTCAAGGTTTTAAGAGATATATA---ATAGGTGGTTTTAAATATTCAATATTATTTTTAGTAGGAGTAATAATAATAATTTCTTATATAATTATATTAGGTAGATGAGCTTCAAATTCTCATTATTCATTATTAGGTGGTGTACGTTCAGTAATTCAAGGTTTATCTTATGAAGTTTGTATATTTTTTTGTTTTTTTAGATTTTATTTATATTTAGGTGGGTTTAAAATA---TCAATATTAATAAATTTTAAATTTTATCCATTTATTTTAGTTAATTTTATGTTATTTATATTATTTGTAATTTGTATTTTAGCTGATTTAGGACGTGTTCCTTTTGATTTAATGGAAGGGGAATCAGAGTTGGTATCAGGATTTAATACTGAATATATGGGTGTTGGGTTTGGATTATTTTTTTTAGCGGAAAATATATTATTATTAATTTTAATAGAGTGATTAGTAGTTATATTTTTTAATCAAATTCCAGGATCAATAATATTTAGATTTTTTTCATTATTTATATGTTTAATAATAATTATTATTCGGGGGGTATTTCCTCGTTTTCGATTTGATAAATTACAATATTTTTGTTGATTTACAGTTTTACCTTGGTCAATAATAATAGTTATATTAATTGGTATTTATAAATTTATTAAT---ATTTCATCTAACATTCTAGCACTAACCTCCTCAAATTTAAATTTTTTATGAATTTTACTTGAAATTAATACTATAATTTTTATATTTATATTAATTCAATCAAATAGTTCAACCTCAATAATTCCTTCATTTTTCCTAATCCAATCCACTTCAAGAATTATTCTAATTTGA------TCATTAAATTTC---------AATTATAATTTAGAAAATTTTTTATTATACTTAGCCTTAGCACTAAAGATTGGACTTTTTCCATTTTCATGATTACCCCCATTTATTTACAAAAATATAAATTGACTATTAATTTTTTTATTTTCAACTAGTAATAAATTTATTTCATTTTTAATTATTATAAATTTAAATATAAACTCATTTTTTATATTT---ATATGTTTCCTTACTATTATTTTTAGAACTATTAAATCTATTTTTCATAATAATTTTAAAATTTTAATAGCTTTTTCTTCTATTAATAATTCTTGTTGAATAATCTTTTCTATTATTATTGATTTAAAAATTTTTTTAATTTTTTTTATTTTTTATTCTTTTTTCCTTTTTATGATATTAAATTATTTTAATAATATTAGATTAAAAATTCTATCAAGATCTATA---------AATTCAAATTATTTTATATTTTTTTTTTTTTCATTAATTAATTTAAGAATAATTCCTCCAATAACCTCTTTTTCTATTAAATACTTTAGAACACTTTATTTAATTAAAGAAAATCAAATATTTTTTATCTGAATTTTATTAACTTTTTCAACATTATCAATTATTTTATATTTAAATATCTTAATCAAATTTCTTAATTTATCATTAATTAAATTTAAT------TATATAATAAATAGAACTCTTACTTATTTTTCTATATTTTTACCTAGATTTTTAATTTCTAGATTTTTATTCATAATTTTTTATCCT---ATTCTATCAATTATAATTTTATCTATTATCCCTATTTTAATTATATCCATTTTAATTTTTATTAATTTTATATTTTCAAAAAAAAAATATTATGATTTTGATAAATCTTCACCATTTGAATGTGGTTTTAACCCCTTAAATCCTACAAATTACAGAATTTCAAATCAATTTATTATTATCTCAATAATTTTTTTAATTTTTGATATTGAATTTATTGTTTTAATTACAATTATTCCTATAATAAATTATAAT---TCCTTA------TGATTTTTTAGATTCTTTTCTATTATAATTATTTTATTTATTGGTTTATTTTATGAATATAATTTTAATACTCTAATTTGATTAAAGATAATAGAA---------ATAAAAATTTTTTTAGTTATAGTAGTTTTAATTTTAATTGTTAAATTTATAAATCATTTTTTTTTATATTTAATATGTATGGAGTTTTTAGTTTTAACAATTTTATTTATTATATATGAGTATTTAAATTATATAAATTTAGAGTATTTTTATTTAATTTTTATAGTTATATTTGTTCTTGAAGGAGTAATAGGTTTAACTATTTTATTAAATTTAATTTATTATAAAGGTAGAGACAAAAATAAAAATTTATTATTAATAATATGAATAAAATTTATTATATTTATTATATTTAGAATTGGTTTATTAAATTTTTGTTATATAAATTTGTATATGTGTTGTTTATTAGTTATATTTTTTATATTAATTAATATTAATTTAATTTTTAATTTATTTAATTTAGTAAATATAACTTTTTCAATTGATTTTTATTCAATATATTTAATTATTTTAAGAATTTTTATTATTAGATTAATATTGATAATTTCAATAGAAAAATTTAGAATGTTTTTAATTTTATTATTATTATTATTATTAATTTTAAGATTTTCAACAATAAATTTTTTAATATTTTATTTTATATTTGAAGCAAGATTAATTCCAATTTTTTTATTAATTGTATATAATGGTTATTCATTTGAACGTTATGAAGCTGCTATATATATATTTTTTTTTACAATAATTTCTTCTTTACCATTTTTAATAATTATTATTTATATTATAGAAAATTTTGGCACTTTAATATATTTAATATTAGAAATTTTACAAATTAAATTAAGAAGTTTTATTTTTTTGGTTATATTAATAGTATTTTTAGTAAAAATACCAATATTTTTTTTTCATATTTGACTCCCTAAAGCTCATGTAGAAGCTCCAGTATATGGGTCAATAATTTTAGCAGGAGTATTGTTAAAATTAGGAAGATATGGAATTTTACGTTTAGCTCAATTTTTTCCTTATAGTTTAATAAAATTAAGATCTTTTATTATTTCAGTAAGATTAGTTGGGGGTGTAGTAATAAGATTAGTTTGTTTAGTTCAAGTTGATATAAAAATGTTAGTTGCTTATTCTTCTGTTGTTCATATAAGAATATTAATTGCTAGATTAATAACTTTAAGAAAAATTGGTTTTATTGGTTCATATTTAATAATAATTGGGCATGGATTATGTTCATCAGGATTATTTTATATTGTAAATATTAATTATGAATATAGAGGAAGACGATTTTTATATTTAAATAAAGGGACAATTAATTTAAATTCTTCATTAACAATATGGTGATTTTTATTATGTATTAGAAATTTTTCTGCACCAATTAGTTTAAGTTTAATTGGAGAAATTTTAATGTTAATAAGATTAGTATCATTAGATTACTTAAATTTATTTTATTTAATAATATTATGTTTTATTAGAGCTGCTTATTCATTGTATTTATTTAGTTATACTCAACATGGTCAAATAAATCAATTATATATAAAATTTTTTTACGTTAATGTAAAGGAATATATAATTTTATTTCTTCATTGATTTTATTTAAATATAATGACTTTTTGTTTAAATTATTTTATAATT---ATTGTATATATATATATTTATTTATTGATGATAAATAGGTTTATTACATTTATTATTTTTTTAGTTATAATATATTTTAATAAAGTAGTATTTTTTCATTGAAGATTAATAATATTAAATTCTTTAAATATAGAATTTATTATTTTAATTGATTGAATTTCAATAATTTTTTTAAGTTTAGTAAGATTAATTTCAAGATTTGTTTTATTATATAGAGTAAGATATATAAATGGGGATAAAACTTTAAATCGATTTTTTTATTTAATTTTATTATTTGTTTTTAGAATAATGTTAATAATTTTAAGACCAAATATTATAAGATTAATATTAGGATGAGATGGATTAGGGTTAGTTTCTTATGGGTTAATTATTTATTATCAGAATTGAAAATCTTTTAATAGAGGAATAGTTACAGTTTTATTAAATCGATTAGGAGATGTGGGTATTTTAATAATAATTAGATTATTAATAATTAAAGGTTCATGAAATTTATTTTTTTATTTTAATGAAATAAATTTAATTGTAGTATTATTAGTTGTTAGAGCATGCACAAAAAGAGCTCAAATTCCTTTTTCTGTATGATTACCATTAGCAATAGCTGCTCCAACACCAGTTTCTTCATTAGTTCATTCATCAACATTAGTAACAGCAGGAGTTTACTTATTAATTCGATTTAATATATTTATATTCAGAGGAGTTAAAATATATTTATTAATAATAGCTAGATTAACTATATTAATATCAGGATTTTCAGCAAATTTTGAAAATGATTTAAAGAAAATTATTGCTTTATCAACATTGAGTCAGTTAGGTTTAATAATAAGAATTTTATCATTAGGAGAGATAGAAATAGGCTATTTTCATTTAATTATACATGCATTATTTAAATCATTATTATTTATATGTAGTGGTTTAATTATTCATTTAATATTAAATAATCAGGATATTCGAATTATAGGGAATTTAGTGGGCTTTTATCCTTTAACAAGAGTTATTTTTTTATTTTCTTCAATATCATTATGTGGATTACCATTTTTATCCGGATTTTATTCAAAGGATTTAATTATAGAAGCATTTTTAATACAGAAAATAAATATATTTAGAATTATCATAATTTTTTTTGCTACTATATTCACAGTTTCCTATAGAATTCGTTTAATTTATTTAGTTTTTTTAAATCATATTAGAAAATTAAATTTTTTTTTTTTTAATAATGAGGATAAATTTATATTAAAGTCAATATATGGATTATTTATTTTATCAATTTGTGGCGGGTATATATTTATAAATTTATTTTTTTACATTGAAAAGATTATTATTTTAAAATTTTTTGAGAAAAATTTAATTTTCATTATTTTATTTATAGGAGTGATATTAGGAATTAAAATTTCTCAATCTAAAAGAAAGTATTCATTATTTATAAAAATTTTCTTAAGAAAAATATTAGGGTTAGAATTTATTTTAAATTTAATTTACTTTAATCCCATAAAAAATTCTTTTAAATTTTATCAAATTGATAAGGGAGTTATTGAGTATATTCAAGTTAAGAACTTTATAATAGAAATTTTAGAATTTTATAATTTA---GATTATTTAGTT------TTAAAAAGAATTTTATTTTTTTTCATTTGTTTAATATTAATTTTTTTATTTTTTTAT------ATATTATCAATTTTAATTTTCTTAATTTTAATAAAAAAATTAACAGCTATAGAATTATTTACTTGGTTAATTTTATACTCAATTATTTCAGCTTTAAATACAACTAAAATTTTTAATTCAACATTTTTCTCTTATTTAACTTTTTTTATAATAACTGGAGGACTTTTAGTTTTATTTTCTTTAATTTTAACCTTTATAGCAGAAACTAAAATTTCAAAAAAATTATTTTTAAAATTTTTAATTATTATATTAATAACTTCATTTATTTTCTACACTTTTACAAATAAAGAAATAAATTTAAATTATTTATTTAAT------------AAAAATAATCTTATTCAACAAGACATC------------AATCTTTTTAACTTTAAT---ATTGTAAATTAT---AAAAATATTAAGTTTATTTTTTTAATTTTATTAGTATTATTACTAATAATTTTTGTTACTAAAATTATTTTTAAAATTAAAAAACCTATAAAAAAATTAATT------------TATATTAAAATGAGTAAAATTCATATTTTTTTA---ATAAAAAATTTAATTTTTGTTTAAAAATTAGTTAAAAAATGTTAATAATAAATAAAAATTTATATTTAAATAATTTAAAAAAGTTAATATTTAAATTTA-ATAAATTAATGAAAGTTAAATTTAGAAATTTTTAATAATTATTGGTAAATTTAGTGCCAGCATCAGCGGTTAAACTAAAATTAAGAATTAATTTTTTCAATAAG-AATAAAATAAA----GTTATAAAATATTAAAAAATATTTATTTTGAATTTTATATAAAAAATAATTTTTTTATGGTGAAATATGAAAAATTTAAATTTATATAAATAAAAAAAATTTAATTTAAAAATTTATAAAATAAACTAGGATTAGATACCCTATTATAATAA---ATAAAAAATAATTATTAAAGTATTAAATGATAAATCATTAAATTTAATAGATTTGGCGGTATTTTATTCAATTTAGGGGAACTTGTTTAGTAATTGATATTCCACGATAAGAAATACTTAATTATATATTTATGTATTGCTGTTTAAAAATTTATTTTAAAGATA-------AATTAAAATTTATTAAAGTAAAATAATTCAAGTCAAAATATAGTATAGTTAAGATTTAATGAGTTACAATAAATTAAATTTATATGAATTTTTAAATTTAAGTTTAAAATGAAGGTGGATTTAAAAGTAAATTTAATAAATAAATTAAATTGAAAAATGTTTAAAATATGTACAAATTGCCCGTCACTTCCAATTAAATGGAATAAGTCGTAACAAAGTTTAAATACCGGAAGGTGTTTATTGAGAATA-TTATAAAAAATAATTAAATTTATTAAATTAAATTAAATAAA--ATTATTT-AAAAATTTTTTGTTTAAGTAATAGAATTGAATAAATTTTTTAAATTATA--TTAATAGTAAAGAAATTGA---------------ATTTT------ATGGAAAATAAAAAAGTAAATTTAAAATGTTGTATCTTTTGTATCAGAGTTTATTAATTAAA-AAATTAAAATTTAATATTTCTCGAATTTTAAAGATCTAATTTTTAATGATAGTTAATGTGAAATAATTATTAAAAATTAAAAATTAGTAGTGAAAAG-TTAAACGGTTTAAATGATATCTAGTTTTTTTAGAATTGAATTTAATTCAGCATTAATTTTTTTTTTTATTA---TTTATTATAATAAAATAATTTAATAGAAAATATTTAAGGGATAAACTATAAATATATTAATAATTTAAATAAAATTT--TTAATAAAAATATTTATAGTAATAGAAATTTTTAATAAGTATTTTATAATTTATAATTATAAAGAAGATAATTTTAATTTAAATTTTAAAGTTTATAAAAAAAATATTG----AATAAATATTATTATGATAAAATGATAAAATTAGTAAAATAAAATATTTAATAATAAT-AATAA-TTAAAAATTAATATTAAAGAATTAGACAAAAATTT-TATTCACCTGTTTATCAAAAACATGGTCTATAGAATATAATTATAGATTAGTTCTGCCCAATGAGG-ATTAACTTTAATGGCTGCAGTATATTGACTGTACAAAGGTAGCAAAATCAATTGTTTTTTAATTAGAAACTGGAATGAAAGAATTCATGAAATAAAAATTGTTTCAATATTAAAAATTGAATTTAAAATTTAAGTTAAAATGCTTAAATGTAATTATTAGACGAGAAGACCCTATAGAATTTAATAAAATTTAATAATAAAAATTTTTTTGTAA-ATAAATTTTTATTTTTAATTATATTTAATTGGGAGGATTATAAAATTTAATAAACTTTT-ATTATTTTTATAACATAGATAAATGAATTTTTGATTATTATTATAATTAAAAGAAAAAATTACCTTAGGGATAACAGCGTAATATTTTTGGAGAGATCAAATTGATAAAAGTGTTTGCGACCTCGATGTTGAATTATGATATAATTTAAGTGAAGAAATTTAAATTGTTAGTCTGTTCGACTATTAAAATCATACATGATTTGAGTTCAGATCGGTGTGAGCCAGATCGGTTTCTATCTATAATATATAAAAATTTTTTTGTACGAAAGGACTAAAAATTTAAAATA-TTTTTT--TTGAATATTGAATAAAATTAATATTATTATATTTTATATTTAGATT
>MK051030_1
ATGTTTACAAATCTATTTTCAATTTTTGATCCTAATTCATCTGTAAATTTTTCATTAAATTGATTAGCAATCTCTATTTCATTTTTAATATTTCCAAAAATTTATTGATTAAAACAAAATAAAATAAATTTTATAACTAAATTAATTTTAATATTTTTATTTAATGAAATAACCAAATTAATCCAAAAAAAAAATCATAATAATATTTTTTTTTTCATAATAATTTTTTTTTTAATTTTAATTATAAATTTTATAGGTTTATTCCCTTATATTTTTACTCCTTCTAGACATTTAATTATTACTCTACCTATATCATTAACTATCTGAATAAGAATTATTATACATAATTGAATTAATAAAACTAATTTTATATTTGCTCATCTTGTTCCTATTGGAACTCCCACCTTACTAATACCTCTAATAGTAATTATTGAAACTATCAGAAACTTAATTCGACCAGGAACTCTAGCTATTCGCCTATCCGCAAATATAATTGCTGGTCACTTACTTTTTAGATTATTAGGCTCTACAGGTCCTAACTTAAATTTTTATCTTATTATTTTATTAATTTTAATTCAAATTTTATTATTTATGTTAGAAATAGCTGTTTCTACAATTCAATCTTATGTATTCACAATATTAAGATCTTTATATTCTAATGAAAATATTCCACACTTAAGACCTTTAAAATGATTAAATATATATATATTTTTAATTATTTGAATATTAATTTTTATTGTTAAAATAAATTTTACTATACATTTTATTCCTAATAAAAAAAACTTTAAAATTTTTGATAAACAAATAAATTGAAAAATTTTA------TTGTCAAAATGATTCTACTCCACAAATCATAAAGATATTGGCTTATTATACTTTGTCTTCGGATTATGATCAGGAATAGTAGGCTCAGCATTAAGAATAATTATTCGAATGGAGTTAAGAGCTCCAGGAAAATTAATTGGTAATGATCAAATTTATAACACTATTGTTACTGCCCATGCTTTTATTATAATTTTTTTTATGGTTATGCCATTTATGATTGGTGGATTTGGAAATTGACTTGTTCCTTTAATATTGACAGCCCCTGATATAGCTTTTCCTCGAATAAACAATATAAGATTTTGACTCTTACCCCCTTCTTTAGCCTTACTAATTATAAGAAATATTGTTGGGTCAGGTGTAGGAACAGGATGAACTCTATACCCTCCTTTATCATCTAATTTAGGACATAATTCACCTTCTGTAGATTTAAGAATTTTTGCTCTTCATATTGCTGGAATTTCTTCTATTATAGGTGCTATTAATTTTATTGTTACAATTTTTAATATACATACAAAAACACCAACTTTAAATTTTATCCCTCTTTTTGCATGAGCAGTTTTAATTACCGCAATCTTATTACTATTATCTTTACCTGTTCTTGCAGGAGCAATTACTATACTTTTAACTGATCGAAATTTCAATACTTCATTTTTTGACCCTGCTGGTGGAGGAGATCCAATTCTATACCAACACTTATTTTGATTTTTTGGTCATCCAGAAGTATATATTTTAATTCTACCTGGATTTGGTATTATTTCTCATATTATTACAAATGAATCTAGAAAAAAAGAAATTTTTGGGTCCTTAGGAATAATTTATGCTATAATTACTATCGGGATTTTAGGTTTTATTGTTTGAGCACACCACATATTTACTGTTGGTTTAGATGTAGATACTCGAGCTTATTTTACTTCAGCAACAATAATCATTGCAATTCCAACAGGAATCAAAGTATTTAGTTGGCTAGCTACTATCTATGGCTCAAAAATCAATTATACCCCCGCAATAATTTGAAGAATAGGATTTATCTTTTTATTCACTTTAGGTGGATTAACAGGAATCATCCTTTCTAATTCATCTCTAGATATCATTTTACATGACACATATTATGTTATTGGTCATTTTCATTACGTCCTATCAATAGGGGCTGTTTTCGCAATTATTGCAGGTTTTATTTACTGATTTCCTTTATTTTTTGGATTTACCTTAAATAAAAAAATACTAAAAACTCAATTTATATGTATATTTTTAGGTGTAAATATAACTTTTTTCCCTCATCATTTTCTTGGTTTAAATGGGTTTCCCCGACGTTACTCCGACTATCCGGATATATATATATGCTGAAATACCTTATCTTCTATAGGGTCCTTAATTTCTTTTATAGCTTTAATTTTTATAATCTTTATTATTTGAGAGGCTTTTGTCTCTCAACGTATTGCATTATTTAAATTTTTTATATCAACAAATATTGAATGATTTCATTTCATACCCCCGAAAGCTCATTCATATTGAGAAATCCCATCTCTATCAAAAAGA---ATTCACACCTGAAATAACTATTTTATTCAAGATTCAAATTCACCTAATATAGATCAATTAGTTTTTTTTCATGACTTAACTTTAACAATTATTATCCTAATTACTAGTTGTATTATTTATATATTTTATTTTTTAATTACAAATAAATTAATTGATCGATTCATGATTAATGAACATTTAATTGAATTAATTTGAACAATTATTCCAATACTAACTCTTTTATTTATTGCTGCCCCATCCTTAAAAATTTTATACTTACTTGAAGAAAGTTCTTCTCCTATTATTTCTTTAAAAACTATTGGCCATCAATGATACTGACAATATGAATTATCAGATTATTTAAATATTGAATTTGATTCATTTATACAAAATTATGACTCATCAACACCTTGAATAGCTCGTTTACTAGATGTTGATAATCGAGTAATTTTACCATTTAATTCTTCCATCCGTTTACTATTCACCTCTACAGATGTAATTCATTCCTGAACAATCCCTGCCTTAGGAATTAAAATAGATGCAACTCCTGGTCGAATTAATCAAGCTTTATTATTTATAAATCGACCAGGTTTATTTTTTGGTCAATGTTCCGAAATTTGTGGAGCTAATCATTCATTTATACCTATTGTAATTGAATCAACAAATTTAAATTACTTCATTAATTGAATAAAATCCTTTATGAATTTATCCAATCATCCTTATCATATTGTTTCTATCAGACCTTGACCAATTTTTTTATCTTTTAATATTATATTCTTATTTGTTGGAATAATTAAATGATTTTATTTCCAAAATTTTTACTTAATTATTACAAGAATAATCTTAATAATACTAATTTTATTTCAATGATGACGAGATGTGATTCGTGAAGGAACTTATCAAGGTTGTCATACATCATTTGTTATAAAAAATTTACGTATAGGAATAATTTTATTTATTACTTCAGAAATTTTTTTTTTTATTTCATTATTTTGAACTTATTTTCACTCTTCATTAGCGCCAAGTATTGAAATTGGTTTAATATGACCTCCTAAAGGAATTAAGATATTTAACCCCTATGATATCCCCCTACTAAATTCAATTATTCTAATTTCTTCTGGAATAACAATTTCATGATCTCACTATAGAATAATTTCAAATAAATTTAAAAAATCTTTTTTTAGATTAATACAAACTATTATTTTAGGCTTTATTTTTTCATTTTTTCAATATATTGAATATTACCAAGCTCCTTTTACAATTTCAGATTCTTGTTTTGGTTCAATCTTTTTTTTAACAACAGGTTTTCATGGTATTCATGTTATTATTGGTAATGTATTTTTAATAATTTGTGCTTTACGAATTTTTTTAAATCATTTTTCTAAAAATCATCATTTAGGATTTGAAGCTGCTATTTGATATTGACATTTTGTTGATATTGTATGATTATTTGTCTATACTTGAATTTATTGATGATCATTT---------ATGAATAAATCTATATTAAAAACACATCCTTTATTAAAATTTCTATCTAATTCCTTAATTTTTTTACCAACTCCAATAAATATTAATTATTGATGAAATATTGGATCTTTATTAGGTTTATGTTTAATAATTCAAATTATTTCTGGTCTATTTTTATCAATACATTATACTCCTTCTATTGATCAAGCATTCAATAGAGTAATTCATATCATAAAAGATATTAATTACGGATGATTAATACGTTTAATTCATATAAATGGGGCATCCTTATTTTTTATTTGTTTATATATCCATATTGGTCGAGGAATTTATTACAATTCTTTTATATTAACACAAACTTGATTAATTGGTGTAATTATTTTTTTACTAACTATAGCAACAGCTTTTTTAGGATATGTTTTACCTTGAGGTCAAATATCCCTATGAGGAGCAACAGTAATTACAAATTTAATTTCTGCAATTCCATATCTTGGACAATATATTGTTAACTGAATTTGAGGGGGATTTTCCATTAGAAATCCTACATTAAATCGATTCTACTCTTTACACTTTATTTTACCTTTTATTATTTTATTAATAGTAATTATTCATTTAATATTTCTTCATCAATCAGGATCAAACAATCCAATAGGATCTAATAGAAATTTAAATAAAATTATTTTTAATCCTTATTTTATAATTAAAGACTCAATTACTTTTATTATATTAATTATTACATTTTTAATTTTTATCCTTCAATTTCCTTACCTATTAGGTGATCCAGATAACTTTACTCCTGCTAATCCTTTAATTACTCCGTCCCATATTAAACCTGAATGATATTTCTTATTTGCTTATGCTATCCTTCGAGCAATCCCAAACAAATTAGGAGGAGTAATGTCTTTATTAAGATCAATTTTAATTTTAATAACTTTACCTTGAATTAATAAATTATACACAAAATCACCTAAATTTAATCCTTTAAATCAAACATTATTTTGAATATTTTTTTCTTCATTTATCATATTAACATGATTAGGAGGTAAAGAAATTGAATATCCTTTCATTCAATTAAGTCAAATTTACACTATTATATATTTTAGATTCTTTTTATTAATAAATTTTATTAATAAAATATGAAATAAATTTATTTTCTTTAAAAATTTTATGTTTTATTTAATTTTGATTATAGGTTCATTAGTAAGAGTTGCATTTATTACTTTATTAGAACGAAAAGTTTTAGGTTATGTGCAGAATCGAAAAGGTCCAAATAAGGTTGGGATTCAAGGAATTTTACAACCTTTTAGAGATGCTATTAAATTATTTTTAAAAGAAAATATTAAGTTAATTAAGGTTAATTATATAATGTATTATTTTAGTCCTTTAATTGGTTTTTTTTTAGCTATAGTTATATTATTAGGAATAATAAATTTATTAAATTTGATTTTAATTGAGTTTTCAATATTGTATTTTTTATGTTGTTTGAGAATTTTAGTTTATACAGTTATAATTGGTGGATGATCTTCAAATTCTAATTATTCTTTATTAGGAGGAATTCGTTCAATTATTCAATCTTTGTCTTATGAAGTTTCTTTATTTTTACTATTTTTTTGTATATTTATTTATGTGGAGAGATACAATTTAATTAGATTTAATAGATTTTTTAATTATAGAAAGTTGTTTTTTTTTAATTTACCTTTAAGGTTATTATTTTTTATTAGGATTTTAGCTGATTTAAATCGAATTCCATTTGATTTAATTGAGGGAGAATCAGAGTTAGTTTCAGGATTTAATACTGAATATATAAGAGGAAGATTTGCTTTATTTTTTTTGGGTGAATATTTAATAATTTTGATTTTTAGTATTTGAATTTCTTTATTATTGTTTAATAGACAGATTTTTTCTTTGATTTTTTTAGTTCAAGTGTTAATAATAGTATTTTTAATTATTTTAATTCGAGGAATTTTACCTCGAATTCGTTATGATTGAATGATATATTTATGTTGGTATGAAATTTTACCTTTAGTTTTATTTATTTTATATTTTTTAATTATTATTAAGTATTTAAGATTTATTTCATTAAACTTAATTTCTTTAATAACATCAAACTTAATTCACTTATGATTTTTATTAGAAATTAATTTATTAATTTTTTTATTCTTAATAACTAAAACCACAAAATATTTTTCTTTAATACCTTTTTTCTTTTTTATCCAAGCAATTTCTAGATTAATGATTATTTGAATTTTTAATCTAAACTTTTTTTCTATAAATTATTCTGTAATTGAATTCATTTTTTTTTTATCAATCTCAATAAAATTAGGACTTTTTCCATTTACATGATTACCCCCAATTTTTTTTAAATATATAAATTGAAATATAATCTTTTTATTCTCAACATTACAAAAATTTATTCCATTTATAATTATTAAAAATTTTAATTTTAATTGTAAATTTCTTTTTTATATTTGTTTATATTCAATTATTCTATCAACATTTAAAGCAATTTTTACAGAAAATATTAAATCTATTATAGCATATTCATCAATTAATAATTCTGCTTGAATAATTATTATTATTTTAATTGACACAATAATATTCCAATTATACTTTTTATTTTATTTAATTTTAATATTCTTAATAAAAAATTTTTTTAATCAAATAAATATATCTTACATATCCGATATTCTAATTTATGAAAATTCAAATATATTAATATATTTTATTTTAATAATTTTTAGACTAAGAATAATCCCACCTTTTTGTTCTTTTATCCCAAAAATTAGAGGTATCTTAATCTTAATCAAAATAAACATATTAATAATAACATTAATTTTAACAATTTGCTCTATCCTGTCTATTTTAATATATCTAACAATCATAATTAAATTACTACTTTATTTTCATTTAAAATATAAAATTAAATATTTTTTAAAAACACAATATAATTATATTTCATTATTTATAATTAGATTTATATTTCCTACTTTTTGATTCATATATTATTTATTAATTATTCTAAAATTATTATTATTAATTTCAACACCTATTATTATTGTTATTTTACTCATTTTAATTAATTTATTCTTTTCCAAAAAATCTATTTTAGATCGAGAAAAACCTTCACCTTTTGAATGTGGATTTAATCCAATTACTAATGCTCGTTTACCTTTCACAATTCAATTTTTTATTATTATAATTATCTTTTTAATTTTTGATATTGAAATTATTATTTTAATTCCTTTAATTCCATCATTTAAATTTAATATAAATTTATTTACTTGATTTATTTCTTCTTTAATTATTGTCTTTATTCTATTTTTTGGTTTAATCTATGAATGAAACGAACAATCAACAATTTGAATTAAA---ATTAATTATTATATTTTAAATTTTATTTTGTTATTTATAGTATTAATTCTTATAGCGAAGTTTTTTTTTCATTTTATGATAATATTAATATGTTTAGAATTTTTAGTTTTAACAATTATAAATAGAATTTTTATGAATTTATATATTGATAGAATAGAAGTTTATTATTTAATAATAATAGTATTTTTTGTTATTGAAAGAGTTTTAGGATTAGTTCTTTTAGTTTGTATAATTTGTTATAAGGGGACGGATCATATAAAAAATTTAAATTTATTAATATGAATAAAGTTTTTATTATTTATAGTTTTTAGATTTGGCTTAATAAATTTTAGTTTTGGAAATTTATATATAATTTGTTTTTTATTAATATTTTTTTTAATTTTAAATGTAAATTTAATTTTTAATTTTTGGGTAGAGATTTACTCAATTTTTTCTATTGATTTTTATTCATTTTATTTAATTTTATTAAGAATTTGATTAATTGGAATTATATTAATAATTAAAATAGATAAAATAATAATTATTTTAATTATATGTTTGTTAGTTATTTTATTTTTAAGATTTTCTGTTTTTAATTTTTTATTATTTTATTTTTTATTTGAAGTTAGTTTAATTCCAATTTTTTTAATAATTATATTTGATGGTTATACATTTGAACGTATTGAAGCTGTTATGTATATATTTTTTTTTACATTAATTTCTTCAATGCCTTTTTTAATTATTTTATTAGATTTTTATCAATTTTTTAATACTCTAATATTTTATATATTAGAATATTTAAAGTTTAAGATATGAAAGGTTAGGTTTATTATTATAATATTGGTATTTTTTGTTAAATTACCATTATTTATTTTTCATATTTGGTTACCTAAAGCTCATGTTGAAGCCCCAGTTTATGGATCAATAATTTTGGCAGGAGTTTTATTAAAATTAGGAGGATATGGAATATTACGAATAGTACAATTTTTTTATTTAAATTTAATAGAGATTATAATGTATTATATTTCTATTGGTTTAATTAGAGGTGTAGTATTAAGATTTTTATGTATAATTCAAATTGATATAAAAATATTGGTGGCATATTCATCAGTAGTTCATATAAGTATATTAGTAGCTAGATTATCAACAATAAGAAAAATTGGATTTGTAGGATCTTATTTAATAATAATTGGTCATGGGTTATGTTCATCAGGTTTATTTTATTTGGTAAATTTAAGTTATAAACGTATTGGAAGGCGTTTAATGTTTATAAATAAAGGTTTAATGAATTTAAATTCAACTTTAGGGATATGATGATTTTTAATATGTATAGGAAATTTTTCTGCTCCAATTTCTTTGAGATTATTAGGAGAAATTTTTATATTAATAAGATTAGTTTCTTTAGATTTATTTTTGATAATTTATTTAATAATTATATGTTTTTTAAGTGTTGCTTACTCTTTATATTTATTTAGATTTACACAACATGGAAATATAAATTTTATAAATTTTAGTTTTTTAAGGATTTCTGTAAAGGAATTTATTATTATTTTTATTCATTGGTTTCCGTTAAATACATTAATTTTTGGAATAAATTTGTTTATAATT---ATTATTTATTTATATATTTATTTATTAATATTTTGTAGAATTAGAATATTTATTTTGGCTTTATTATTTATATATTTAAAATTGAGTTTATTTTTATATTGAAAAATTATTAATTTGAATTCATTTTTTATTGAATTTATTTTTTATGTTGATTGGATTTCATTAATTTTTTTAAGAACTGTTAGATTGATTTCTAGATTTGTTTTAATATATAGAATTTTTTATATATTAGAGGATAAAACATTAAATCGATTTTTTTATTTAGTTTTGATATTTATTATGAGAATATTTTTAATAATTTTAAGACCAAATATTGTAAGAATTTTAGTTGGATGAGATGGATTAGGATTAGTTTCTTATGCGTTAATTATTTATTATCAAAATTGAAAGTCTTATAGAAGAGGGATAGTTACGGTATTATTAAATCGTTTAGGAGATGTTGGAATTTTAATAATAATTAGTTTATTAATAATTAAAGGTTCATGAAATTTAATATTTTATTTTAATGAGATGTCAATAGTAATTATATTATTAGTTTTAAGAGCTTGCACAAAAAGAGCTCAATTGCCTTTTTCAGTTTGGTTACCTTTAGCTATAGCAGCTCCTACTCCTGTTTCTTCTTTAGTTCATTCTTCAACTTTAGTAACTGCTGGGGTTTACTTAATAATTCGTTTTAATTTTTTTTTAGAAAATGAGATTAGAGATTTTTTAATATTTATTTCTAGTTTAACAATGTTTATATCAGGTTTAGTAGCTAATTTTGAAACTGATTTAAAAAAAATTATTGCTTTATCAACTTTGAGACAATTAGGATTAATAATAAGAATTTTGTCTTTTGGGGAAGTTAATTTAGGTTTTTTTCATTTAATTATACATGCATTATTTAAGTCTTTATTATTTATATGTAGAGGAATTATTATTCATTTAATGATAAATAATCAAGATATTCGTTTAATAGGGGGTTTAATTAATTTTTATCCTTATTTAAGGATTATTTTTTTGTTTGCTTCTATATCTTTATGTGGGTTACCTTTTCTTTCTGGATTTTATTCAAAAGATTTAATTATAGAAATATTTTTAATAAGAAAAATAAATTTAATTAGTTTAATAGTTATTTTTATTTCTACAATATTTACTATTTCTTATAGAATTCGTTTAATTTATTTAGTTTTTTTAAGAAATTTAAATGAATTAAATTATTTTTTTTTAAAGAATGAAGATAATTTTATAATAATATCAATATTAATTTTGTTTATATTATCAATTTTTGGGGGATTTATATTTATTAATTTTTTTTTTTATAGTGAAAAGATTATTATTTTAAAATTTTTAGAAAAAAATTTAATCCTTTTAATTTGTTTTTTTGGTGTTTTATTAGGATATTTTTATTCACAAAAAGAATTAAATTTTTCATTTATACAAAATATTTTTTTTAGAAAGATATTTGGTTTAGAATTTATTTTAAATAATTTTTATGAAAGGATTATTAAACAATCTTTTAATATATATAAAATTGATAAAGGATTTTTTGAATTTTTACAAATTTTTAGTTTTAAAATTAATTTAATAATAGTTTATAATTTTTTTTCTTATTTTATTTTTTCTTTAAATAAAATTTTATTATATTTTATTTTTCTAATTTTAGTAATTGTCATCTTTTGTTTTTTATTAATTACTACTATCGTTATTTTAATCTTTTATCCATTTTTAAGTCTATTAAGAATATTATCTATTTTATTAATTTATTCTACCCTAATTTCTCTAAATTTAACTAAATTTACTTCCTCCTCATTAAGATCTTATTTAACTTTTCTTATATTCACAGGAGGAATTATAGTTCTATTTACATTTTTCTTAAGATTAATCTCCAATATTCAAATTTATAAAAAATTCTTTATAATATATTTTTTATTTATTAGAATAACATTATTTATTATATTAAGAATTATATTATGAGAAACCCACTTAAGATATATATTTAATTTTCATTTAAATTATAATTTTTTATCTTTACCAGATATTTATTTCTCATTTAATTTCTTTAATTTCAATCATCTTTATAAATTTCCTAAAAATTTAATAATAATATTCTTAATCATTTATCTTCTTTTAGCACTAATCCTATTAGTAAAATTAACTTTTTCTAATAAAAAACCTCTTCGGTCGGTTAATAAT-------------TTAAATTAATAGATATTGAAATTTTTTTATAT-AAAAAAATTTAATTTTTGTTTTAAAATTAATTTTAGAATGATCATAATAAATAATTTTTTAAATTTAAATAAATAGATTTTTTTAGTATTAAAATTTATAGCAATTAACGATAGTTAAACTTAGATATTTATGATAATTAATGGTCAATTTAGTGCCAGCCACAGCGGTTAAACTAAGATTAAAAGTTAATTACTTCAATATGTAATAAAATAGAAAATATTATAAAATTTATTATAGTATTAATTTATAATTGTATGAAAAAAATAAATTTTTAACGGTGAAATGTAAAAAATTTAATAAAATATAATTTATAAAAATTTAATTAAAAAAATTATTAGATAAACTAGGATTAGATACCCTATTATAATAATGGAAAAAGATTAAATGTTAAAGTATTAAATGATATATCATTAAATTTATGAAATTTGGCGGTATTTTATTCAAGTTAGGGGAACCTGTTGAGTAATTGATGGTCCACGATAAGATCTACTTAATTTAATACTCGTGTATTGCTGTTTTTAGATATATTTTGACTATATTATCATAATTTATATCAATAAAAGTAAAATAATTCAAGTCAAAATACGGTTTAGTTAAGATCAAATGGGTTACAATAATTTAAAATTATACGGATTTTAAAATTTAATTTTTAAATGAAGGCGGACTTAAAAGTAAAATTAATAAATTAATTAATTTGAAGTTTGTTTGAAATATGTACAAATTGCCCGTCACTTCCAATAAAATGGAACAAGTCGTAACAAAGTTTAGGTATCGGAAGATGCTTATAGATAAT-GTTGT-AAATTTGATG-AAATAATTTATTTATATTAAATAGAGTAATAATT-AGTATTTAATAGTTTTAGTAGAAATTTTAAATAAATAAATTTTATTGTAGTTTTTTTGTAAAGAAATTGATAATGTTATTAATT-ATTTTTTTCCCTTAAAAAAATAAAAAGTAAATTTAATTAATTGTACCTTTTGTATCAGGAGTTATTAAGTAGATTTATTGGAATTTAATATATCTCGAATTTTAAAGATCTAGATTATAATGTTAGTTAGTATTGAACTATTATTAATAATTTTAATTTAGTAGTGAAATGTTTACCCGATTTAAAAGATATCTAGTTTTTTTAGAGTTGAATTTAATTCAGTATTTAATTTGTATAAAAGTAAATTTTAAGTAAATTTATAAATTTAAATAAAATTATTTTAGGGATTAGCTTAAAATATTTTAATAATTTAATTTAATTTTAATTTTTAAATGTATTTATAGTAATAGAAATTTTTAATAAGTATGTTATAATTTATAAATAATTAAAATTTAATTTTAAGTGAAAATTTTAAAATTCTATAAAAAAAATTATTTTAATTAAGAAAATTAAGATATAATGATAATATTAGTAAATTTTATTTTGTTAGAGTAATTAATATATTTAAAATTGATATTAAAGAACTAGACAAAGTTTTGTATTCGCCTGTTTATCAAAAACATGGTTTGTAGATAATAATTATAAATCGACTCTGCCCAATGAAATAATATTTTTAATGGCTGCGGTAGCCTGACCGTACAAAGGTAGCAAAATCAATAGTTTTTTAATTGAAAGCTGGAATGAATGAGTTGATGAAATATAAATTGTTTCAATATCAATAATTGAAATTAAAATTTGAGTTAAAATGCTTAAATTTTATTATTAGACGATAAGACCCTATAGAATTTTATAAAATTTAAGTAAAGAAAATTTTTTGTAAGATGAGGTTTTTTACTTAATTATATTTAGTTGGGATGATTATAAAATTTAATGAACTTTTAATTTTTTTAAGAACATTAATTAATGAATTTTTGATTATTATTATAATTTTGAGAAAGAATTACCTTAGGGATAACAGCGTAATATTTTTGGAGAGATCAAATTGATAAAAATGTTTGCGACCTCGATGTTGAATTATGATATAATTTAGGTGCAGGAGTTTAAATTGTTAGTCTGTTCGACTATTAAAATCATACATGATTTGAGTTCAGATCGGTGTAAGCCAGATCGGTTTCTATCTATAATAAATAAAAATTTTTTTGTACGAAAGGACTTAAAATTTGAAATATATTTTT--AAAAAAAATGAATAAAATTAATTTTATTATATTTTGTATTATAATT
>MK051031_1
ATGTTTACAAATCTTTTTTCAATTTTTGACCCTAATTCATCAATTAATCTCTCATTAAATTGATTAGCAATCTCTATTTCATTTTTAATATTCCCAAAAATTTACTGATTAAAACAAAATAAAATAAATTTAGTAACTAAATTAATTTTAATATTTTTATTTAATGAAATAACCAAATTAATCCAAAAAAAAAATCACAATAATATTTTTTTTTTTATAATAATTTTTTTTTTAATTTTAATTATAAATTTTATAGGTTTATTCCCCTATATTTTTACTCCTTCTAGACATTTGACTGTTTCTCTTCCTATATCATTTTCTATTTGAATAGGAATTATTCTACATAACTGAATTAATAAAACTAATTTTATATTTGCTCATCTTGTTCCTATTGGAACCCCAACCTTATTAATACCCTTAATGGTAATTATTGAAACTATCAGAAATTTAATTCGACCAGGAACTTTAGCTATTCGTCTATCTGCAAACATAATTGCTGGCCACTTACTTTTCAGATTATTAGGTTCTACAGGATCTAACTTAAATTTTTATCTTATTATTTTATTAATTCTAATTCAAATTTTATTATTTATATTAGAAATAGCTGTTTCTACAATTCAATCTTATGTATTCACAATATTAAGATCTTTATATTCAAATGAAAATATTCCACACTTAAGACCTTTAAAATGATTAAATATATATATATTTTTAATTATTTGAATATTAATTTTTATTGTAAAAATAAATTTCATAATACATTTTAATCCTGATAAAAAAAAAATTAAAATTTTTGATAAACAAATAAATTGAAAAATTTTA------TTGTCCAAATGATTTTACTCCACAAATCACAAAGATATTGGCTTACTATACTTTGTTTTTGGATTGTGGTCAGGAATAGTAGGCTCAGCATTAAGAATAATTATTCGAATAGAATTAAGAGCCCCAGGTAAATTAATTGGCAATGACCAAATTTATAATACTATTGTTACTGCCCATGCTTTTATTATAATTTTTTTTATAGTTATACCATTTATAATTGGAGGATTCGGAAATTGGCTTGTACCCTTAATATTAACAGCCCCTGATATAGCTTTTCCTCGAATAAATAATATAAGATTTTGACTCTTACCCCCTTCTTTAGCCTTATTAATTATAAGAAATATTATTGGATCAGGTGTTGGAACAGGATGAACTCTTTATCCTCCTTTATCATCTAATTTAGGGCATAACTCACCTTCTGTAGATTTAAGAATTTTTGCTCTTCATATTGCTGGAATTTCTTCTATCATAGGAGCTATTAATTTTATTGTTACAATTTTTAATATACACACAAAAACACCAACTTTAAATTTTATTTCCCTTTTTGCATGGGCAGTTTTAATTACTGCAATCTTACTACTTTTATCTTTACCTGTACTTGCAGGTGCAATTACTATACTTCTTACTGATCGAAATTTCAATACTTCATTTTTTGACCCTGCTGGGGGTGGAGATCCAATTTTATATCAACACTTATTTTGATTTTTTGGTCATCCAGAAGTATATATTTTAATTTTACCCGGATTTGGTATTATTTCTCATATTATTACCAATGAATCTAGAAAAAAAGAAATTTTTGGAACCTTAGGAATAATTTATGCTATAATTACTATCGGGATTTTAGGTTTTATTGTTTGAGCACATCACATATTTACTGTTGGTTTAGATGTTGATACTCGGGCTTATTTTACTTCTGCAACAATAATTATTGCAATTCCAACAGGAATTAAAGTATTTAGTTGACTTGCTACTATTTATGGTTCAAAAATCAACTATACCCCTGCAATAATTTGAAGAATGGGATTTATTTTTTTATTCACTTTAGGCGGATTAACAGGAATTATCCTTTCCAATTCATCTCTAGATATTATTCTGCATGATACATACTATGTGATTGGTCATTTTCATTATGTCTTATCAATAGGTGCTGTTTTTGCTATCATTGCAGGTTTTATTTATTGATTTCCTTTATTTTTTGGATTTACTTTAAATAAAAAAATACTAAAAACTCAATTTATATGTATATTCTTAGGTGTAAATTTAACTTTTTTTCCTCATCATTTTCTTGGTTTAAATGGATTTCCTCGACGATATTCTGACTATCCAGATATATATATATGTTGAAATACCCTATCTTCTATAGGATCATTAATTTCTTTTATAGCTTTAATTTTTATAATCTTTATCATTTGAGAGGCTTTTGTCTCCCAACGTATTGCATTATTTAAATTTTTTATATCCACAAATATTGAATGATTTCATTTTATACCCCCAAAATCTCATTCATATTGAGAAATTCCATCTCTATCAAAAAAA---ATTCACACCTGAAATAATTATTTTATTCAAGATTCAAATTCACCTAATATAGATCAATTAATTTTTTTTCATGATTTAACTTTAACAATTATTATTCTTATTACCAGTTGTATTATTTATATATTTTATTTTTTAATTACAAATAAATTAATTGATCGATTCATAATTAATGAACATTTAATTGAATTAATTTGAACAATTATTCCAATATTAACTCTTTTATTTATTGCTGCTCCATCCTTAAAAATTTTATATTTACTTGAAGAAAGTTCTTCTCCTATTATTTCTTTAAAAACTATTGGTCATCAATGATATTGACAATATGAATTATCAGATTATTTAAATATTGAATTTGACTCATTTATACAAAATTATGATTCATCCACACCTTGAATAGCTCGTCTATTAGATGTTGATAATCGAGTTATTTTACCATTTAATTCTTCTATCCGTTTATTATTCACCTCCACAGACGTAATTCATTCATGAACAATTCCTGCCTTAGGAATTAAAATAGATGCAACTCCTGGTCGAATTAATCAAGCATTACTATTTATGAATCGACCAGGTTTATTTTTTGGTCAATGTTCTGAAATTTGTGGGGCTAATCATTCATTTATACCTATTGTAATTGAATCAACAAATTTAAATTACTTTATTAATTGAATAAAATCTTTTATGAATTTATCCAACCATCCCTATCATATTGTTTCTATTAGACCTTGACCAATTTTTTTATCTTTTAATATTATATTTTTATTTATTGGAATAATTAAATGATTTTATTTCCAAAATTTTTATTTAATTATTTCAAGAATAATTTTAATGATACTAATTTTATTTCAATGATGACGAGATGTAATTCGTGAAGGAACTTATCAAGGATGCCATACATCATATGTTATAAAAAATCTACGTTTAGGAATAATTTTATTTATTACTTCAGAAATTTTTTTTTTTATTTCATTATTTTGAGCTTATTTTCATTCTTCATTAGCACCAAGAATTGAAATTGGTTTAATATGACCCCCAAAAGGAATTAAAATATTCAATCCTTATGATATTCCTCTATTAAATTCAATTATTCTAATTTCTTCTGGAATAACTATTTCATGATCCCACTATAGAATAATTTCAAATAAATTTAAAAAATCTTTTTTTAGATTAATTCAAACTATTATTTTAGGCTTTATTTTTTCATTTTTTCAATATATCGAATATTACCAAGCTCCTTTTACAATCTCAGATTCCTGTTTTGGGTCAATCTTTTTTTTAACAACAGGTTTTCATGGTATTCATGTTATTATTGGTAATATATTTTTAATAATTTGTGCTTTACGAATTTTTTTAAATCATTTCTCTAAAAATCACCATTTAGGATTTGAAGCTGCTATCTGATATTGACATTTTGTTGATATTGTATGATTATTTGTTTATACCTGAATTTATTGATGATCATTT---------ATGAATAAATCTATATTAAAAACACATCCTTTATTAAAATTTCTATCTAATTCCTTAATTTTTTTACCAACTCCTTTAAATATTAATTATTGATGAAATATTGGATCTTTATTAGGTCTATGTTTAATAATTCAAATTATTTCTGGTCTATTTTTATCAATACATTATACTCCTTCTATTGACCAAGCATTCAATAGAGTAATTCATATCATAAAAGATATTAATTATGGATGATTAATACGTTTAATTCACATAAATGGAGCATCTTTATTTTTTATTTGTTTATATATTCATATTGGTCGAGGTATTTATTATAATTCTTTTATACTAACACAAACTTGATCAATTGGTGTAATTATTTTTTTACTAACTATAGCAACAGCTTTTTTAGGATATGTTTTACCTTGAGGTCAAATATCTTTATGAGGAGCAACAGTAATTACAAATTTAATTTCCGCTATTCCATATCTTGGACAATATATTGTAAATTGAATTTGAGGAGGATTTTCCATTAGAAATCCAACATTAAATCGATTTTATTCTTTACACTTTATTTTACCTTTTATTATTCTATTTATAGTTGTCATTCATTTAATATTTCTACACCAATCAGGATCAAATAATCCATTAGGATCTTATAGAAATTTAAATAAAATTATTTTTCATCCTTATTTTATTATTAAAGATTCAATTACTTTTATTATATTAATTATTATATTTTTAATTTTTATTTTACAATTTCCTTATTTATTAGGAGACCCTGACAATTTTACCCCTGCAAATCCTTTAATTACACCCTCTCATATTAAACCTGAATGATATTTCTTATTTGCTTATGCTATCCTTCGTGCAATCCCAAATAAATTAGGGGGAGTTATAGCTTTATTAATATCAATCTTAATTCTAATAACTTTACCTTGAATTAATAAATTATATACAAAATCACCTAAATTTAATCCTTTAAATCAAACATTATTCTGAATATTTTTTTCTTCATTTATTATATTAACATGATTAGGAGGTAAAGAAATTGAGTACCCTTTCATTCAATTAAGCCAAATCTACACTATTATATATTTTAGATTTTTTTTATTAATAAATTTTATTAATAAAATATGAAATAAATTTATTTTCTTTAAAAATTTTATGTTTTATTTAATTTTAATTATAGGATCATTAGTAAGAGTTGCATTTATTACTTTATTAGAACGGAAAGTTTTGGGGTATATTCAGAATCGAAAAGGCCCAAATAAGGTAGGTATTCAAGGAATTTTACAACCTTTTAGAGATGCAATTAAATTATTTTTAAAAGAAAATATTAAGTTAATTAAGGTTAATTATTTAATATATTATTTTAGTCCTTTGATTGGTTTTTTTTTAGCTATAGCTATATTATTAGGAATAATAAATTTATTAAATTTGATTTTAATTGAATTTTCAATATTGTATTTTTTATGTTGTTTAAGAATTTTAGTTTATACAGTTATAATTGGTGGATGATCTTCTAATTCAAATTATTCTTTGTTAGGAGGTATTCGTTCAATTATTCAATCTTTATCTTATGAAGTTTCTTTATTTTTATTATTTTTTTGTTTATTTATTTATGTAGAGAGGTATAATTTAATTAGATTTAATAGATTTTTTAATTATAGGAAATTATTTTTTTTTAATATACCTTTAAGATTAATATTTTTTATTAGAATTTTAGCTGATTTAAATCGAATTCCATTTGATTTAATTGAGGGGGAGTCAGAGTTAGTGTCAGGGTTTAATACTGAGTATATGAGAGGAAGATTTGCTTTATTTTTTTTAGGTGAGTATTTAATAATTTTGATTTTTAGTATTTGAATTTCTTTATTATTGTTTAATAGACAAATTTTTTCTTTAGTTTTTTTAATTCAAGTATTAATAATAGTATTTTTAATTATTTTAATTCGGGGGATTTTACCTCGAATTCGTTATGATTGAATAATATATTTATGTTGATATGAAATTTTACCTTTAGTTATATTTATTTTATATTTTTTAATTATTATTAAATATTTAAGATTTATTTCTTTAAATTTAATTTCTTTAATAACGTCAAACTTAATTCATTTATGATTTTTATTAGAAATTAATTTATTAATTTTTTTATTCTTAATAACCAAAACCATAAAATATTTTTCTTTAATACCTTCTTTCTTCTTTATTCAAGCAATTTCTAGATTAATAATTATTTGAATTTTTAACCTAAATTTTCTTTCTATAAATTATTCCCTAATTGAATTTATTTTTTTTTTATCAATCTCTATAAAACTAGGACTTTTTCCATTTACATGATTACCTCCCATTTTTTTTAAATATATAAATTGAAATATAATTTTCTTATTCTCAACATTACAAAAATTTATTCCATTTATAATTATTAAAAATTTTAATTTTAACTATAAATTTCTTTTTTATATTTGTTTATATTCAATTATTCTCTCAACAATAAAAGCAATTTTTTCAGAAAATATTAAATCTATCATAGCATACTCATCAATTAATAATTCTGCTTGAATAATTATTATTATTTTAATTGACACAATAATATTCCAACTATATTTTTTATTTTATTTAATTTTAATATTTTTAATAAAAAATTTCTTTAATCAAATAGATATATCTTACATATCTGATATTTTAATTTATGAAAATTCAAATGTATTAATATACTTTATTTTAATAATTTTTAGACTAAGAATAATTCCACCTTTTTGTTCTTTTATCCCAAAAGTTAGAAGTATTTTAATCTTGATCAAAATAAATATATTGATAATAACATTAATTTTAACAATTTGTTCTATTTTATCTATTTTAATATATTTAACAATTATAATTAAATTACTACTCTATTTTTATTTAAAATATAAAATTAAATATTTTTTGAAATCACAATATAATTATATTTCACTATTTATAATTAGATTTATATTTCCTACTTTTTGATTCATATATTATTTATTAATTATTCTTAAATTATTATTATTAATATCAACACCTATTATTATTGTTATTTTACTTATTTTAATTAATTTATTTTTTTCTAAAAAATCTATCTTAGACCGAGAAAAACCTTCACCTTTTGAATGTGGATTTAATCCAATTACTAATGCTCGGTTACCCTTTACAATTCAATTTTTTATTATTATAATTATCTTTTTAATTTTTGATATTGAAATTATTATTTTAATTCCTTTAATTCCATCATTAAAACTTAACATAAATCTATTTACTTGATTTATTTCTTCTTTAATTATTATCTTTATTTTATTTTTTGGTTTAATCTATGAATGAAATGAACAATCAACAATTTGAATTAAA---ATTAATTATTATATTTTAAATTTTATTTTGTTATTTATAGTATTAATTCTTATAGTAAAGTTTTTTTTTCATTTTATAATAATATTAATATGTTTAGAATTCTTAGTTTTAACAATTATAAATAGAATTTTTATGAATTTATATATTGATAATATAGAAGTTTATTATTTAATAATAATAGTATTTTTTGTTATTGAAAGAGTTTTAGGATTAGTTCTTTTAGTTTGTATAATTTGTTATAAGGGAACCGATCATATAAAAAATTTAAATTTATTAATATGAATAAAGTTTTTATTATTTATAGTTTTTAGATTTGGTTTAATAAATTTTAGTTTTGGAAATTTATATATAATTTGTTTTTTATTAATATTTTTTCTAATTTTGAATGTAAATTTAATTTTTAATTTTTGGGTAGAGATTTATTCAATTTTTTCTATTGATTTTTATTCATTTTATTTAATTTTATTAAGAATTTGATTAATTGGGATTATATTAATAATTAAAATAAATAAGATAATAATAATTTTAATTATAAGTTTATTAGTTATTTTATTTTTAAGATTTTCTGTTTTTAATTTTTTATTATTTTATTTTTTATTTGAAGTTAGTTTAATTCCAATTTTTTTAATAATTATATTTGATGGTTATACATTTGAGCGTATTGAAGCTGTTATATATATATTTTTTTTTACATTAATTTCTTCAATGCCTTTTTTAATTATTTTATTAGATTTTTATCAATTTTTTAATACTTTAATATTTTATATATTAGATTATTTAAAGTTTAAGATATGGAAAGTAAGATTTATTATTATAATATTAGTATTTTTTGTTAAATTACCATTATTTATTTTTCATATTTGATTACCTAAAGCTCATGTTGAAGCTCCAGTTTATGGATCAATAATTTTGGCAGGAGTTTTATTAAAATTAGGGGGATATGGAATATTACGAATAGTACAATTTTTTTATTTAAATTTAATAGAGGTTATAATATATTATATTTCCATTGGGTTAATTAGAGGTGTAGTATTAAGATTTTTATGTATAATTCAAATTGATATAAAAATATTAGTAGCTTATTCGTCAGTAGTTCATATAAGAATGTTAGTAGCTAGATTATCAACAATAAGAAAAATTGGGCTTGTAGGATCTTATTTAATAATAATTGGTCATGGGTTATGTTCTTCAGGTTTATTTTATTTGGTAAATTTAAGTTATAAACGTATAGGAAGGCGTTTAATGTTTATAAATAAAGGTTTAATTAATTTAAATTCAACTTTAAGTATATGATGATTTTTAATATGTATAGGAAATTTTTCTGCTCCAATTTCTTTAAGATTATTAGGAGAAATTTTTATATTAATAAGATTAATCTCTTTGGATTTATTTTTAATAATTTATTTAATAATTATATGTTTTTTAAGTGTTGCTTATTCTTTATATTTATTTAGATTTACACAACATGGAAATATAAATTTTATAAATTTTAGTTTTTTAAGAATTTCTGTAAAGGAGTTTATAATTATTTTTATTCATTGATTTCCATTAAATACATTAATTTTTGGGATAAATTTGTTTATAATT---ATTATTTATTTATATATTTATTTATTAATATTTTGTAGAATTAGTATATTTATTTTGGCTTTATTATTTATATATTTAAAATTGAGTTTATTTTTTTATTGAAAAATTTTAAATTTAAATTCATTTTTTATTGAATTTATTTTTTATATTGATTGGATTTCATTAATTTTTTTAAGAACTGTAAGGTTAATTTCTAGATTTGTTTTAATATATAGAATTTTTTATATAATAGAGGATAAAACATTAGATCGATTTTTTTATTTAGTTTTGATATTTATTATAAGAATATTTTTAATGATTTTAAGACCAAATATTGTAAGAATTTTAGTTGGATGAGATGGATTGGGGTTAGTTTCTTATGCATTAATTATTTATTACCAAAATTGAAAGTCTTATAGAAGAGGAATAGTAACAGTATTATTAAATCGTTTAGGAGATGTTGGAATTTTAATAATAATTAGTTTATTAATAATTAAAGGTTCTTGAAATTTAATATTTTATTTTAATGAGATGTCAATAGTAATTATATTATTAGTTTTTAGAGCTTGTACAAAAAGTGCTCAATTACCTTTTTCAGTTTGATTACCTTTAGCTATAGCAGCTCCTACTCCTGTTTCTTCACTAGTTCATTCATCAACTCTAGTAACTGCTGGAGTTTATTTAATAATTCGTTTTAATTTTTTTTTAGAAGATGAAATTAGAGATTTTTTAATATTTATTTCTAGATTAACAATATTTATATCTGGTTTAGTAGCTAATTTTGAAACTGATTTAAAAAAAATTATTGCATTATCAACTTTAAGACAGTTAGGATTGATGATAAGAATTTTGTCTTTTGGAGAAGTTAATTTAGGTTTTTTTCATTTAATTATGCATGCATTATTTAAGTCTTTATTATTTATATGTAGAGGAATTATTATTCATTTAATGATAAATAATCAAGATATTCGTTTAATAGGGGGTTTAATTAATTTTTATCCCTATTTAAGAATTATTTTTTTATTTGCTTCTATATCCTTATGTGGATTACCTTTTCTTTCTGGATTTTATTCAAAAGATTTAATTATAGAGATATTTTTAATAAGAAAAATAAATTTAATTAGTTTAATAGTTATTTTTATTTCTACAATATTCACAATTTCTTATAGAGTTCGTTTAATTTATTTAGTTTATTTAAGAAATTTAAATGAATTAAATTATTTTTTTTTAAAGAATGAGAATAATTTTATAATAATATCAATATTAATTTTGTTTATATTATCAATTTTTGGTGGATTTATATTTATTAATTTTTTTTTTTATAGTGAAAAGATTATTATTTTAAAATTTTTAGAAAAAAATTTAATTTTTTTAATTTGTTTTTTTGGTATTTTGTTAGGATATTTTTATTCACAAAAAGAAATAAATTTTTCATTAATCCAAAATATTTTTTTTAGAAAGATATTTGGTTTAGAATTTATTTTAAATAATTTTTATGAAGGGGTAATAAAACAATCTTTTTATTTATATAAAATTGATAAAGGATTTTTTGAATTTTTACAAATTTTTAGATTTAAAATTAATTTAATTATAGTTTATAATTTTTTTTCTTATTTTATTTTTTCATTAAATAAAATTTTATTATATTTTATTTTTTTAATTTTAGTAATTGTTATTTTTTGGTTTCTATTAATTACTACTATTGTAATTTTAATCTTTTATCCATTCTTAAGTCTATTAAGAATATTAACTATTTTATTAATTTATTCTACCTTAATTTCTTTAAATTTAACTAAATTTACATCTTCCTCATTAAGATCTTATTTAACTTTTCTTATATTTACAGGAGGAATTATAGTTCTATTTACATTTTTCTTAAGATTAATCTCCAATATTCAAATTTATAAAAAATTCTTTATAATATATTTTTTATTTATTAGAATAACATTATTTATTATATTAAGAATTATACTTTGAGAGACCCATTTAAGATATATATTTAATTTTCATTTAAATTATAATTTTTTATCTTTACCAGATATTTATTTCTCATTTAATTTATTTAACTTTAATCATCTTTACAAATTTCCTAAAAATTTAATAATAATATTTTTAATCATTTACCTTCTTTTAGCACTGATCCTATTAGTAAAATTATCTTTTTCTAATAAAAAACCTCTTCGATCAACTAATAAT-------------TTAAATTAGTAGATATTGAAATTTTTTTTTAT-AAAAAAATTTAATTTTTGTTTTGAAATTAATTTTCGAATGATCATAATAAATAATTTTTTAAATTTAAATAAATAGATTTTTTTAGTATTAAAATTTATAGCAATTAACGATAGTTAAACTTAGATATTTATGATAATTAATGGTCAATTTAGTGCCAGCCACAGCGGTTAAACTAAGATTAAAAGTTAATTACTTCAATATGTAATAAAATAGAAAATATTATAAAATTTATTATAGTATTAATTTAGAATTGTATGAAAAAAATAAATTTTTAACGGTGAAATGTAAAAAATTTAATAAAATATAATTTATAAAAATTTAATTAAAAAAATTATTAGATAAACTAGGATTAGATACCCTATTATAATAATGGAAAAAAATTAAATGTTAAAGTATTAAATGATATATCATTAAATTTATGAAATTTGGCGGTATTTTATCCAAGTTAGGGGAACCTGTTGAGTAATTGATGGTCCACGATAAGATCTACTTAATTTAATACTCGTGTATTGCTGTTTTTAGATATATTTTGACTATATTATCATAATTTATATCAATAAAAGTAAAATAATTCAAGTCAAAATACGGTTTAGTTAAGATCAAATGGGTTACAATAATTTAAAATTATACGGATTTTAAAATTTAATTTTTAAATGAAGGCGGACTTAAAAGTAAAATTAATAAATTAATTAATTTGAAGTTTGTTTGAAATATGTACAAATTGCCCGTCACTTCCAATAAAATGGAACAAGTCGTAACAAAGTTTAGGTATCGGAAGATGCTTATAGATAAT-GTTGTAAAATTTGATGAAAATAATTTATTTATATTAAATAGAGTAATAATTAAATATTTGTTAGTTTTAGTAGAAATTTTTAATAAATAAGTTTTATTATAATTTTGTTGTAAAGAAATTGATGATGATAAAATGAATTTTTTTCTTCTTAAAAAAATAAAAAGTAAATTTAATTAATTGTACCTTTTGTATCAGGAGTTATTAAGTAGATTTATTAGAATTTAATATATCTCGAATTTTAAAGATCTAGATTATAATGTTAGTTAATATTGAATTATTATTAATAATTTTAATTTAGTAGTGAAATGTTTACCCGATTTAAAAGATATCTAGTTTTTTTAGAGTTGAATTTAATTCAGTATTTAATTTGTATAAAAGTAAATTTTAAGTAAATTTATAAATTTAAATAAAATTATTTTAGGGATTAGCTTAAAATATTTTAATAATTTAATTTAATTTAAGTTTTTAAATGTATTTATAGTAATAAAAATTTTTAATAAGTATGTTATAATTTATAAATAATTTAAATTTAATTTTAAGTGAAAATTTTAAAATTCTATGAAAAAAATTATTTTAATTATGAAAATTAAGATATAATGATAATATTAGTAAATTTTATTTTGTTAGAGTAATTAATATATTTAAAATTGATATTAAAGAATTAGACAAAATTTTGTATTCGCCTGTTTATCAAAAACATGGTTTGTAGATAATAATTATAAATCGACTCTGCCCAATGAAATAATATTTTTAATGGCTGCGGTAGCCTGACCGTACAAAGGTAGCAAAATCAATAGTTTTTTAATTGAAAGCTGGAATGAATGAGTTGATGAAATATAAATTGTTTCAATATTAATAATTGAAATTAAAATTTGAGTTAAAATGCTTAAATTTTATTATTAGACGATAAGACCCTATAGAATTTTATAAAATTTAAGTAAAGAAAATTTTTTGTAAGATGAGGTTTTTTACTTAATTATATTTAGTTGGGATGATTATAAAATTTAATGAACTTTTAATTTTTTTAAAAACATTAATTAATGAATTTTTGATTATTATTATAATTTAGAGAAAGAATTACCTTAGGGATAACAGCGTAATATTTTTGGAGAGATCAAATTGATAAAAATGTTTGCGACCTCGATGTTGAATTATGATATAATTTAGGTGCAGGAGTTTAAATTGTTAGTCTGTTCGACTATTAAAATCATACATGATTTGAGTTCAGATCGGTGTAAGCCAGATCGGTTTCTATCTATAATAAATAAAAATTTTTTTGTACGAAAGGACTTAAAATTTGAAATATATTTTTAAAAAAATAATGAATAAGATTAATTTTATTATATTTTGTATTATAATT
>MK051032_1
ATGTTTACAAATCTTTTTTCAATTTTTGACCCTAATTCATCAATTAATCTCTCATTAAATTGATTAGCAATCTCTATTTCATTTTTAATATTCCCAAAAATTTACTGATTAAAACAAAATAAAATAAATTTAGTAACTAAATTAATTTTAATATTTTTATTTAATGAAATAACCAAATTAATCCAAAAAAAAAATCACAATAATATTTTTTTTTTTATAATAATTTTTTTTTTAATTTTAATTATAAATTTTATAGGTTTATTCCCCTATATTTTTACTCCTTCTAGACATTTGACTGTTTCTCTTCCTATATCATTTTCTATTTGAATAGGAATTATTCTACATAACTGAATTAATAAAACTAATTTTATATTTGCTCATCTTGTTCCTATTGGAACCCCAACCTTATTAATACCCTTAATGGTAATTATTGAAACTATCAGAAATTTAATTCGACCAGGAACTTTAGCTATTCGTCTATCTGCAAACATAATTGCTGGCCACTTACTTTTCAGATTATTAGGTTCTACAGGATCTAACTTAAATTTTTATCTTATTATTTTATTAATTCTAATTCAAATTTTATTATTTATATTAGAAATAGCTGTTTCTACAATTCAATCTTATGTATTCACAATATTAAGATCTTTATATTCAAATGAAAATATTCCACACTTAAGACCTTTAAAATGATTAAATATATATATATTTTTAATTATTTGAATATTAATTTTTATTGTAAAAATAAATTTCATAATACATTTTAATCCTGATAAAAAAAAAATTAAAATTTTTGATAAACAAATAAATTGAAAAATTTTA------TTGTCCAAATGATTTTACTCCACAAATCACAAAGATATTGGCTTACTATACTTTGTTTTTGGATTGTGGTCAGGAATAGTAGGCTCAGCATTAAGAATAATTATTCGAATAGAATTAAGAGCCCCAGGTAAATTAATTGGCAATGACCAAATTTATAATACTATTGTTACTGCCCATGCTTTTATTATAATTTTTTTTATAGTTATACCATTTATAATTGGAGGATTCGGAAATTGGCTTGTACCCTTAATATTAACAGCCCCTGATATAGCTTTTCCTCGAATAAATAATATAAGATTTTGACTCTTACCCCCTTCTTTAGCCTTATTAATTATAAGAAATATTATTGGATCAGGTGTTGGAACAGGATGAACTCTTTATCCTCCTTTATCATCTAATTTAGGGCATAACTCACCTTCTGTAGATTTAAGAATTTTTGCTCTTCATATTGCTGGAATTTCTTCTATCATAGGAGCTATTAATTTTATTGTTACAATTTTTAATATACACACAAAAACACCAACTTTAAATTTTATTTCCCTTTTTGCATGGGCAGTTTTAATTACTGCAATCTTACTACTTTTATCTTTACCTGTACTTGCAGGTGCAATTACTATACTTCTTACTGATCGAAATTTCAATACTTCATTTTTTGACCCTGCTGGGGGTGGAGATCCAATTTTATATCAACACTTATTTTGATTTTTTGGTCATCCAGAAGTATATATTTTAATTTTACCCGGATTTGGTATTATTTCTCATATTATTACCAATGAATCTAGAAAAAAAGAAATTTTTGGAACCTTAGGAATAATTTATGCTATAATTACTATCGGGATTTTAGGTTTTATTGTTTGAGCACATCACATATTTACTGTTGGTTTAGATGTTGATACTCGGGCTTATTTTACTTCTGCAACAATAATTATTGCAATTCCAACAGGAATTAAAGTATTTAGTTGACTTGCTACTATTTATGGTTCAAAAATCAACTATACCCCTGCAATAATTTGAAGAATGGGATTTATTTTTTTATTCACTTTAGGCGGATTAACAGGAATTATCCTTTCCAATTCATCTCTAGATATTATTCTGCATGATACATACTATGTGATTGGTCATTTTCATTATGTCTTATCAATAGGTGCTGTTTTTGCTATCATTGCAGGTTTTATTTATTGATTTCCTTTATTTTTTGGATTTACTTTAAATAAAAAAATACTAAAAACTCAATTTATATGTATATTCTTAGGTGTAAATTTAACTTTTTTTCCTCATCATTTTCTTGGTTTAAATGGATTTCCTCGACGATATTCTGACTATCCAGATATATATATATGTTGAAATACCCTATCTTCTATAGGATCATTAATTTCTTTTATAGCTTTAATTTTTATAATCTTTATCATTTGAGAGGCTTTTGTCTCCCAACGTATTGCATTATTTAAATTTTTTATATCCACAAATATTGAATGATTTCATTTTATACCCCCAAAATCTCATTCATATTGAGAAATTCCATCTCTATCAAAAAAA---ATTCACACCTGAAATAATTATTTTATTCAAGATTCAAATTCACCTAATATAGATCAATTAATTTTTTTTCATGATTTAACTTTAACAATTATTATTCTTATTACCAGTTGTATTATTTATATATTTTATTTTTTAATTACAAATAAATTAATTGATCGATTCATAATTAATGAACATTTAATTGAATTAATTTGAACAATTATTCCAATATTAACTCTTTTATTTATTGCTGCTCCATCCTTAAAAATTTTATATTTACTTGAAGAAAGTTCTTCTCCTATTATTTCTTTAAAAACTATTGGTCATCAATGATATTGACAATATGAATTATCAGATTATTTAAATATTGAATTTGACTCATTTATACAAAATTATGATTCATCCACACCTTGAATAGCTCGTCTATTAGATGTTGATAATCGAGTTATTTTACCATTTAATTCTTCTATCCGTTTATTATTCACCTCCACAGACGTAATTCATTCATGAACAATTCCTGCCTTAGGAATTAAAATAGATGCAACTCCTGGTCGAATTAATCAAGCATTACTATTTATGAATCGACCAGGTTTATTTTTTGGTCAATGTTCTGAAATTTGTGGGGCTAATCATTCATTTATACCTATTGTAATTGAATCAACAAATTTAAATTACTTTATTAATTGAATAAAATCTTTTATGAATTTATCCAACCATCCCTATCATATTGTTTCTATTAGACCTTGACCAATTTTTTTATCTTTTAATATTATATTTTTATTTATTGGAATAATTAAATGATTTTATTTCCAAAATTTTTATTTAATTATTTCAAGAATAATTTTAATGATACTAATTTTATTTCAATGATGACGAGATGTAATTCGTGAAGGAACTTATCAAGGATGCCATACATCATATGTTATAAAAAATCTACGTTTAGGAATAATTTTATTTATTACTTCAGAAATTTTTTTTTTTATTTCATTATTTTGAGCTTATTTTCATTCTTCATTAGCACCAAGAATTGAAATTGGTTTAATATGACCCCCAAAAGGAATTAAAATATTCAATCCTTATGATATTCCTCTATTAAATTCAATTATTCTAATTTCTTCTGGAATAACTATTTCATGATCCCACTATAGAATAATTTCAAATAAATTTAAAAAATCTTTTTTTAGATTAATTCAAACTATTATTTTAGGCTTTATTTTTTCATTTTTTCAATATATCGAATATTACCAAGCTCCTTTTACAATCTCAGATTCCTGTTTTGGTTCAATCTTTTTTTTAACAACAGGTTTTCATGGTATTCATGTTATTATTGGTAATATATTTTTAATAATTTGTGCTTTACGAATTTTTTTAAATCATTTCTCTAAAAATCACCATTTAGGATTTGAAGCTGCTATCTGATATTGACATTTTGTTGATATTGTATGATTATTTGTTTATACCTGAATTTATTGATGATCATTT---------ATGAATAAATCTATATTAAAAACACATCCTTTATTAAAATTTCTATCTAATTCCTTAATTTTTTTACCAACTCCTTTAAATATTAATTATTGATGAAATATTGGATCTTTATTAGGTCTATGTTTAATAATTCAAATTATTTCTGGTCTATTTTTATCAATACATTATACTCCTTCTATTGACCAAGCATTCAATAGAGTAATTCATATCATAAAAGATATTAATTATGGATGATTAATACGTTTAATTCACATAAATGGAGCATCTTTATTTTTTATTTGTTTATATATTCATATTGGTCGAGGTATTTATTATAATTCTTTTATACTAACACAAACTTGATCAATTGGTGTAATTATTTTTTTACTAACTATAGCAACAGCTTTTTTAGGATATGTTTTACCTTGAGGTCAAATATCTTTATGAGGAGCAACAGTAATTACAAATTTAATTTCCGCTATTCCATATCTTGGACAATATATTGTAAATTGAATTTGAGGAGGATTTTCCATTAGAAATCCAACATTAAATCGATTTTATTCTTTACACTTTATTTTACCTTTTATTATTCTATTTATAGTTGTCATTCATTTAATATTTCTACACCAATCAGGATCAAATAATCCATTAGGATCTTATAGAAATTTAAATAAAATTATTTTTCATCCTTATTTTATTATTAAAGATTCAATTACTTTTATTATATTAATTATTATATTTTTAATTTTTATTTTACAATTTCCTTATTTATTAGGAGACCCTGACAATTTTACCCCTGCAAATCCTTTAATTACACCCTCTCATATTAAACCTGAATGATATTTCTTATTTGCTTATGCTATCCTTCGTGCAATCCCAAATAAATTAGGGGGAGTTATAGCTTTATTACTATCAATCTTAATTCTAATAACTTTACCTTGAATTAATAAATTATATACAAAATCACCTAGATTTAATCCTTTAAATCAAACATTATTCTGAATATTTTTTTCTTCGTTTATTATATTAACATGATTAGGAGGTAAAGAAATTGAGTACCCTTTCATTCAATTAAGCCAGATCTACACTATTATATATTTTAGATTTTTTTTATTAATAAATTTTATTAATAAAATATGAAATAAATTTATTTTCTTTAAAAATTTTATGTTTTATTTAATTTTAATTATAGGATCATTAGTAAGAGTTGCATTTATTACTTTATTAGAACGGAAAGTTTTGGGGTATATTCAGAATCGAAAAGGCCCAAATAAGGTAGGTATTCAAGGAATTTTACAACCTTTTAGAGATGCAATTAAATTATTTTTAAAAGAAAATATTAAGTTAATTAAGGTTAATTATTTAATATATTATTTTAGTCCTTTGATTGGTTTTTTTTTAGCTATAGCTATATTATTAGGAATAATAAATTTATTAAATTTGATTTTAATTGAATTTTCAATATTGTATTTTTTATGTTGTTTAAGAATTTTAGTTTATACAGTTATAATTGGTGGATGATCTTCTAATTCAAATTATTCTTTGTTAGGAGGTATTCGTTCAATTATTCAATCTTTATCTTATGAAGTTTCTTTATTTTTATTATTTTTTTGTTTATTTATTTATGTAGAGAGGTATAATTTAATTAGATTTAATAGATTTTTTAATTATAGGAAATTATTTTTTTTTAATATACCTTTAAGATTAATATTTTTTATTAGAATTTTAGCTGATTTAAATCGAATTCCATTTGATTTAATTGAGGGGGAGTCAGAGTTAGTGTCAGGGTTTAATACTGAGTATATGAGAGGAAGATTTGCTTTATTTTTTTTAGGTGAGTATTTAATAATTTTGATTTTTAGTATTTGAATTTCTTTATTATTGTTTAATAGACAAATTTTTTCTTTAGTTTTTTTAATTCAAGTATTAATAATAGTATTTTTAATTATTTTAATTCGGGGGATTTTACCTCGAATTCGTTATGATTGAATAATATATTTATGTTGATATGAAATTTTACCTTTAGTTATATTTATTTTATATTTTTTAATTATTATTAAATATTTAAGATTTATTTCTTTAAATTTAATTTCTTTAATAACGTCAAACTTAATTCATTTATGATTTTTATTAGAAATTAATTTATTAATTTTTTTATTCTTAATAACCAAAACCATAAAATATTTTTCTTTAATACCTTCTTTCTTCTTTATTCAAGCAATTTCTAGATTAATAATTATTTGAATTTTTAACCTAAATTTTCTTTCTATAAATTATTCCCTAATTGAATTTATTTTTTTTTTATCAATCTCTATAAAACTAGGACTTTTTCCATTTACATGATTACCTCCCATTTTTTTTAAATATATAAATTGAAATATAATTTTCTTATTCTCAACATTACAAAAATTTATTCCATTTATAATTATTAAAAATTTTAATTTTAACTATAAATTTCTTTTTTATATTTGTTTATATTCAATTATTCTCTCAACAATAAAAGCAATTTTTTCAGAAAATATTAAATCTATCATAGCATACTCATCAATTAATAATTCTGCTTGAATAATTATTATTATTTTAATTGACACAATAATATTCCAACTATATTTTTTATTTTATTTAATTTTAATATTTTTAATAAAAAATTTCTTTAATCAAATAGATATATCTTACATATCTGATATTTTAATTTATGAAAATTCAAATGTATTAATATACTTTATTTTAATAATTTTTAGACTAAGAATAATTCCACCTTTTTGTTCTTTTATCCCAAAAGTTAGAAGTACTTTAATCTTGATCAAAATAAATATATTGATAATAACATTAATTTTAACAATTTGTTCTATTTTATCTATTTTAATATATTTAACAATTATAATTAAATTACTACTCTATTTTTATTTAAAATATAAAATTAAATATTTTTTGAAATCACAATATAATTATATTTCACTATTTATAATTAGATTTATATTTCCTACTTTTTGATTCATATATTATTTATTAATTATTCTTAAATTATTATTATTAATATCAACACCTATTATTATTGTTATTTTACTTATTTTAATTAATTTATTTTTTTCTAAAAAATCTATCTTAGACCGAGAAAAACCTTCACCTTTTGAATGTGGATTTAATCCAATTACTAATGCTCGGTTACCCTTTACAATTCAATTTTTTATTATTATAATTATCTTTTTAATTTTTGATATTGAAATTATTATTTTAATTCCTTTAATTCCATCATTAAAACTTAACATAAATCTATTTACTTGATTTATTTCTTCTTTAATTATTATCTTTATTTTATTTTTTGGTTTAATCTATGAATGAAATGAACAATCAACAATTTGAATTAAA---ATTAATTATTATATTTTAAATTTTATTTTGTTATTTATAGTATTAATTCTTATAGTAAAGTTTTTTTTTCATTTTATAATAATATTAATATGTTTAGAATTCTTAGTTTTAACAATTATAAATAGAATTTTTATGAATTTATATATTGATAATATAGAAGTTTATTATTTAATAATAATAGTATTTTTTGTTATTGAAAGAGTTTTAGGATTAGTTCTTTTAGTTTGTATAATTTGTTATAAGGGAACCGATCATATAAAAAATTTAAATTTATTAATATGAATAAAGTTTTTATTATTTATAGTTTTTAGATTTGGTTTAATAAATTTTAGTTTTGGAAATTTATATATAATTTGTTTTTTATTAATATTTTTTCTAATTTTGAATGTAAATTTAATTTTTAATTTTTGGGTAGAGATTTATTCAATTTTTTCTATTGATTTTTATTCATTTTATTTAATTTTATTAAGAATTTGATTAATTGGGATTATATTAATAATTAAAATAAATAAGATAATAATAATTTTAATTATAAGTTTATTAGTTATTTTATTTTTAAGATTTTCTGTTTTTAATTTTTTATTATTTTATTTTTTATTTGAAGTTAGTTTAATTCCAATTTTTTTAATAATTATATTTGATGGTTATACATTTGAGCGTATTGAAGCTGTTATATATATATTTTTTTTTACATTAATTTCTTCAATGCCTTTTTTAATTATTTTATTAGATTTTTATCAATTTTTTAATACTTTAATATTTTATATATTAGATTATTTAAAGTTTAAGATATGGAAAGTAAGATTTATTATTATAATATTAGTATTTTTTGTTAAATTACCATTATTTATTTTTCATATTTGATTACCTAAAGCTCATGTTGAAGCTCCAGTTTATGGATCAATAATTTTGGCAGGAGTTTTATTAAAATTAGGGGGATATGGAATATTACGAATAGTACAATTTTTTTATTTAAATTTAATAGAGGTTATAATATATTATATTTCCATTGGGTTAATTAGAGGTGTAGTATTAAGATTTTTATGTATAATTCAAATTGATATAAAAATATTAGTAGCTTATTCGTCAGTAGTTCATATAAGAATGTTAGTAGCTAGATTATCAACAATAAGAAAAATTGGGCTTGTAGGATCTTATTTAATAATAATTGGTCATGGGTTATGTTCTTCAGGTTTATTTTATTTGGTAAATTTAAGTTATAAACGTATAGGAAGGCGTTTAATGTTTATAAATAAAGGTTTAATTAATTTAAATTCAACTTTAAGTATATGATGATTTTTAATATGTATAGGAAATTTTTCTGCTCCAATTTCTTTAAGATTATTAGGAGAAATTTTTATATTAATAAGATTAATCTCTTTGGATTTATTTTTAATAATTTATTTAATAATTATATGTTTTTTAAGTGTTGCTTATTCTTTATATTTATTTAGATTTACACAACATGGAAATATAAATTTTATAAATTTTAGTTTTTTAAGAATTTCTGTAAAGGAGTTTATAATTATTTTTATTCATTGATTTCCATTAAATACATTAATTTTTGGGATAAATTTGTTTATAATT---ATTATTTATTTATATATTTATTTATTAATATTTTGTAGAATTAGTATATTTATTTTGGCTTTATTATTTATATATTTAAAATTGAGTTTATTTTTTTATTGAAAAATTTTAAATTTAAATTCATTTTTTATTGAATTTATTTTTTATATTGATTGGATTTCATTAATTTTTTTAAGAACTGTAAGGTTAATTTCTAGATTTGTTTTAATATATAGAATTTTTTATATAATAGAGGATAAAACATTAGATCGATTTTTTTATTTAGTTTTGATATTTATTATAAGAATATTTTTAATGATTTTAAGACCAAATATTGTAAGAATTTTAGTTGGATGAGATGGATTGGGGTTAGTTTCTTATGCATTAATTATTTATTACCAAAATTGAAAGTCTTATAGAAGAGGAATAGTAACAGTATTATTAAATCGTTTAGGAGATGTTGGAATTTTAATAATAATTAGTTTATTAATAATTAAAGGTTCTTGAAATTTAATATTTTATTTTAATGAGATGTCAATAGTAATTATATTATTAGTTTTTAGAGCTTGTACAAAAAGTGCTCAATTACCTTTTTCAGTTTGATTACCTTTAGCTATAGCAGCTCCTACTCCTGTTTCTTCACTAGTTCATTCATCAACTCTAGTAACTGCTGGAGTTTATTTAATAATTCGTTTTAATTTTTTTTTAGAAGATGAAATTAGAGATTTTTTAATATTTATTTCTAGATTAACAATATTTATATCTGGTTTAGTAGCTAATTTTGAAACTGATTTAAAAAAAATTATTGCATTATCAACTTTAAGACAGTTAGGATTGATGATAAGAATTTTGTCTTTTGGAGAAGTTAATTTAGGTTTTTTTCATTTAATTATGCATGCATTATTTAAGTCTTTATTATTTATATGTAGAGGAATTATTATTCATTTAATGATAAATAATCAAGATATTCGTTTAATAGGGGGTTTAATTAATTTTTATCCCTATTTAAGAATTATTTTTTTATTTGCTTCTATATCCTTATGTGGATTACCTTTTCTTTCTGGATTTTATTCAAAAGATTTAATTATAGAGATATTTTTAATAAGAAAAATAAATTTAATTAGTTTAATAGTTATTTTTATTTCTACAATATTCACAATTTCTTATAGAGTTCGTTTAATTTATTTAGTTTATTTAAGAAATTTAAATGAATTAAATTATTTTTTTTTAAAGAATGAGAATAATTTTATAATAATATCAATATTAATTTTGTTTATATTATCAATTTTTGGTGGATTTATATTTATTAATTTTTTTTTTTATAGTGAAAAGATTATTATTTTAAAATTTTTAGAAAAAAATTTAATTTTTTTAATTTGTTTTTTTGGTATTTTGTTAGGATATTTTTATTCACAAAAAGAAATAAATTTTTCATTAATCCAAAATATTTTTTTTAGAAAGATATTTGGTTTAGAATTTATTTTAAATAATTTTTATGAAGGGGTAATAAAACAATCTTTTTATTTATATAAAATTGATAAAGGATTTTTTGAATTTTTACAAATTTTTAGATTTAAAATTAATTTAATTATAGTTTATAATTTTTTTTCTTATTTTATTTTTTCATTAAATAAAATTTTATTATATTTTATTTTTTTAATTTTAGTAATTGTTATTTTTTGGTTTCTATTAATTACTACTATTGTAATTTTAATCTTTTATCCATTCTTAAGTCTATTAAGAATATTAACTATTTTATTAATTTATTCTACCTTAATTTCTTTAAATTTAACTAAATTTACATCTTCCTCATTAAGATCTTATTTAACTTTTCTTATATTTACAGGAGGAATTATAGTTCTATTTACATTTTTCTTAAGATTAATCTCCAATATTCAAATTTATAAAAAATTCTTTATAATATATTTTTTATTTATTAGAATAACATTATTTATTATATTAAGAATTATACTTTGAGAGACCCATTTAAGATATATATTTAATTTTCATTTAAATTATAATTTTTTATCTTTACCAGATATTTATTTCTCATTTAATTTATTTAACTTTAATCATCTTTACAAATTTCCTAAAAATTTAATAATAATATTTTTAATCATTTACCTTCTTTTAGCACTGATCCTATTAGTAAAATTATCTTTTTCTAATAAAAAACCTCTTCGATCAACTAATAAT-------------TTAAATTAGTAGATATTGAAATTTTTTTTTAT-AAAAAAATTTAATTTTTGTTTTGAAATTAATTTTCGAATGATCATAATAAATAATTTTTTAAATTTAAATAAATAGATTTTTTTAGTATTAAAATTTATAGCAATTAACGATAGTTAAACTTAGATATTTATGATAATTAATGGTCAATTTAGTGCCAGCCACAGCGGTTAAACTAAGATTAAAAGTTAATTACTTCAATATGTAATAAAATAGAAAATATTATAAAATTTATTATAGTATTAATTTAGAATTGTATGAAAAAAATAAATTTTTAACGGTGAAATGTAAAAAATTTAATAAAATATAATTTATAAAAATTTAATTAAAAAAATTATTAGATAAACTAGGATTAGATACCCTATTATAATAATGGAAAAAAATTAAATGTTAAAGTATTAAATGATATATCATTAAATTTATGAAATTTGGCGGTATTTTATCCAAGTTAGGGGAACCTGTTGAGTAATTGATGGTCCACGATAAGATCTACTTAATTTAATACTCGTGTATTGCTGTTTTTAGATATATTTTGACTATATTATCATAATTTATATCAATAAAAGTAAAATAATTCAAGTCAAAATACGGTTTAGTTAAGATCAAATGGGTTACAATAATTTAAAATTATACGGATTTTAAAATTTAATTTTTAAATGAAGGCGGACTTAAAAGTAAAATTAATAAATTAATTAATTTGAAGTTTGTTTGAAATATGTACAAATTGCCCGTCACTTCCAATAAAATGGAACAAGTCGTAACAAAGTTTAGGTATCGGAAGATGCTTATAGATAAT-GTTGTAAAATTTGATGAAAATAATTTATTTATATTAAATAGAGTAATAATTAAATATTTGTTAGTTTTAGTAGAAATTTTTAATAAATAAGTTTTATTATAATTTTGTTGTAAAGAAATTGATGATGATAAAATGAATTTTTTTCTTCTTAAAAAAATAAAAAGTAAATTTAATTAATTGTACCTTTTGTATCAGGAGTTATTAAGTAGATTTATTAGAATTTAATATATCTCGAATTTTAAAGATCTAGATTATAATGTTAGTTAATATTGAATTATTATTAATAATTTTAATTTAGTAGTGAAATGTTTACCCGATTTAAAAGATATCTAGTTTTTTTAGAGTTGAATTTAATTCAGTATTTAATTTGTATAAAAGTAAATTTTAAGTAAATTTATAAATTTAAATAAAATTATTTTAGGGATTAGCTTAAAATATTTTAATAATTTAATTTAATTTAAGTTTTTAAATGTATTTATAGTAATAAAAATTTTTAATAAGTATGTTATAATTTATAAATAATTTAAATTTAATTTTAAGTGAAAATTTTAAAATTCTATGAAAAAAATTATTTTAATTATGAAAATTAAGATATAATGATAATATTAGTAAATTTTATTTTGTTAGAGTAATTAATATATTTAAAATTGATATTAAAGAATTAGACAAAATTTTGTATTCGCCTGTTTATCAAAAACATGGTTTGTAGATAATAATTATAAATCGACTCTGCCCAATGAAATAATATTTTTAATGGCTGCGGTAGCCTGACCGTACAAAGGTAGCAAAATCAATAGTTTTTTAATTGAAAGCTGGAATGAATGAGTTGATGAAATATAAATTGTTTCAATATTAATAATTGAAATTAAAATTTGAGTTAAAATGCTTAAATTTTATTATTAGACGATAAGACCCTATAGAATTTTATAAAATTTAAGTAAAGAAAATTTTTTGTAAGATGAGGTTTTTTACTTAATTATATTTAGTTGGGATGATTATAAAATTTAATGAACTTTTAATTTTTTTAAAAACATTAATTAATGAATTTTTGATTATTATTATAATTTAGAGAAAGAATTACCTTAGGGATAACAGCGTAATATTTTTGGAGAGATCAAATTGATAAAAATGTTTGCGACCTCGATGTTGAATTATGATATAATTTAGGTGCAGGAGTTTAAATTGTTAGTCTGTTCGACTATTAAAATCATACATGATTTGAGTTCAGATCGGTGTAAGCCAGATCGGTTTCTATCTATAATAAATAAAAATTTTTTTGTACGAAAGGACTTAAAATTTGAAATATATTTTTAAAAAAATAATGAATAAGATTAATTTTATTATATTTTGTATTATAATT
>R1
ATGTTTACAAATCTATTTTCAATTTTTGATCCTAATTCATCTGTAAATTTTTCATTAAATTGATTAGCAATCTCTATTTCATTTTTAATATTTCCAAAAATTTATTGATTAAAACAAAATAAAATAAATTTTATAACTAAATTAATTTTAATATTTTTATTTAATGAAATAACCAAATTAATCCAAAAAAAAAATCATAATAATATTTTTTTTTTCATAATAATTTTTTTTTTAATTTTAATTATAAATTTTATAGGTTTATTCCCTTATATTTTTACTCCTTCTAGACATTTAATTATTACTCTACCTATATCATTAACTATCTGAATAAGAATTATTATACATAATTGAATTAATAAAACTAATTTTATATTTGCTCATCTTGTTCCTATTGGAACTCCCACCTTACTAATACCTCTAATAGTAATTATTGAAACTATCAGAAACTTAATTCGACCAGGAACTCTAGCTATTCGCCTATCCGCAAATATAATTGCTGGTCACTTACTTTTTAGATTATTAGGCTCTACAGGTCCTAACTTAAATTTTTATCTTATTATTTTATTAATTTTAATTCAAATTTTATTATTTATGTTAGAAATAGCTGTTTCTACAATTCAATCTTATGTATTCACAATATTAAGATCTTTATATTCTAATGAAAATATTCCACACTTAAGACCTTTAAAATGATTAAATATATATATATTTTTAATTATTTGAATATTAATTTTTATTGTTAAAATAAATTTTACTATACATTTTATTCCTAATAAAAAAAACTTTAAAATTTTTGATAAACAAATAAATTGAAAAATTTTA------TTGTCAAAATGATTCTACTCCACAAATCATAAAGATATTGGCTTATTATACTTTGTCTTCGGATTATGATCAGGAATAGTAGGCTCAGCATTAAGAATAATTATTCGAATGGAGTTAAGAGCTCCAGGAAAATTAATTGGTAATGATCAAATTTATAACACTATTGTTACTGCCCATGCTTTTATTATAATTTTTTTTATGGTTATGCCATTTATGATTGGTGGATTTGGAAATTGACTTGTTCCTTTAATATTGACAGCCCCTGATATAGCTTTTCCTCGAATAAACAATATAAGATTTTGACTCTTACCCCCTTCTTTAGCCTTACTAATTATAAGAAATATTGTTGGATCAGGTGTAGGAACAGGATGAACTCTATACCCTCCTTTATCATCTAATTTAGGACATAATTCACCTTCTGTAGATTTAAGAATTTTTGCTCTTCATATTGCTGGAATTTCTTCTATTATAGGTGCTATTAATTTTATTGTTACAATTTTTAATATACATACAAAAACACCAACTTTAAATTTTATCCCTCTTTTTGCATGAGCAGTTTTAATTACCGCAATCTTATTACTATTATCTTTACCTGTTCTTGCAGGAGCAATTACTATACTTTTAACTGATCGAAATTTCAATACTTCATTTTTTGACCCTGCTGGTGGAGGAGATCCAATTCTATACCAACACTTATTTTGATTTTTTGGTCATCCAGAAGTATATATTTTAATTCTACCTGGATTTGGTATTATTTCTCATATTATTACAAATGAATCTAGAAAAAAAGAAATTTTTGGGTCCTTAGGAATAATTTATGCTATAATTACTATCGGGATTTTAGGTTTTATTGTTTGAGCACACCACATATTTACTGTTGGTTTAGATGTAGATACTCGAGCTTATTTTACTTCAGCAACAATAATCATTGCAATTCCAACAGGAATCAAAGTATTTAGTTGGCTAGCTACTATCTATGGCTCAAAAATCAATTATACCCCCGCAATAATTTGAAGAATAGGATTTATCTTTTTATTCACTTTAGGTGGATTAACAGGAATCATCCTTTCTAATTCATCTCTAGATATCATTTTACATGACACATATTATGTTATTGGTCATTTTCATTACGTCCTATCAATAGGGGCTGTTTTCGCAATTATTGCAGGTTTTATTTACTGATTTCCTTTATTTTTTGGATTTACCTTAAATAAAAAAATACTAAAAACTCAATTTATATGTATATTTTTAGGTGTAAATATAACTTTTTTCCCTCATCATTTTCTTGGTTTAAATGGGTTTCCCCGACGTTACTCCGACTATCCGGATATATATATATGCTGAAATACCTTATCTTCTATAGGGTCCTTAATTTCTTTTATAGCTTTAATTTTTATAATCTTTATTATTTGAGAGGCTTTTGTCTCTCAACGTATTGCATTATTTAAATTTTTTATATCAACAAATATTGAATGATTTCATTTCATACCCCCGAAAGCTCATTCATATTGAGAAATCCCATCTCTATCAAAAAGATTAATTCACACCTGAAATAACTATTTTATTCAAGATTCAAATTCACCTAATATAGATCAATTAGTTTTTTTTCATGACTTAACTTTAACAATTATTATCCTAATTACTAGTTGTATTATTTATATATTTTATTTTTTAATTACAAATAAATTAATTGATCGATTCATGATTAATGAACATTTAATTGAATTAATTTGAACAATTATTCCAATACTAACTCTTTTATTTATTGCTGCCCCATCCTTAAAAATTTTATACTTACTTGAAGAAAGTTCTTCTCCTATTATTTCTTTAAAAACTATTGGCCATCAATGATACTGACAATATGAATTATCAGATTATTTAAATATTGAATTTGATTCATTTATACAAAATTATGACTCATCAACACCTTGAATAGCTCGTTTACTAGATGTTGATAATCGAGTAATTTTACCATTTAATTCTTCCATCCGTTTACTATTCACCTCTACAGATGTAATTCATTCCTGAACAATCCCTGCCTTAGGAATTAAAATAGATGCAACTCCTGGTCGAATTAATCAAGCTTTATTATTTATAAATCGACCAGGTTTATTTTTTGGTCAATGTTCCGAAATTTGTGGAGCTAATCATTCATTTATACCTATTGTAATTGAATCAACAAATTTAAATTACTTCATTAATTGAATAAAATCCTTTATGAATTTATCCAATCATCCTTATCATATTGTTTCTATCAGACCTTGACCAATTTTTTTATCTTTTAATATTATATTCTTATTTGTTGGAATAATTAAATGATTTTATTTCCAAAATTTTTACTTAATTATTACAAGAATAATCTTAATAATACTAATTTTATTTCAATGATGACGAGATGTGATTCGTGAAGGAACTTATCAAGGTTGTCATACATCATTTGTTATAAAAAATTTACGTATAGGAATAATTTTATTTATTACTTCAGAAATTTTTTTTTTTATTTCATTATTTTGAACTTATTTTCACTCTTCATTAGCGCCAAGTATTGAAATTGGTTTAATATGACCTCCTAAAGGAATTAAGATATTTAACCCCTATGATATCCCCCTACTAAATTCAATTATTCTAATTTCTTCTGGAATAACAATTTCATGATCTCACTATAGAATAATTTCAAATAAATTTAAAAAATCTTTTTTTAGATTAATACAAACTATTATTTTAGGCTTTATTTTTTCATTTTTTCAATATATTGAATATTACCAAGCTCCTTTTACAATTTCAGATTCTTGTTTTGGTTCAATCTTTTTTTTAACAACAGGTTTTCATGGTATTCATGTTATTATTGGTAATGTATTTTTAATAATTTGTGCTTTACGAATTTTTTTAAATCATTTTTCTAAAAATCATCATTTAGGATTTGAAGCTGCTATTTGATATTGACATTTTGTTGATATTGTATGATTATTTGTCTATACTTGAATTTATTGATGATCATTTATAAATTCAATGAATAAATCTATATTAAAAACACATCCTTTATTAAAATTTCTATCTAATTCCTTAATTTTTTTACCAACTCCAATAAATATTAATTATTGATGAAATATTGGATCTCTATTAGGTTTATGTTTAATAATTCAAATTATTTCTGGTCTATTTTTATCAATACATTATACTCCTTCTATTGATCAAGCATTCAATAGAGTAATTCATATCATAAAAGATATTAATTACGGATGATTAATACGTTTAATTCATATAAATGGGGCATCCTTATTTTTTATTTGTTTATATATCCATATTGGTCGAGGAATTTATTACAATTCTTTTATATTAACACAAACTTGATTAATTGGTGTAATTATTTTTTTACTAACTATAGCAACAGCTTTTTTAGGATATGTTTTACCTTGAGGTCAAATATCCCTATGAGGAGCAACAGTAATTACAAATTTAATTTCTGCAATTCCATATCTTGGACAATATATTGTTAACTGAATTTGAGGAGGATTTTCCATTAGAAATCCTACATTAAATCGATTCTACTCTTTACACTTTATTTTACCTTTTATTATTTTATTAATAGTAATTATTCATTTAATATTTCTTCATCAATCAGGATCAAACAATCCAATAGGATCTAATAGAAATTTAAATAAAATTATTTTTAATCCTTATTTTATAATTAAAGACTCAATTACTTTTATTATATTAATTATTACATTTTTAATTTTTATCCTTCAATTTCCTTACCTATTAGGTGATCCAGATAACTTTACTCCTGCTAATCCTTTAATTACTCCGTCCCATATTAAACCTGAATGATATTTCTTATTTGCTTATGCTATCCTTCGAGCAATCCCAAACAAATTAGGAGGAGTAATGTCTTTATTAAGATCAATTTTAATTTTAATAACTTTACCTTGAATTAATAAATTATACACAAAATCACCTAAATTTAATCCTTTAAATCAAACATTATTTTGAATATTTTTTTCTTCATTTATCATATTAACATGATTAGGAGGTAAAGAAATTGAATATCCTTTCATTCAATTAAGTCAAATTTACACTATTATATATTTTAGATTCTTTTTATTAATAAATTTTATTAATAAAATATGAAATAAATTTATTTTCTTTAAAAATTTTATGTTTTATTTAATTTTGATTATAGGTTCATTAGTAAGAGTTGCATTTATTACTTTATTAGAACGAAAAGTTTTAGGTTATGTGCAGAATCGAAAAGGTCCAAATAAGGTTGGGATTCAAGGAATTTTACAACCTTTTAGAGATGCCATTAAATTATTTTTAAAAGAAAATATTAAGTTAATTAAGGTTAATTATATAATGTATTATTTTAGTCCTTTAATTGGTTTTTTTTTAGCTATAGTTATATTATTAGGAATAATAAATTTATTAAATTTGATTTTAATTGAGTTTTCAATATTGTATTTTTTATGTTGTTTGAGAATTTTAGTTTATACAGTTATAATTGGTGGATGATCTTCAAATTCTAATTATTCTTTATTAGGAGGAATTCGTTCAATTATTCAATCTTTGTCTTATGAAGTTTCTTTATTTTTACTATTTTTTTGTATATTTATTTATGTGGAGAGATACAATTTAATTAGATTTAATAGATTTTTTAATTATAGAAAGTTGTTTTTTTTTAATTTACCTTTAAGGTTATTATTTTTTATTAGGATTTTAGCTGATTTAAATCGAATTCCATTTGATTTAATTGAGGGAGAATCAGAGTTAGTTTCAGGATTTAATACTGAATATATAAGAGGAAGATTTGCTTTATTTTTTTTGGGTGAATATTTAATAATTTTGATTTTTAGTATTTGAATTTCTTTATTATTGTTTAATAGACAGATTTTTTCTTTGATTTTTTTAGTTCAAGTGTTAATAATAGTATTTTTAATTATTTTAATTCGAGGAATTTTACCTCGAATTCGTTATGATTGAATGATATATTTATGTTGGTATGAAATTTTACCTTTAGTTTTATTTATTTTATATTTTTTAATTATTATTAAGTATTTAAGATTTATTTCATTAAACTTAATTTCTTTAATAACATCAAACTTAATTCACTTATGATTTTTATTAGAAATTAATTTATTAATTTTTTTATTCTTAATAACTAAAACCACAAAATATTTTTCTTTAATACCTTTTTTCTTTTTTATCCAAGCAATTTCTAGATTAATGATTATTTGAATTTTTAATCTAAACTTTTTTTCTATAAATTATTCTGTAATTGAATTCATTTTTTTTTTATCAATCTCAATAAAATTAGGACTTTTTCCATTTACATGATTACCCCCAATTTTTTTTAAATATATAAATTGAAATATAATCTTTTTATTCTCAACATTACAAAAATTTATTCCATTTATAATTATTAAAAATTTTAATTTTAATTGTAAATTTCTTTTTTATATTTGTTTATATTCAATTATTCTATCAACATTTAAAGCAATTTTTACAGAAAATATTAAATCTATTATAGCATATTCATCAATTAATAATTCTGCTTGAATAATTATTATTATTTTAATTGACACAATAATATTCCAATTATACTTTTTATTTTATTTAATTTTAATATTCTTAATAAAAAATTTTTTTAATCAAATAAATATATCTTACATATCCGATATTCTAATTTATGAAAATTCAAATATATTAATATATTTTATTTTAATAATTTTTAGACTAAGAATAATCCCACCTTTTTGTTCTTTTATCCCAAAAATTAGAGGTATCTTAATCTTAATCAAAATAAACATATTAATAATAACATTAATTTTAACAATTTGCTCTATCCTGTCTATTTTAATATATCTAACAATCATAATTAAATTACTACTTTATTTTCATTTAAAATATAAAATTAAATATTTTTTAAAAACACAATATAATTATATTTCATTATTTATAATTAGATTTATATTTCCTACTTTTTGATTCATATATTATTTATTAATTATTCTAAAATTATTATTATTAATTTCAACACCTATTATTATTGTTATTTTACTCATTTTAATTAATTTATTCTTTTCCAAAAAATCTATTTTAGATCGAGAAAAACCTTCACCTTTTGAATGTGGATTTAATCCAATTACTAATGCTCGTTTACCTTTCACAATTCAATTTTTTATTATTATAATTATCTTTTTAATTTTTGATATTGAAATTATTATTTTAATTCCTTTAATTCCATCATTTAAATTTAATATAAATTTATTTACTTGATTTATTTCTTCTTTAATTATTGTCTTTATTCTATTTTTTGGTTTAATCTATGAATGAAACGAACAATCAACAATTTGAATTAAA---ATTAATTATTATATTTTAAATTTTATTTTGTTATTTATAGTATTAATTCTTATAGCGAAGTTTTTTTTTCATTTTATGATAATATTAATATGTTTAGAATTTTTAGTTTTAACAATTATAAATAGAATTTTTATGAATTTATATATTGATAGAATAGAAGTTTATTATTTAATAATAATAGTATTTTTTGTTATTGAAAGAGTTTTAGGATTAGTTCTTTTAGTTTGTATAATTTGTTATAAGGGGACGGATCATATAAAAAATTTAAATTTATTAATATGAATAAAGTTTTTATTATTTATAGTTTTTAGATTTGGTTTAATAAATTTTAGTTTTGGAAATTTATATATAATTTGTTTTTTATTAATATTTTTTTTAATTTTAAATGTAAATTTAATTTTTAATTTTTGGGTAGAGATTTATTCAATTTTTTCTATTGATTTTTATTCATTTTATTTAATTTTATTAAGAATTTGATTAATTGGAATTATATTAATAATTAAAATAGATAAAATAATAATTATTTTAATTATATGTTTGTTAGTTATTTTATTTTTAAGATTTTCTGTTTTTAATTTTTTATTATTTTATTTTTTATTTGAAGTTAGTTTAATTCCAATTTTTTTAATAATTATATTTGATGGTTATACATTTGAACGTATTGAAGCTGTTATGTATATATTTTTTTTTACATTAATTTCTTCAATGCCTTTTTTAATTATTTTATTAGATTTTTATCAATTTTTTAATACTCTAATATTTTATATATTAGAATATTTAAAGTTTAAGATATGAAAGGTTAGGTTTATTATTATAATATTGGTATTTTTTGTTAAATTACCATTATTTATTTTTCATATTTGGTTACCTAAAGCTCATGTTGAAGCCCCAGTTTATGGATCAATAATTTTGGCAGGAGTTTTATTAAAATTAGGAGGATATGGAATATTACGAATAGTACAATTTTTTTATTTAAATTTAATAGAGATTATAATGTATTATATTTCTATTGGTTTAATTAGAGGTGTAGTATTAAGATTTTTATGTATAATTCAAATTGATATAAAAATATTGGTGGCATATTCATCAGTAGTTCATATAAGTATATTAGTAGCTAGATTATCAACAATAAGAAAAATTGGATTTGTAGGATCTTATTTAATAATAATTGGTCATGGGTTATGTTCATCAGGTTTATTTTATTTGGTAAATTTAAGTTATAAACGTATTGGAAGGCGTTTAATGTTTATAAATAAAGGTTTAATGAATTTAAATTCAACTTTAGGGATATGATGATTTTTAATATGTATAGGAAATTTTTCTGCTCCAATTTCTTTGAGATTATTAGGAGAAATTTTTATATTAATAAGATTAGTTTCTTTAGATTTATTTTTGATAATTTATTTAATAATTATATGTTTTTTAAGTGTTGCTTACTCTTTATATTTATTTAGATTTACACAACATGGAAATATAAATTTTATAAATTTTAGTTTTTTAAGGATTTCTGTAAAGGAATTTATTATTATTTTTATTCATTGGTTTCCGTTAAATACATTAATTTTTGGAATAAATTTGTTTATAATTATTATTATTTATTTATATATTTATTTATTAATATTTTGTAGAATTAGAATATTTATTTTGGCTTTATTATTTATATATTTAAAATTGAGTTTATTTTTATATTGAAAAATTATTAATTTGAATTCATTTTTTATTGAATTTATTTTTTATGTTGATTGGATTTCATTAATTTTTTTAAGAACTGTTAGATTGATTTCTAGATTTGTTTTAATATATAGAATTTTTTATATATTAGAGGATAAAACATTAAATCGATTTTTTTATTTAGTTTTGATATTTATTATGAGAATATTTTTAATAATTTTAAGACCAAATATTGTAAGAATTTTAGTTGGATGAGATGGATTAGGATTAGTTTCTTATGCGTTAATTATTTATTATCAAAATTGAAAGTCTTATAGAAGAGGGATAGTTACGGTATTATTAAATCGTTTAGGAGATGTTGGAATTTTAATAATAATTAGTTTATTAATAATTAAAGGTTCATGAAATTTAATATTTTATTTTAATGAGATGTCAATAGTAATTATATTATTAGTTTTAAGAGCTTGCACAAAAAGAGCTCAATTGCCTTTTTCAGTTTGGTTACCTTTAGCTATAGCAGCTCCTACTCCTGTTTCTTCTTTAGTTCATTCTTCAACTTTAGTAACTGCTGGGGTTTACTTAATAATTCGTTTTAATTTTTTTTTAGAAAATGAGATTAGAGATTTTTTAATATTTATTTCTAGTTTAACAATGTTTATATCAGGTTTAGTAGCTAATTTTGAAACTGATTTAAAAAAAATTATTGCTTTATCAACTTTAAGACAATTAGGATTAATAATAAGAATTTTGTCTTTTGGGGAAGTTAATTTAGGTTTTTTTCATTTAATTATACATGCATTATTTAAGTCTTTATTATTTATATGTAGAGGAATTATTATTCATTTAATGATAAATAATCAAGATATTCGTTTAATAGGGGGTTTAATTAATTTTTATCCTTATTTAAGGATTATTTTTTTGTTTGCTTCTATATCTTTATGTGGGTTACCTTTTCTTTCTGGATTTTATTCAAAAGATTTAATTATAGAAATATTTTTAATAAGAAAAATAAATTTAATTAGTTTAATAGTTATTTTTATTTCTACAATATTTACTATTTCTTATAGAATTCGTTTAATTTATTTAGTTTTTTTAAGAAATTTAAATGAATTAAATTATTTTTTTTTAAAGAATGAAGATAATTATATAATAATATCAATATTAATTTTGTTTATATTATCAATTTTTGGGGGATTTATATTTATTAATTTTTTTTTTTATAGTGAAAAGATTATTATTTTAAAATTTTTAGAAAAAAATTTAATCCTTTTAATTTGTTTTTTTGGTGTTTTATTAGGATATTTTTATTCACAAAAAGAATTAAATTTTTCATTTATACAAAATATTTTTTTTAGAAAGATATTTGGTTTAGAATTTATTTTAAATAATTTTTATGAAAGGATTATTAAACAATCTTTTAATATATATAAAATTGATAAAGGATTTTTTGAATTTTTACAAATTTTTAGTTTTAAAATTAATTTAATAATAGTTTATAATTTTTTTTCTTATTTTATTTTTTCTTTAAATAAAATTTTATTATATTTTATTTTTCTAATTTTAGTAATTGTCATCTTTTGTTTTTTA------------------------------------------------------ATATTATCTATTTTATTAATTTATTCTACCCTAATTTCTCTAAATTTAACTAAATTTACTTCCTCCTCATTAAGATCTTATTTAACTTTTCTTATATTCACAGGAGGAATTATAGTTCTATTTACATTTTTCTTAAGATTAATCTCCAATATTCAAATTTATAAAAAATTCTTTATAATATATTTTTTATTTATTAGAATAACATTATTTATTATATTAAGAATTATATTATGAGAAACCCACTTAAGATATATATTTAATTTTCATTTAAATTATAATTTTTTATCTTTACCAGATATTTATTTCTCATTTAATTTCTTTAATTTCAATCATCTTTATAAATTTCCTAAAAATTTAATAATAATATTCTTAATCATTTATCTTCTTTTAGCACTAATCCTATTAGTAAAATTAACTTTTTCTAATAAAAAACCTCTTCGGTCGGTTAATAATAAATTTAATTAGTTTAAATTAATAGATATTGAAATTTTTTTATAT-AAAAAAATTTAATTTTTGTTTTAAAATTAATTTTAGAATGATCATAATAAATAATTTTTTAAATTTAAATAAATAGATTTTTTTAGTATTAAAATTTATAGCAATTAACGATAGTTAAACTTAGATATTTATGATAATTAATGGTCAATTTAGTGCCAGCCACAGCGGTTAAACTAAGATTAAAAGTTAATTACTTCAATATGTAATAAAATAGAAAATATTATAAAATTTATTATAGTATTAATTTATAATTGTATGAAAAAAATAAATTTTTAACGGTGAAATGTAAAAAATTTAATAAAATATAATTTATAAAAATTTAATTAAAAAAATTATTAGATAAACTAGGATTAGATACCCTATTATAATAATGGAAAAAGATTAAATGTTAAAGTATTAAATGATATATCATTAAATTTATGAAATTTGGCGGTATTTTATTCAAGTTAGGGGAACCTGTTGAGTAATTGATGGTCCACGATAAGATCTACTTAATTTAATACTCGTGTATTGCTGTTTTTAGATATATTTTGACTATATTATCATAATTTATATCAATAAAAGTAAAATAATTCAAGTCAAAATACGGTTTAGTTAAGATCAAATGGGTTACAATAATTTAAAATTATACGGATTTTAAAATTTAATTTTTAAATGAAGGCGGACTTAAAAGTAAAATTAATAAATTAATTAATTTGAAGTTTGTTTGAAATATGTACAAATTGCCCGTCACTTCCAATAAAATGGAACAAGTCGTAACAAAGTTTAGGTATCGGAAGATGCTTATAGATAATAGTTGT-AAATTTGATG-AAATAATTTATTTATATTAAATAGAGTAATAATT-AGTATTTAATAGTTTTAGTAGAAATTTTAAATAAATAAATTTTATTGTAGTTTTTTTGTAAAGAAATTGATAATGTTATTAATT-ATTTTTTTCCCTTAAAAAAATAAAAAGTAAATTTAATTAATTGTACCTTTTGTATCAGGAGTTATTAAGTAGATTTATTGGAATTTAATATATCTCGAATTTTAAAGATCTAGATTATAATGTTAGTTAGTATTGAACTATTATTAATAATTTTAATTTAGTAGTGAAATGTTTACCCGATTTAAAAGATATCTAGTTTTTTTAGAGTTGAATTTAATTCAGTATTTAATTTGTATAAAAGTAAATTTTAAGTAAATTTATAAATTTAAATAAAATTATTTTAGGGATTAGCTTAAAATATTTTAATAATTTAATTTAATTTTAATTTTTAAATGTATTTATAGTAATAGAAATTTTTAATAAGTATGTTATAATTTATAAATAATTAAAATTTAATTTTAAGTGAAAATTTTAAAATTCTATAAAAAAAATTATTTTAATTAAGAAAATTAAGATATAATGATAATATTAGTAAATTTTATTTTGTTAGAGTAATTAATATATTTAAAATTGATATTAAAGAACTAGACAAAGTTTTGTATTCGCCTGTTTATCAAAAACATGGTTTGTAGATAATAATTATAAATCGACTCTGCCCAATGAAATAATATTTTTAATGGCTGCGGTAGCCTGACCGTACAAAGGTAGCAAAATCAATAGTTTTTTAATTGAAAGCTGGAATGAATGAGTTGATGAAATATAAATTGTTTCAATATCAATAATTGAAATTAAAATTTGAGTTAAAATGCTTAAATTTTATTATTAGACGATAAGACCCTATAGAATTTTATAAAATTTAAGTAAAGAAAATTTTTTGTAAGATGAGGTTTTTTACTTAATTATATTTAGTTGGGATGATTATAAAATTTAATGAACTTTTAATTTTTTTAAGAACATTAATTAATGAATTTTTGATTATTATTATAATTTTGAGAAAGAATTACCTTAGGGATAACAGCGTAATATTTTTGGAGAGATCAAATTGATAAAAATGTTTGCGACCTCGATGTTGAATTATGATATAATTTAGGTGCAGGAGTTTAAATTGTTAGTCTGTTCGACTATTAAAATCATACATGATTTGAGTTCAGATCGGTGTAAGCCAGATCGGTTTCTATCTATAATAAATAAAAATTTTTTTGTACGAAAGGACTTAAAATTTGAAATATATTTTT--AAAAAAAATGAATAAAATTAATTTTATTATATTTTGTATTATAATT
>R10
ATGTTTACAAATCTTTTTTCAATTTTTGACCCTAATTCATCAATTAATCTCTCATTAAATTGATTAGCAATCTCTATTTCATTTTTAATATTCCCAAAAATTTACTGATTAAAACAAAATAAAATAAATTTAGTAACTAAATTAATTTTAATATTTTTATTTAATGAAATAACCAAATTAATCCAAAAAAAAAATCACAATAATATTTTTTTTTTTATAATAATTTTTTTTTTAATTTTAATTATAAATTTTATAGGTTTATTTCCCTATATTTTTACTCCTTCTAGACATTTGACTGTTTCTCTTCCTATGTCATTTTCTATTTGAATAGGAATTATTCTACATAACTGAATTAATAAAACTAATTTTATATTTGCTCATCTTGTTCCTATCGGAACCCCAACCTTATTAATACCCTTAATGGTAATTATTGAAACTATCAGAAATTTAATTCGACCAGGAACTTTAGCTATTCGTCTATCTGCAAACATAATTGCTGGCCACTTACTTTTCAGATTATTAGGTTCTACAGGATCTAACTTAAATTTTTATCTTATTATTTTATTAATTCTAATTCAAATTTTATTATTTATATTAGAAATAGCTGTTTCTACAATTCAATCTTATGTATTCACAATATTAAGATCTTTATATTCAAATGAAAATATTCCACACTTAAGACCTTTAAAATGATTAAATATATATATATTTTTAATTATTTGAATATTAATTTTTATTGTAAAAATAAATTTCACAATACATTTTAATCCTGATAAAAAAAAAATTAAAATTTTTGATAAACAAATAAATTGAAAAATTTTAATTGTATTGTCCAAATGATTTTACTCCACAAATCACAAAGATATTGGCTTACTATACTTTGTTTTTGGATTGTGGTCAGGAATAGTAGGCTCAGCATTAAGAATAATTATTCGAATAGAATTAAGAGCCCCAGGTAAATTAATTGGCAATGACCAAATTTATAATACTATTGTTACTGCCCATGCTTTTATTATAATTTTTTTTATAGTTATACCATTTATAATTGGAGGATTCGGAAATTGGCTTGTACCCTTAATATTAACAGCCCCTGATATAGCTTTTCCTCGAATAAATAATATAAGATTTTGACTCTTACCCCCTTCTTTAGCCTTATTAATTATAAGAAATATTATTGGATCAGGTGTTGGAACAGGATGAACTCTTTATCCTCCTTTATCATCTAATTTAGGGCATAACTCACCTTCTGTAGATTTAAGAATTTTTGCTCTTCATATTGCTGGAATTTCTTCTATCATAGGAGCTATTAATTTTATTGTTACAATTTTTAATATACACACAAAAACACCAACTTTAAATTTTATTTCCCTTTTTGCATGGGCAGTTTTAATTACTGCAATCTTACTACTTTTATCTTTACCTGTACTTGCAGGTGCAATTACTATACTTCTTACTGATCGAAATTTCAATACTTCATTTTTTGACCCTGCTGGGGGTGGAGATCCAATTTTATATCAACACTTATTTTGATTTTTTGGTCATCCAGAAGTATATATTTTAATTTTACCCGGATTTGGTATTATTTCTCATATTATTACCAATGAATCTAGAAAAAAAGAAATTTTTGGAACCTTAGGAATAATTTATGCTATAATTACTATCGGGATTTTAGGTTTTATTGTTTGAGCACATCACATATTTACTGTTGGTTTAGATGTTGATACTCGGGCTTATTTTACTTCTGCAACAATAATTATTGCAATTCCAACAGGAATTAAAGTATTTAGTTGACTTGCTACTATTTATGGTTCAAAAATCAACTATACCCCTGCAATAATTTGAAGAATGGGATTTATTTTTTTATTCACTTTAGGTGGATTAACAGGAATTATCCTTTCCAATTCATCTCTAGATATTATTCTGCATGATACATACTATGTGATTGGTCATTTTCATTATGTCTTATCAATAGGTGCTGTTTTTGCTATCATTGCAGGTTTTATTTATTGATTTCCTTTATTTTTTGGATTTACTTTAAATAAAAAAATACTAAAAACTCAATTTATATGTATATTCTTAGGTGTAAATTTAACTTTTTTTCCTCATCATTTTCTTGGTTTAAATGGATTTCCTCGACGATATTCTGATTATCCAGATATATATATATGTTGAAATACCCTATCTTCTATAGGATCATTAATTTCTTTTATAGCTTTAATTTTTATAATCTTTATTATTTGAGAGGCTTTTGTCTCCCAACGTATTGCATTATTTAAATTTTTTATATCCACAAATATTGAATGATTTCATTTTATACCCCCAAAATCTCATTCATATTGAGAAATTCCATCTCTATCAAAAAAATTAATTCACACCTGAAATAATTATTTTATTCAAGATTCAAATTCACCTAATATAGATCAATTAATTTTTTTTCATGATTTAACTTTAACAATTATTATTCTTATTACCAGTTGTATTATTTATATATTTTATTTTTTAATTACAAATAAATTAATTGATCGATTCATAATTAATGAACATTTAATTGAATTAATTTGAACAATTATTCCAATATTAACTCTTTTATTTATTGCTGCTCCATCCTTAAAAATTTTATATTTACTTGAAGAAAGTTCTTCTCCTATTATTTCTTTAAAAACTATTGGTCATCAATGATATTGACAATATGAATTATCAGATTATTTAAATATTGAATTTGACTCATTTATACAAAATTATGATTCATCCACACCTTGAATAGCTCGTCTATTAGATGTTGATAATCGAGTTATTTTACCATTTAATTCTTCTATCCGTTTATTATTCACCTCCACAGACGTAATTCATTCATGAACAATTCCTGCCTTAGGAATTAAAATAGATGCAACTCCTGGTCGAATTAATCAAGCATTACTATTTATGAATCGACCAGGTTTATTTTTTGGTCAATGTTCTGAAATTTGTGGGGCTAATCATTCATTTATACCTATTGTAATTGAATCAACAAATTTAAATTACTTTATTAATTGAATAAAATCTTTTATGAATTTATCCAACCATCCCTATCATATTGTTTCTATTAGACCTTGACCAATTTTTTTATCTTTTAATATTATATTTTTATTTATTGGAATAATTAAATGATTTTATTTCCAAAATTTTTATTTAATTATTTCAAGAATAATTTTAATGATACTAATTTTATTTCAATGATGACGAGATGTAATTCGTGAAGGAACTTATCAAGGATGCCATACATCATATGTTATAAAAAATCTACGTTTAGGAATAATTTTATTTATTACTTCAGAAATTTTTTTTTTTATTTCATTATTTTGAGCTTATTTTCATTCTTCATTAGCACCAAGAATTGAAATTGGTTTAATATGACCCCCAAAAGGAATTAAAATATTCAATCCTTATGATATTCCTCTATTAAATTCAATTATTCTAATTTCTTCTGGAATAACTATTTCATGATCCCACTATAGAATAATTTCAAATAAATTTAAAAAATCTTTTTTTAGATTAATTCAAACTATTATTTTAGGCTTTATTTTTTCATTTTTTCAATATATCGAATATTACCAAGCTCCTTTTACAATCTCAGATTCCTGTTTTGGTTCAATCTTTTTTTTAACAACAGGTTTTCATGGTATTCATGTTATTATTGGTAATATATTTTTAATAATCTGTGCTTTACGAATTTTTTTAAATCATTTCTCTAAAAATCACCATTTAGGATTTGAAGCTGCTATCTGATATTGACATTTTGTTGATATTGTATGATTATTTGTTTATACCTGAATTTATTGATGATCATTTATAAATTCAATGAATAAATCTATATTAAAAACACATCCTTTATTAAAATTTCTATCTAATTCCTTAATTTTTTTACCAACTCCTTTAAATATTAATTATTGATGAAATATTGGATCTTTATTAGGTCTATGTTTAATAATTCAAATTATTTCTGGTCTATTTTTATCAATACATTATACTCCTTCTATTGACCAAGCATTCAATAGAGTAATTCATATCATAAAAGATATTAATTACGGATGATTAATACGTTTAATTCACATAAATGGAGCATCTTTATTTTTTATTTGTTTATATATTCATATTGGTCGAGGTATTTATTATAATTCTTTTATACTAACACAAACTTGATCAATTGGTGTAATTATTTTTTTACTAACTATAGCAACAGCTTTTTTAGGATATGTTTTACCTTGAGGTCAAATATCTTTATGAGGAGCAACAGTAATTACAAATTTAATTTCCGCTATTCCATACCTTGGACAATATATTGTAAACTGAATTTGAGGAGGATTTTCCATTAGAAATCCAACATTAAATCGATTTTATTCTTTACACTTTATTTTACCTTTTATTATTCTATTTATAGTTGTCATTCATTTAATATTTCTACACCAATCAGGATCAAATAATCCATTAGGATCTTATAGAAATTTAAATAAAATTATTTTTCATCCTTATTTTATTATTAAAGATTCAATTACTTTTATTATATTAATTATTATATTTTTAATTTTTATTTTACAATTTCCTTATTTATTAGGAGACCCTGACAATTTTACCCCTGCAAATCCTTTAATTACACCCTCTCATATTAAACCTGAATGATATTTCTTATTTGCTTATGCTATCCTTCGTGCAATCCCAAATAAATTAGGGGGAGTTATAGCTTTATTAATATCAATCTTAATTCTAATAACTTTACCTTGAATTAATAAATTATATACAAAATCACCTAAATTTAATCCTTTAAATCAAACATTATTCTGAATATTTTTTTCTTCATTTATTATATTAACATGATTAGGAGGTAAAGAAATTGAGTACCCTTTCATTCAATTAAGCCAAATCTACACTATTATATATTTTAGATTTTTTTTATTAATAAATTTTATTAATAAAATATGAAATAAATTTATTTTCTTTAAAAATTTTATGTTTTATTTAATTTTAATTATAGGATCATTAGTAAGAGTTGCATTTATTACTTTATTAGAACGGAAAGTTTTAGGGTATATTCAGAATCGAAAAGGCCCAAATAAGGTAGGTATTCAAGGAATTTTACAACCTTTTAGAGATGCAATTAAATTATTTTTAAAAGAAAATATTAAGTTAATTAAGGTTAATTATTTAATATATTATTTTAGTCCTTTGATTGGTTTTTTTTTAGCTATAGCTATATTATTAGGAATAATAAATTTATTAAATTTGATTTTAATTGAGTTTTCAATATTGTATTTTTTATGTTGTTTAAGAATTTTAGTTTATACAGTTATAATTGGTGGATGATCTTCTAATTCAAATTATTCTTTGTTAGGAGGTATTCGTTCAATTATTCAATCTTTATCTTATGAAGTTTCTTTATTTTTATTATTTTTTTGTTTATTTATTTATGTAGAGAGGTATAATTTAATTAGATTTAATAGATTTTTTAATTATAGGAAATTATTTTTTTTTAATATACCTTTAAGATTAATATTTTTTATTAGAATTTTAGCTGATTTAAATCGAATTCCATTTGATTTAATTGAGGGGGAGTCAGAGTTAGTGTCAGGGTTTAATACTGAGTATATGAGAGGAAGATTTGCTTTATTTTTTTTAGGTGAGTATTTAATAATTTTGATTTTTAGTATTTGAATTTCTTTATTATTGTTTAATAGACAAATTTTTTCTTTAGTTTTTTTAATTCAAGTATTAATAATAGTATTTTTAATTATTTTAATTCGGGGGATTTTACCTCGAATTCGTTATGATTGAATAATATATTTATGTTGATATGAAATTTTACCTTTAGTTATATTTATTTTATATTTTTTAATTATTATTAAATATTTAAGATTTATTTCTTTAAATTTAATTTCTTTAATAACGTCAAACTTAATTCATTTATGATTTTTATTAGAAATTAATTTATTAATTTTTTTATTCTTAATAACCAAAACCATAAAATATTTTTCTTTAATACCTTCTTTCTTCTTTATTCAAGCAATTTCTAGATTAATGATTATTTGAATTTTTAACCTAAATTTTCTTTCTATAAATTATTCCCTAATTGAATTTATTTTTTTTTTATCAATCTCTATAAAACTAGGACTTTTTCCATTTACATGATTACCCCCCATTTTTTTTAAATATATAAATTGAAATATAATTTTCTTATTCTCAACATTACAAAAATTTATTCCATTTATAATTATTAAAAATTTTAATTTTAACTATAAATTTCTTTTTTATATTTGTTTATATTCAATTATTCTCTCAACAATAAAAGCAATTTTTTCAGAAAATATTAAATCTATCATAGCATACTCATCAATTAATAATTCTGCTTGAATAATTATTATTATTTTAATTGACACAATAATATTCCAACTATATTTTTTATTTTATTTAATTTTAATATTTTTAATAAAAAATTTCTTTAATCAAATAGATATATCTTACATATCTGATATTTTAATTTATGAAAATTCAAATGTATTAATATACTTTATTTTAATAATTTTTAGACTAAGAATAATTCCACCTTTTTGTTCTTTTATCCCAAAAGTTAGAAGTATTTTAATCTTGATCAAAATAAATATATTGATAATAACATTAATTTTAACAATTTGTTCTATTTTATCTATTTTAATATATTTAACAATTATAATTAAATTACTACTCTACTTTTATTTAAAATATAAAATTAAATATTTTTTGAAATCACAATATAATTATATTTCACTATTTATAATTAGATTTATATTTCCTACTTTTTGATTCATATATTATTTATTAATTATTCTTAAATTATTATTATTAATATCAACACCTATTATTATTGTTATTTTACTTATTTTAATTAATTTATTTTTTTCTAAAAAATCTATCTTAGACCGAGAAAAACCTTCACCTTTTGAATGTGGATTTAATCCAATTACTAATGCTCGATTACCCTTTACAATTCAATTTTTTATTATTATAATTATCTTTTTAATTTTTGATATTGAAATTATTATTTTAATTCCTTTAATTCCATCATTTAAACTTAACATAAATCTATTTACTTGATTTATTTCTTCTTTAATTATTATCTTTATTTTATTTTTTGGTTTAATCTATGAATGAAATGAACAATCAACAATTTGAATTAAAATAATTAATTATTATATTTTAAATTTTATTTTGTTATTTATAGTATTAATTCTTATAGTAAAGTTTTTTTTTCATTTTATAATAATATTAATATGTTTAGAATTCTTAGTTTTAACAATTATAAATAGAATTTTTATGAATTTATATATTGATAATATAGAAGTTTATTATTTAATAATAATAGTATTTTTTGTTATTGAAAGAGTTTTAGGATTAGTTCTTTTAGTTTGTATAATTTGTTATAAGGGAACCGATCATATAAAAAATTTAAATTTATTAATATGAATAAAGTTTTTATTATTTATAGTTTTTAGATTTGGTTTAATAAATTTTAGTTTTGGAAATTTATATATAATTTGTTTTTTATTAATATTTTTTCTAATTTTGAATGTAAATTTAATTTTTAATTTTTGGGTAGAGATTTATTCAATTTTTTCTATTGATTTTTATGCATTTTATTTAATTTTATTAAGAATTTGATTAATTGGGATTATATTAATAATTAAAATAAATAAGATAATAATAATTTTAATTATAAGTTTATTAGTTATTTTATTTTTAAGATTTTCTGTTTTTAATTTTTTATTATTTTATTTTTTATTTGAAGTTAGTTTAATTCCAATTTTTTTAATAATTATATTTGATGGTTATACATTTGAGCGTATTGAAGCTGTTATATATATATTTTTTTTTACATTAATTTCTTCAATGCCTTTTTTAATTATTTTATTAGATTTTTATCAATTTTTTAATACTTTAATATTTTATATATTAGATTATTTAAAGTTTAAGATATGGAAAGTAAGATTTATTATTATAATATTAGTATTTTTTGTTAAATTACCATTATTTATTTTTCATATTTGATTACCTAAAGCTCATGTTGAAGCTCCAGTTTATGGATCAATAATTTTGGCAGGAGTTTTATTAAAATTAGGGGGATATGGAATATTACGAATAGTACAATTTTTTTATTTAAATTTAATAGAGGTTATAATATATTATATTTCCATTGGGTTAATTAGAGGTGTAGTATTAAGATTTTTATGTATAATTCAAATTGATATAAAAATATTAGTAGCTTATTCGTCAGTAGTTCATATAAGAATGTTAGTAGCTAGATTATCAACAATAAGAAAAATTGGGCTTGTAGGATCTTATTTAATAATAATTGGTCATGGGTTATGTTCTTCAGGTTTATTTTATTTGGTAAATTTAAGTTATAAACGTATAGGAAGGCGTTTAATGTTTATAAATAAAGGTTTAATTAATTTAAATTCAACTTTAAGTATATGATGATTTTTAATATGTATAGGAAATTTTTCTGCCCCAATTTCTTTAAGATTATTAGGAGAAATTTTTATATTAATAAGATTAATCTCTTTGGATTTATTTTTAATAATTTATTTAATAATTATATGTTTTTTAAGTGTTGCTTATTCTTTATATTTATTTAGATTTACACAACATGGAAATATAAATTTTATAAATTTTAGTTTTTTAAGAATTTCTGTAAAGGAGTTTATAATTATTTTTATTCATTGATTTCCATTAAATACATTAATTTTTGGGATAAATTTGTTTATAATTATTATTATTTATTTATATATTTATTTATTAATATTTTGTAGAATTAGTATATTTATTTTGGCTTTATTATTTATATATTTAAAATTGAGTTTATTTTTTTATTGAAAAATTTTAAATTTAAATTCATTTTTTATTGAATTTATTTTTTATATTGATTGGATTTCATTAATTTTTTTAAGAACTGTAAGGTTAATTTCTAGATTTGTTTTAATATATAGAATTTTTTATATAATAGAGGATAAAACATTAGATCGATTTTTTTATTTAGTTTTGATATTTATTATAAGAATATTTTTAATGATTTTAAGACCAAATATTGTAAGAATTTTAGTTGGATGAGATGGATTGGGGTTAGTTTCTTATGCATTAATTATTTATTATCAAAATTGAAAGTCTTATAGAAGAGGTATAGTAACAGTATTATTAAATCGTTTAGGAGATGTTGGAATTTTAATAATAATTAGTTTATTAATAATTAAAGGTTCTTGAAATTTAATATTTTATTTTAATGAGATGTCAATAGTAATTATATTATTAGTTTTTAGAGCTTGTACAAAAAGTGCTCAATTACCTTTTTCAGTTTGATTACCTTTAGCTATAGCAGCTCCTACTCCTGTTTCTTCACTAGTTCATTCATCAACTCTAGTAACTGCTGGAGTTTATTTAATAATTCGTTTTAATTTTTTTTTAGAAGATGAAATTAGAGATTTTTTAATATTTATTTCTAGATTAACAATATTTATATCTGGTTTAGTAGCTAATTTTGAAACTGATTTAAAAAAAATTATTGCATTATCAACTTTAAGACAGTTAGGGTTAATGATAAGAATTTTGTCTTTTGGAGAAGTTAATTTAGGTTTTTTTCATTTAATTATGCATGCATTATTTAAGTCTTTATTATTTATATGTAGAGGAATTATTATTCATTTAATGATAAATAATCAAGATATTCGTTTAATAGGAGGTTTAATTAATTTTTATCCCTATTTAAGAATTATTTTTTTATTTGCTTCTATATCCTTATGTGGATTACCTTTTCTTTCTGGATTTTATTCAAAAGATTTAATTATAGAGATATTTTTAATAAGAAAAATAAATTTAATTAGTTTAATAGTTATTTTTATTTCTACAATATTCACAATTTCTTATAGAGTTCGTTTAATTTATTTAGTTTATTTAAGAAATTTAAATGAATTAAATTATTTTTTTTTAAAGAATGAGAATAATTTTATAATAATATCAATATTAATTTTGTTTATATTATCAATTTTTGGTGGATTTATATTTATTAATTTTTTTTTTTATAGTGAAAAGATTATTATTTTAAAATTTTTAGAAAAAAATTTAATTTTTTTAATTTGTTTTTTTGGTATTTTGTTAGGATATTTTTATTCACAAAAAGAAATAAATTTTTCATTAATTCAAAATATTTTTTTTAGAAAGATATTTGGTTTAGAATTTATTTTAAATAATTTTTATGAAGGGGTAATAAAACAATCTTTTTATTTATATAAAATTGATAAAGGATTTTTTGAATTTTTACAAATTTTTAGATTTAAAATTAATTTAATTATAGTTTATAATTTTTTTTCTTATTTTATTTTTTCATTAAATAAAATTTTATTATATTTTATTTTTTTAATTTTAGTAATTGTTATTTTTTGGTTTCTATTAATTACTACTATTGTAATTTTAATCTTTTATCCATTCTTAAGTCTATTAAGAATATTAACTATTTTATTAATTTATTCTACCTTAATTTCTTTAAATTTAACTAAATTTACATCTTCCTCATTAAGATCTTATTTAACTTTTCTTATATTTACAGGAGGAATTATAGTTCTATTTACATTTTTCTTAAGATTAATCTCCAATATTCAAATTTATAAAAAATTCTTTATAATATATTTTTTATTTATTAGAATAACATTATTTATTATATTAAGAATTATACTTTGAGAGACCCATTTAAGATATATATTTAATTTTCATTTAAATTATAATTTTTTATCTTTACCAGATATTTATTTCTCATTTAATTTATTTAACTTTAATCATCTTTACAAATTTCCTAAAAATTTAATAATAATATTTTTAATCATTTACCTTCTTTTAGCACTGATCCTATTAGTAAAATTATCTTTTTCTAATAAAAAACCTCTTCGATCAACTAATAATAAATTTAATTAATTTAAATTAGTAGATATTGAAATTTTTTTTTATAAAAAAAATTTAATTTTTGTTTTGAAATTAATTTTCGAATGATCATAATAAATAATTTTTTAAATTTAAATAAATAGATTTTTTTAGTATTAAAATTTATAGCAATTAACGATAGTTAAACTTAGATATTTATGATAATTAATGGTCAATTTAGTGCCAGCCACAGCGGTTAAACTAAGATTAAAAGTTAATTACTTCAATATGTAATAAAATAGAAAATATTATAAAATTTATTATAGTATTAATTTAGAATTGTATGAAAAAAATAAATTTTTAACGGTGAAATGTAAAAAATTTAATAAAATATAATTTATAAAAATTTAATTAAAAAAATTATTAGATAAACTAGGATTAGATACCCTATTATAATAATGG-AAAAAATTAAATGTTAAAGTATTAAATGATATATCATTAAATTTATGAAATTTGGCGGTATTTTATCCAAGTTAGGGGAACCTGTTGAGTAATTGATGGTCCACGATAAGATCTACTTAATTTAATACTCGTGTATTGCTGTTTTTAGATATATTTTGACTATATTATCATAATTTATATCAATAAAAGTAAAATAATTCAAGTCAAAATACGGTTTAGTTAAGATCAAATGGGTTACAATAATTTAAAATTATACGGATTTTAAAATTTAATTTTTAAATGAAGGCGGACTTAAAAGTAAAATTAATAAATTAATTAATTTGAAGTTTGTTTGAAATATGTACAAATTGCCCGTCACTTCCAATAAAATGGAACAAGTCGTAACAAAGTTTAGGTATCGGAAGATGCTTATAGATAATAGTTGTAAAATTTGATGAAAATAATTTATTTATATTAAATAGAGTAATAATTAAATATTTGTTAGTTTTAGTAGAAATTTTTAATAAATAAGTTTTATTATAATTTTGTTGTAAAGAAATTGATGATGATAAAATGAATTTTTTTCTTCTTAAAAAAATAAAAAGTAAATTTAATTAATTGTACCTTTTGTATCAGGAGTTATTAAGTAGATTTATTAGAATTTAATATATCTCGAATTTTAAAGATCTAGATTATAATGTTAGTTAATATTGAACTATTATTAATAATTTTAATTTAGTAGTGAAATGTTTACCCGATTTAAAAGATATCTAGTTTTTTTAGAGTTGAATTTAATTCAGTATTTAATTTGTATAAAAGTAAATTTTAAGTAAATTTATAAATTTAAATAAAATTATTTTAGGGATTAGCTTAAAATATTTTAATAATTTAATTTAATTTAAGTTTTTAAATGTATTTATAGTAATAAAAATTTTTAATAAGTATGTTATAATTTATAAATAATTTAAATTTAATTTTAAGTGAAAATTTTAAAATTCTATGAAAAAAATTATTTTAATTATGAAAATTAAGATATAATGATAATATTAGTAAATTTTATTTTGTTAGAGTAATTAATATATTTAAAATTGATATTAAAGAACTAGACAAAATTTTGTATTCGCCTGTTTATCAAAAACATGGTTTGTAGATAATAATTATAAATCGACTCTGCCCAATGAAATAATATTTTTAATGGCTGCGGTAGCCTGACCGTACAAAGGTAGCAAAATCAATAGTTTTTTAATTGAAAGCTGGAATGAATGAGTTGATGAAATATAAATTGTTTCAATATTAATAATTGAAATTAAAATTTGAGTTAAAATGCTTAAATTTTATTATTAGACGATAAGACCCTATAGAATTTTATAAAATTTAAGTAAAGAAAATTTTTTGTAAGATGAGGTTTTTTACTTAATTATATTTAGTTGGGATGATTATAAAATTTAATGAACTTTTAATTTTTTTAAAAACATTAATTAATGAATTTTTGATTATTATTATAATTTAGAGAAAGAATTACCTTAGGGATAACAGCGTAATATTTTTGGAGAGATCAAATTGATAAAAATGTTTGCGACCTCGATGTTGAATTATGATATAATTTAGGTGCAGGAGTTTAAATTGTTAGTCTGTTCGACTATTAAAATCATACATGATTTGAGTTCAGATCGGTGTAAGCCAGATCGGTTTCTATCTATAATAAATAAAAATTTTTTTGTACGAAAGGACTTAAAATTTGAAATATATTTTTAAAAAAATAATGAATAAGATTAATTTTATTATATTTTGTATTATAATT
>R11
ATGTTTACAAATCTTTTTTCAATTTTTGACCCTAATTCATCAATTAACCTCTCATTAAATTGACTAGCAATCTCTATTTCATTTTTAATATTCCCAAAAATTTATTGATTAAAACAAAATAAAATAAATTTAGTAACTAAATTAATTTTAATATTTTTATTTAATGAAATAACCAAATTAATCCAAAAAAAAAATCACAATAATATTTTTTTTTTTATAATGATTTTTTTTTTAATTTTAATTATAAATTTTATAGGTTTATTCCCCTATATTTTTACTCCTTCTAGACATTTAACTGTTTCTCTTCCTATATCATTTTCTATTTGAATAGGAATTATTCTACATAATTGAATTAATAAAACTAATTTTATATTTGCTCATCTTGTTCCTATTGGGACTCCAACCTTATTAATACCCTTAATGGTAATTATTGAAACTATCAGAAATTTAATTCGACCGGGAACTTTAGCTATTCGTCTATCTGCAAACATAATTGCTGGTCACTTACTTTTTAGACTATTAGGTTCTACAGGATCTAACTTAAATTTTTATCTTATTATTTTATTAATTCTAATTCAAATTTTATTATTTATATTAGAAATAGCTGTTTCTTCAATTCAATCTTATGTATTCACAATATTAAGATCTTTATATTCAAATGAAAATATTCCACACTTAAGACCTTTAAAATGATTAAATATATATATATTTTTAATTATTTGAATATTAATTTTTATTGTAAAAATAAATTTCACAATACATTTTAATCCTGATAAAAAAAAAATTAAAATTTTTGATAAACAAATAAATTGAAAAATTTTGATTGTATTGTCAAAATGATTTTACTCCACAAATCACAAAGATATTGGCTTACTATACTTTGTTTTTGGATTGTGGTCAGGAATAGTGGGCTCAGCATTAAGAATAATTATTCGAATAGAATTAAGAGCTCCAGGTAAATTAATTGGCAATGACCAAATTTATAATACTATTGTTACTGCCCATGCTTTTATTATAATTTTTTTTATAGTTATACCATTTATAATTGGAGGATTCGGAAATTGGCTTGTACCCTTAATATTAACAGCCCCTGATATAGCTTTTCCTCGAATAAATAATATAAGATTTTGACTCTTACCACCTTCTTTAGCCTTATTAATTATAAGAAATATTATCGGATCAGGTGTCGGGACAGGATGAACTCTTTATCCTCCTTTATCATCTAATTTAGGACATAATTCACCTTCTGTAGATTTAAGAATTTTTGCTCTTCATATTGCTGGAATTTCTTCTATCATAGGAGCTATTAATTTTATTGTCACAATTTTTAATATACACACAAAAACACCAACTTTAAATTTTATTTCCCTTTTTGCATGGGCAGTTTTAATTACTGCAATCTTACTACTTTTATCTTTACCTGTACTTGCAGGTGCAATTACTATACTTCTTACTGATCGAAATTTCAATACTTCATTTTTTGACCCTGCTGGAGGAGGAGATCCAATTTTATATCAACACTTATTTTGATTTTTTGGTCATCCAGAAGTTTATATTTTAATTTTACCCGGATTTGGTATTATTTCTCATATTATTACCAATGAATCTAGAAAAAAAGAAATTTTTGGAACCTTAGGAATAATTTATGCTATAATTACTATCGGGATTTTAGGTTTTATTGTTTGAGCACATCACATATTTACTGTTGGTTTAGATGTTGATACTCGGGCTTATTTTACTTCTGCAACAATAATTATTGCAATTCCAACAGGAATTAAAGTATTTAGTTGACTTGCTACTATTTATGGTTCAAAAATCAACTATACCCCTGCAATAATTTGAAGAATGGGATTTATTTTTTTATTCACTTTAGGTGGATTAACAGGAATTATCCTTTCCAATTCATCTCTAGATATTATTCTGCATGATACATACTATGTGATTGGTCATTTTCATTATGTCTTATCAATAGGTGCTGTTTTTGCTATCATTGCAGGTTTTATTTATTGATTTCCTTTATTTTTTGGATTTACTTTAAATAAAAAAATACTAAAAACTCAATTTATATGTATATTCTTAGGTGTAAATTTAACTTTTTTTCCTCATCATTTTCTTGGTTTAAATGGATTTCCTCGACGATATTCTGACTACCCAGATATATATATATGTTGAAATACCCTATCCTCTATAGGATCATTAATTTCTTTTATAGCTTTAATTTTTATAATCTTTATTATTTGAGAGGCTTTTGTCTCCCAACGTATTGCATTATTTAAATTTTTTATATCCACAAATATTGAATGATTTCATTTTATACCCCCGAAATCTCATTCATATTGAGAAATTCCATCTCTATCAAAAAAATTAATTCACACCTGAAATAATTATTTTATTCAAGATTCAAATTCACCTAATATAGATCAATTAATTTTTTTTCATGATTTAACTTTAACAATTATTATTCTTATTACCAGTTGTATTATTTATATATTTTATTTTTTAATTACAAATAAATTAATTGATCGATTCATAATTAATGAACATTTAATTGAATTAATTTGAACAATTATTCCAATATTAACTCTTTTATTTATTGCTGCCCCATCCTTAAAAATTTTATATTTACTTGAAGAAAGTTCTTCTCCTATTATTTCTTTAAAAACTATTGGTCATCAATGATATTGACAATACGAATTATCAGATTATTTAAATATTGAATTTGATTCATTTATACAAAATTATGATTCATCCACACCTTGAATAGCTCGTCTATTAGATGTTGATAATCGAGTTATTTTACCATTTAATTCTTCTATCCGTTTATTATTTACCTCCACAGACGTAATTCATTCATGAACAATTCCTGCCTTAGGAATTAAAATAGATGCAACTCCTGGTCGAATTAATCAAGCATTACTATTTATGAATCGACCAGGTTTATTTTTTGGTCAATGTTCTGAAATTTGTGGGGCTAATCATTCATTTATACCTATTGTAATTGAATCAACAAATTTAAATTACTTTATTAATTGAATAAAATCTTTTATGAATTTATCCAACCATCCCTATCATATTGTTTCTATTAGACCTTGACCAATTTTTTTATCTTTTAATATTATATTTTTATTTATTGGAATAATTAAATGATTTTATTTCCAAAATTTTTATTTAATTATTTCAAGAATAATTTTAATGATACTAATTTTATTTCAATGATGACGAGATGTAATTCGTGAAGGAACTTATCAAGGATGCCATACATCATATGTTATAAAAAATCTACGCTTAGGGATAATTTTATTTATTACCTCAGAAATTTTTTTTTTTATTTCATTATTTTGAGCTTATTTTCATTCTTCATTAGCACCAAGAATTGAAATTGGTTTGATATGACCCCCAAAAGGAATTAAAATATTCAATCCTTATGATATTCCTCTATTAAATTCAATTATTCTAATTTCTTCTGGAATAACTATTTCATGATCCCACTATAGAATAATTTCAAATAAATTTAAAAAATCTTTTTTTAGATTAATTCAAACTATTATTTTAGGCTTTATTTTTTCATTTTTTCAATATATCGAATATTACCAAGCTCCTTTTACAATCTCAGATTCCTGTTTTGGTTCAATCTTTTTTTTAACCACAGGTTTTCATGGTATTCATGTTATTATTGGTAATATATTTTTAATAATTTGTGCTTTACGAATTTTTTTAAATCATTTCTCTAAAAATCACCATTTAGGATTTGAAGCTGCTATCTGATATTGACATTTTGTTGATATTGTATGATTATTTGTTTATACCTGAATTTATTGATGATCATTTATAAATTCAATGAATAAATCTATATTAAAAACACATCCTCTATTAAAATTTCTATCTAATTCCTTAATTTTTTTACCAACTCCTTTAAATATTAATTATTGATGAAATATTGGATCTTTATTAGGTCTATGTTTAATAATTCAAATTATTTCTGGCCTATTTTTATCAATACATTATACTCCTTCTATTGACCAAGCATTCAATAGAGTAATCCATATCATAAAAGATATTAATTATGGATGATTAATACGTTTAATTCACATAAATGGGGCATCTTTATTTTTTATTTGTTTATATATTCATATTGGTCGAGGTATTTATTATAATTCTTTTATACTAACACAAACTTGATCAATTGGTGTAATTATTTTTTTACTAACTATAGCAACAGCTTTTTTAGGATATGTTTTACCTTGAGGTCAAATATCTTTATGGGGAGCAACAGTAATTACAAATTTAATTTCCGCTATTCCATATCTTGGACAATATATTGTAAACTGAATTTGAGGGGGATTTTCCATTAGAAATCCAACATTAAATCGATTTTATTCTTTACACTTTATTTTACCTTTTATTATTCTATTTATAGTTGTCATTCATTTAATATTTCTACATCAATCAGGATCAAATAATCCATTAGGATCTTATAGAAACTTAAATAAAATTATTTTTCATCCTTATTTTATTATTAAAGATTCAATTACTTTTATTATATTAATTATTATATTTTTAATTTTTATTTTACAATTTCCCTATTTATTAGGAGACCCTGACAATTTTACCCCTGCAAATCCTTTAATTACACCTTCTCATATTAAACCTGAATGATATTTCTTATTTGCTTATGCTATTCTTCGTGCAATCCCAAATAAATTGGGAGGAGTTTTAGCTTTATTAAGATCAATCTTAATTCTAATAACTTTACCTTGAATTAATAAATTATATACAAAATCACCTAAATTTAATCCTTTAAATCAAACATTATTCTGAATATTTTTTTCTTCATTTATTATATTAACATGATTAGGAGGTAAAGAAATTGAGTATCCTTTCATTCAATTAAGCCAAATCTATACTATTATATATTTTAGATTTTTTTTATTAATAAATTTTATTAATAAAATATGAAATAAATTTATTTTCTTTAAAAATTTTATGTTTTATTTAATTTTAATTATAGGATCATTAGTAAGAGTTGCATTTATTACTTTATTAGAACGGAAAGTTTTAGGGTATATTCAGAATCGAAAAGGTCCAAATAAGGTAGGTATTCAAGGAATTTTACAACCTTTTAGAGATGCAATTAAATTATTTTTAAAAGAAAATATTAAGTTAATTAAGGTTAATTATTTAATATATTATTTTAGTCCTTTGATTGGTTTTTTTTTAGCTATAGCTATATTATTAGGAATAATAAATTTATTAAATTTGATTTTAATTGAGTTTTCAATATTGTATTTTTTATGTTGTTTAAGAATTTTAGTTTATACAGTTATAATTGGTGGATGATCTTCTAATTCAAATTATTCTTTGTTAGGAGGTATTCGTTCAATTATTCAATCTTTATCTTATGAAGTTTCTTTATTTTTATTATTTTTTTGTTTATTTATTTATGTAGAGAGGTATAATTTAATTAGATTTAATAGATTTTTTAATTATAGGAAATTATTTTTTTTTAATATACCTTTAAGATTAATATTTTTTATTAGAATTTTAGCTGATTTAAATCGAATTCCATTTGATTTAATTGAGGGGGAGTCAGAGTTAGTGTCAGGGTTTAATACTGAGTATATGAGAGGAAGATTTGCTTTATTTTTTTTAGGTGAGTATTTAATAATTTTGATTTTTAGTATTTGGATTTCTTTATTATTGTTTAATAGGCAAATTTTTTCTCTAGTTTTTTTAATTCAAGTATTAATAATAGTATTTTTAATTATTTTAATTCGGGGGATTTTACCTCGAATTCGTTATGATTGAATAATATATTTATGTTGATATGAAATTTTACCTTTAGTTATATTTATTTTATATTTTTTAATTATTATTAAATATTTAAGATTTATTTCTTTAAATTTAATTTCTTTAATAACGTCAAACTTAATTCATTTATGATTTTTATTAGAAATTAATTTATTAATTTTTTTATTCTTAATAACCAAAACCATAAAATATTTTTCTTTAATACCTTTTTTCTTCTTTATTCAAGCAATTTCTAGATTAATGATTATTTGAATTTTTAACCTAAATTTTCTTTCTATAAATTATTCCCTAATTGAATTTATTTTTTTTTTATCAATCTCTATAAAACTAGGACTTTTTCCATTTACATGATTACCCCCCATTTTTTTTAAATATATAAATTGAAATATAATTTTCTTATTCTCAACATTACAAAAATTTATTCCATTTATAATTATTAAAAATTTTAATTTTAACTATAAATTTCTTTTTTATATTTGTTTATATTCAATTATTCTCTCAACAATAAAAGCAATTTTTTCAGAAAATATTAAATCTATTATAGCATATTCATCAATTAATAATTCTGCTTGAATAATTATTATTATTTTAATTGACACAATAATATTTCAATTATATTTTTTATTTTATTTAATTTTAATATTCTTAATAAAAAATTTCTTTAATCAAATAGATATATCTTACATATCTGATATTTTAATTTATGAAAATTCAAATATATTAATATACTTTATTTTAATAATTTTTAGACTAAGAATAATTCCACCTTTTTGTTCTTTTATCCCAAAAGTTAGAAGTATTTTAATCTTGATCAAAATAAATATATTAATAATAACATTAATTTTAACAATTTGCTCTATTTTATCTATTTTAATATATTTAACAATTATAATTAAATTACTACTCTATTTTTATTTAAAATATAAAATTAAATATTTTTTGAAATCACAATATAATTATATTTCACTATTTATAATTAGATTTATATTTCCTACTTTTTGATTCATATATTATTTATTAATT---------TTGTTATTATTAATATCAACACCTATTATTATTGTTATTTTACTTATTTTAATTAATTTATTTTTTTCTAAAAAATCTATTTTAGATCGAGAAAAACCTTCACCTTTTGAATGTGGATTTAATCCAATTACTAATGCTCGATTACCCTTTACAATTCAATTTTTTATTATTATAATTATCTTTTTAATTTTTGATATTGAAATTATTATTTTAATTCCTTTAATTCCATCATTTAAACTTAACATAAATCTATTCACTTGATTTATTTCTTCTTTAATTATTATCTTTATTTTATTTTTTGGTTTAATCTATGAATGGAATGAACAATCAACAATTTGAATTAAAATAATTAATTATTATATTTTAAATTTTATTTTGTTATTTATAGTATTAATTCTTATAGTAAAGTTTTTTTTCCATTTTATAATAATATTAATATGTTTAGAATTCTTAGTTTTAACAATTATAAATAGAATTTTTATGAATTTATATGTTGATAATATAGAAGTTTATTATTTAATAATAATAGTATTTTTTGTTATTGAAAGAGTTTTAGGATTAGTTCTTTTAGTTTGTATAATTTGTTATAAGGGAACTGATCATATAAAAAATTTAAATTTATTAATATGAATAAAGTTTTTATTATTTATAGTTTTTAGATTTGGTTTAATAAATTTTAGTTTTGGAAATTTATATATAATTTGTTTTTTATTAATATTTTTTTTAATTTTGAATGTAAATTTAATTTTTAATTTTTGGGTAGAGATTTATTCAATTTTTTCTATTGATTTTTATTCATTTTATTTAATTTTATTAAGAATTTGATTAATTGGGATTATATTAATAATTAAAATAAATAAGATAATAATAATTTTAATTATAAGTTTATTAGTTATTTTATTTTTAAGATTTTCTGTTTTTAATTTTTTATTATTTTATTTTTTATTTGAAGTTAGTTTAATTCCAATTTTTTTAATAATTATATTTGATGGTTATACATTTGAGCGTATTGAAGCTGTTATATATATATTTTTTTTTACATTAATTTCTTCTATACCTTTTTTAATTATTTTATTAGATTTTTATCAATTTTTTAATACTTTAATATTTTATATATTAGATTATTTAAAGTTTAAGATATGGAAAGTAAGATTTATTATTATAATATTAGTATTTTTTGTTAAATTACCATTATTTATTTTTCATATTTGGTTACCTAAAGCTCATGTTGAAGCTCCAGTTTATGGATCAATAATTTTGGCAGGAGTTTTATTAAAATTAGGAGGATATGGAATATTACGAATAGTACAATTTTTTTATTTAAATTTAATAGAGGTTATAATATATTATGTTTCCATTGGGTTAATTAGAGGTGTAGTATTAAGATTTTTATGTATAATTCAAATTGATATAAAAATATTAGTAGCCTATTCATCAGTAGTTCATATAAGAATGTTAGTAGCTAGATTATCAACAATAAGAAAAATTGGGTTTGTAGGATCTTATTTAATAATAATTGGTCATGGGTTATGTTCTTCAGGTTTATTTTATTTGGTAAATTTAAGTTATAAACGTATTGGGAGGCGTTTAATGTTTATAAATAAAGGTTTAATTAATTTAAATTCAACTTTAAGTATATGATGATTTTTAATATGTATAGGAAATTTTTCTGCTCCAATTTCTTTAAGATTATTAGGAGAAATTTTTATATTAATAAGATTAATCTCCTTGGATTTATTTTTAATAATTTATTTAATAATTATATGTTTTTTAAGTGTTGCTTATTCTCTATATTTATTTAGATTTACACAACATGGAAATATAAATTTTATAAATTTTAGTTTTTTAAGAATTTCTGTAAAGGAGTTTATAATTATTTTTATTCATTGATTTCCATTAAATACATTAATTTTTGGAATAAATTTGTTTATAATTATTATTATTTATTTATATATTTATTTATTAATATTTTGTAGAATTAGTATATTTATTTTGGCTTTATTATTTATATATTTAAAATTGAGTTTATTTTTTTATTGAAAAATTTTAAATTTAAATTCATTTTTTATTGAATTTATTTTTTATATTGATTGGATTTCATTAATTTTTTTAAGAACTGTGAGGTTAATTTCTAGATTTGTTTTAATATATAGAATTTTTTATATGATAGAGGATAAAACATTAGATCGATTTTTTTATTTAGTTTTGATATTTATTATAAGAATATTTTTAATGATTTTAAGACCAAATATTGTAAGAATTTTAGTTGGATGAGATGGATTGGGATTAGTTTCTTATGCATTAATTATTTATTATCAAAATTGAAAGTCTTATAGAAGAGGTATAGTAACAGTATTATTAAATCGTTTAGGAGATGTTGGAATTTTAATAATAATTAGTTTATTAATAATTAAAGGTTCTTGAAATTTAATATTTTATTTTAATGAGATGTCAATAGTAATTATATTATTAGTTTTTAGAGCTTGTACAAAAAGTGCTCAATTACCTTTTTCAGTTTGATTACCTTTAGCTATAGCAGCTCCTACTCCTGTTTCTTCATTAGTTCATTCATCAACTTTAGTAACTGCTGGAGTTTATTTAATAATTCGTTTTAATTTTTTTTTAGAAGATGAAATTAGAGATTTTTTAATATTTATTTCTAGATTAACAATGTTTATATCTGGTTTAGTAGCTAATTTTGAAACTGATTTAAAAAAAATTATTGCATTATCAACTTTAAGGCAATTAGGATTAATAATAAGAATTTTGTCTTTTGGAGAAGTTAATTTAGGTTTTTTTCATTTAATTATGCATGCATTATTTAAGTCTTTATTATTTATATGTAGAGGAATTATTATTCATTTAATGATAAATAATCAAGATATTCGTTTAATAGGGGGTTTAATTAATTTTTATCCTTATTTAAGAATTATTTTTTTATTTGCTTCTATATCTTTATGTGGATTACCTTTTCTTTCTGGATTTTATTCAAAAGATTTAATTATAGAGATATTTTTAATAAGAAAAATAAATTTAATTAGTTTAATAGTTATTTTTATTTCTACAATATTTACAATTTCTTATAGAGTTCGTTTAATTTATTTAGTTTATTTAAGAAATTTAAATGAATTAAATTATTTTTTTTTAAAGAATGAAAATAATTTTATAATAATATCAATATTAATTTTGTTTATATTATCAATTTTTGGTGGATTTATATTTATTAATTTTTTTTTTTATAGTGAAAAGATTATTATTTTAAAATTTTTAGAAAAAAATTTAATTTTTTTAATTTGTTTTTTTGGTATTTTGTTAGGATATTTTTATTCGCAAAAAGAAATAAATTTTTCATTAATTCAAAATATTTTTTTTAGAAAGATATTTGGTTTAGAATTTATTTTAAATAATTTTTATGAAGGGGTTATAAAACAATCTTTTTACTTATATAAAATTGATAAAGGATTCTTTGAATTTTTACAAATTTTTAGATTTAAAATTAATTTAATTATAGTTTATAATTTTTTTTCTTATTTTATTTTTTCATTAAATAAAATTTTATTATATTTTATTTTTTTAATTTTAGTAATTGTTATTTTTTGGTTTCTATTAATTACTACTATTGTAATTTTAATCTTTTATCCATTCTTAAGTCTATTAAGAATATTAACTATTTTATTAATTTATTCTACCTTAATTTCTTTAAATTTAACTAAATTTACATCTTCCTCATTAAGATCTTATTTAACTTTTCTTATATTTACAGGAGGAATTATAGTTCTATTTACATTTTTCTTAAGATTAATCTCCAATATTCAAATCTATAAAAAATTCTTTATAATATATTTTTTATTTATTAGAGTAACATTATTTATTATATTAAGAATTATACTTTGAGAGACCCATTTAAGATATATATTTAATTTTCATTTAAATTATAATTTTTTATCTTTACCAGATATTTATTTCTCATTTAATTTATTTAACTTTAATCATCTTTACAAATTTCCTAAAAATTTAATAATAATATTTTTAATCATCTACCTTCTTTTAGCACTGATCCTATTAGTAAAATTATCTTTTTCTAATAAAAAACCTCTTCGATCAGCTAATAATAAATTTAATTAATTTAAATTAGTAGATATTGAAATTTTTTTTTATAAAAAAAATTTAATTTTTGTTTTAAAATTAATTTTCGAATGATCATAATAAATAATTTTTTAAATTTAAATAAATAGATTTTTTTAGTATTAAAATTTATAGCAATTAACGATAGTTAAACTTAGATATTTATGATAATTAATGGTCAATTTAGTGCCAGCCACAGCGGTTAAACTAAGATTAAAAGTTAATTACTTCAATATGTAATAAAATAGAAAATATTATAAAATTTATTATAGTATTAATTTAGAATTGTATGAAAAAAATAAATTTTTAACGGTGAAATGTAAAAAATTTAATAAAATATAATTTATAAAAATTTAATTAAAAAAATTATTAGATAAACTAGGATTAGATACCCTATTATAATAATGGAAAAAAATTAAATGTTAAAGTATTAAATGATATATCATTAAATTTATGAAATTTGGCGGTATTTTATCCAAGTTAGGGGAACCTGTTGAGTAATTGATGGTCCACGATAAGATCTACTTAATTTAATACTCGTGTATTGCTGTTTTTAGATATATATTGACTATATTATCATAATTTATATCAATAAAAGTAAAATAATTCAAGTCAAAATACGGTTTAGTTAAGATCAAATGGGTTACAATAATTTAAAATTATACGGATTTTAAAATTTAATTTTTAAATGAAGGTGGACTTAAAAGTAAAATTAATAAATTAATTAATTTGAAGTTTGTTTGAAATATGTACAAATTGCCCGTCACTTCCAATAAAATGGAACAAGTCGTAACAAAGTTTAGGTATCGGAAGATGCTTATAGATAATA---GTAAAATTTGATGAAAATAATTTATTTATATTAAATAGAGTAATAATTAAATATTTGTTAGTTTTAGTAGAAATTTTTAATAAATAAATTTTATTATAATTTTGTTGTAAAGAAATTGATGATGATAATATGAATTTTTTTCTTCTTAAAAAAATAAAAAGTAAATTTAATTAATTGTACCTTTTGTATCAGGAGTTATTAAGTAGATTTATTAGAATTTAATATATCTCGAATTTTAAAGATCTAGATTATAATGTTAGTTAATATTGAACTATTATTAATAATTTTAATTTAGTAGTGAAATGTTTACCCGATTTAAAAGATATCTAGTTTTTTTAGAGTTGAATTTAATTCAGTATTTAATTTGTATAAAAGTAAATTTTAAGTAAATTTATAAATTTAAATAAAATTATTTTAGGGATTAGCTTAAAATATTTTAATAATTTAATTTAATTTAAGTTTTTAAATGTATTTATAGTAATAAAAATTTTTAATAAGTATGTTATAATTTATAAATAATTTAAATTTAATTTTAAGTGAAAATTTTAAAATTCTATGAAAAAAATTATTTTAATTATGAAAATTAAGATATAATGATAATATTAGTAAATTTTATTTTGTTAGAATAATTAATATATTTAAAATTGATATTAAAGAACTAGACAAAATTTTGTATTCGCCTGTTTATCAAAAACATGGTTTGTAGATAATAATTATAAATCGACTCTGCCCAATGAAATAATATTTTTAATGGCTGCGGTAGCCTGACCGTACAAAGGTAGCAAAATCAATAGTTTTTTAATTGAAAGCTGGAATGAATGAGTTGATGAAATATAAATTGTTTCAATATTAATAATTGAAATTAAAATTTGAGTTAAAATGCTTAAATTTTATTATTAGACGATAAGACCCTATAGAATTTTATAAAATTTAAGTAAAGAAAATTTTTTGTAAGATGAGGTTTTTTACTTAATTATATTTAGTTGGGATGATTATAAAATTTAATGAACTTTTAATTTTTTTAAAAACATTAATTAATGAATTTTTGATTATTATTATAATTTAGAGAAAGAATTACCTTAGGGATAACAGCGTAATATTTTTGGAGAGATCAAATTGATAAAAATGTTTGCGACCTCGATGTTGAATTATGATATAATTTAGGTGCAGGAGTTTAAATTGTTAGTCTGTTCGACTATTAAAATCATACATGATTTGAGTTCAGATCGGTGTAAGCCAGATCGGCTTCTATCTATAATAAATAAAAATTTTTTTGTACGAAAGGACTTAAAATTTGAAATATATTTTTAAAAAAATAATGAATAAGATTAATTTTATTATATTTTGTATTATAATT
>R12
ATGTTTACAAATCTTTTTTCAATTTTTGACCCTAATTCATCAATTAACCTCTCATTAAATTGACTAGCAATCTCTATTTCATTTTTAATATTCCCAAAAATTTATTGATTAAAACAAAATAAAATAAATTTAGTAACTAAATTAATTTTAATATTTTTATTTAATGAAATAACCAAATTAATCCAAAAAAAAAATCACAATAATATTTTTTTTTTTATAATGATTTTTTTTTTAATTTTAATTATAAATTTTATAGGTTTATTCCCCTATATTTTTACTCCTTCTAGACATTTAACTGTTTCTCTTCCTATATCATTTTCTATTTGAATAGGAATTATTCTACATAATTGAATTAATAAAACTAATTTTATATTTGCTCATCTTGTTCCTATTGGGACTCCAACCTTATTAATACCCTTAATGGTAATTATTGAAACTATCAGAAATTTAATTCGACCGGGAACTTTAGCTATTCGTCTATCTGCAAACATAATTGCTGGTCACTTACTTTTTAGACTATTAGGTTCTACAGGATCTAACTTAAATTTTTATCTTATTATTTTATTAATTCTAATTCAAATTTTATTATTTATATTAGAAATAGCTGTTTCTTCAATTCAATCTTATGTATTCACAATATTAAGATCTTTATATTCAAATGAAAATATTCCACACTTAAGACCTTTAAAATGATTAAATATATATATATTTTTAATTATTTGAATATTAATTTTTATTGTAAAAATAAATTTCACAATACATTTTAATCCTGATAAAAAAAAAATTAAAATTTTTGATAAACAAATAAATTGAAAAATTTTGATTGTATTGTCAAAATGATTTTACTCCACAAATCACAAAGATATTGGCTTACTATACTTTGTTTTTGGATTGTGGTCAGGAATAGTGGGCTCAGCATTAAGAATAATTATTCGAATAGAATTAAGAGCTCCAGGTAAATTAATTGGCAATGACCAAATTTATAATACTATTGTTACTGCCCATGCTTTTATTATAATTTTTTTTATAGTTATACCATTTATAATTGGAGGATTCGGAAATTGGCTTGTACCCTTAATATTAACAGCCCCTGATATAGCTTTTCCTCGAATAAATAATATAAGATTTTGACTCTTACCACCTTCTTTAGCCTTATTAATTATAAGAAATATTATCGGATCAGGTGTCGGGACAGGATGAACTCTTTATCCTCCTTTATCATCTAATTTAGGACATAATTCACCTTCTGTAGATTTAAGAATTTTTGCTCTTCATATTGCTGGAATTTCTTCTATCATAGGAGCTATTAATTTTATTGTCACAATTTTTAATATACACACAAAAACACCAACTTTAAATTTTATTTCCCTTTTTGCATGGGCAGTTTTAATTACTGCAATCTTACTACTTTTATCTTTACCTGTACTTGCAGGTGCAATTACTATACTTCTTACTGATCGAAATTTCAATACTTCATTTTTTGACCCTGCTGGAGGAGGAGATCCAATTTTATATCAACACTTATTTTGATTTTTTGGTCATCCAGAAGTTTATATTTTAATTTTACCCGGATTTGGTATTATTTCTCATATTATTACCAATGAATCTAGAAAAAAAGAAATTTTTGGAACCTTAGGAATAATTTATGCTATAATTACTATCGGGATTTTAGGTTTTATTGTTTGAGCACATCACATATTTACTGTTGGTTTAGATGTTGATACTCGGGCTTATTTTACTTCTGCAACAATAATTATTGCAATTCCAACAGGAATTAAAGTATTTAGTTGACTTGCTACTATTTATGGTTCAAAAATCAACTATACCCCTGCAATAATTTGAAGAATGGGATTTATTTTTTTATTCACTTTAGGTGGATTAACAGGAATTATCCTTTCCAATTCATCTCTAGATATTATTCTGCATGATACATACTATGTGATTGGTCATTTTCATTATGTCTTATCAATAGGTGCTGTTTTTGCTATCATTGCAGGTTTTATTTATTGATTTCCTTTATTTTTTGGATTTACTTTAAATAAAAAAATACTAAAAACTCAATTTATATGTATATTCTTAGGTGTAAATTTAACTTTTTTTCCTCATCATTTTCTTGGTTTAAATGGATTTCCTCGACGATATTCTGACTACCCAGATATATATATATGTTGAAATACCCTATCCTCTATAGGATCATTAATTTCTTTTATAGCTTTAATTTTTATAATCTTTATTATTTGAGAGGCTTTTGTCTCCCAACGTATTGCATTATTTAAATTTTTTATATCCACAAATATTGAATGATTTCATTTTATACCCCCGAAATCTCATTCATATTGAGAAATTCCATCTCTATCAAAAAAATTAATTCACACCTGAAATAATTATTTTATTCAAGATTCAAATTCACCTAATATAGATCAATTAATTTTTTTTCATGATTTAACTTTAACAATTATTATTCTTATTACCAGTTGTATTATTTATATATTTTATTTTTTAATTACAAATAAATTAATTGATCGATTCATAATTAATGAACATTTAATTGAATTAATTTGAACAATTATTCCAATATTAACTCTTTTATTTATTGCTGCCCCATCCTTAAAAATTTTATATTTACTTGAAGAAAGTTCTTCTCCTATTATTTCTTTAAAAACTATTGGTCATCAATGATATTGACAATACGAATTATCAGATTATTTAAATATTGAATTTGATTCATTTATACAAAATTATGATTCATCCACACCTTGAATAGCTCGTCTATTAGATGTTGATAATCGAGTTATTTTACCATTTAATTCTTCTATCCGTTTATTATTTACCTCCACAGACGTAATTCATTCATGAACAATTCCTGCCTTAGGAATTAAAATAGATGCAACTCCTGGTCGAATTAATCAAGCATTACTATTTATGAATCGACCAGGTTTATTTTTTGGTCAATGTTCTGAAATTTGTGGGGCTAATCATTCATTTATACCTATTGTAATTGAATCAACAAATTTAAATTACTTTATTAATTGAATAAAATCTTTTATGAATTTATCCAACCATCCCTATCATATTGTTTCTATTAGACCTTGACCAATTTTTTTATCTTTTAATATTATATTTTTATTTATTGGAATAATTAAATGATTTTATTTCCAAAATTTTTATTTAATTATTTCAAGAATAATTTTAATGATACTAATTTTATTTCAATGATGACGAGATGTAATTCGTGAAGGAACTTATCAAGGATGCCATACATCATATGTTATAAAAAATCTACGCTTAGGGATAATTTTATTTATTACCTCAGAAATTTTTTTTTTTATTTCATTATTTTGAGCTTATTTTCATTCTTCATTAGCACCAAGAATTGAAATTGGTTTGATATGACCCCCAAAAGGAATTAAAATATTCAATCCTTATGATATTCCTCTATTAAATTCAATTATTCTAATTTCTTCTGGAATAACTATTTCATGATCCCACTATAGAATAATTTCAAATAAATTTAAAAAATCTTTTTTTAGATTAATTCAAACTATTATTTTAGGCTTTATTTTTTCATTTTTTCAATATATCGAATATTACCAAGCTCCTTTTACAATCTCAGATTCCTGTTTTGGTTCAATCTTTTTTTTAACCACAGGTTTTCATGGTATTCATGTTATTATTGGTAATATATTTTTAATAATTTGTGCTTTACGAATTTTTTTAAATCATTTCTCTAAAAATCACCATTTAGGATTTGAAGCTGCTATCTGATATTGACATTTTGTTGATATTGTATGATTATTTGTTTATACCTGAATTTATTGATGATCATTT------------------------------------------------------------------------------------------------------------------------------------------ATTCAGATCATTTCAGGTCTATTCTTATCCATGCATCGTACGTCCTCAATTGATCGAGCTTTTGATAAGGTCATTCATATTATAAAAGACATCAACTATGGATGAATAATACGATTAATTCATATAAACGGAGCTTCGTTATTCTTTATCCGTCTATATTTACATATT---CGGGGAATCTACTTGTACTCTTTTATATTAATAGAAACCTGATCAATCGGTGTAATTGTTTTCTTAACAACTATAGTTTACGCATTTTTG??TTATGTTTGTCTCTGAGGGCAGATATCTCTATCAGAAGTAATAGTAACCACAAACTTAATT------------------------------------------TGAGCT---------------------------------------------------ATTCTC?TA---------------------------------------------------------------------------------------------------------------------------------------------------------------------------------------------------------------------------------------------------------------------------------------------------------------------------------------------------------------------------------------------------------------------------------------------------------------------------------------------------------------------------------------------------------------------------------------------------AATTTTATGTTTTATTTAATTTTAATTATAGGATCATTAGTAAGAGTTGCATTTATTACTTTATTAGAACGGAAAGTTTTAGGGTATATTCAGAATCGAAAAGGTCCAAATAAGGTAGGTATTCAAGGAATTTTACAACCTTTTAGAGATGCAATTAAATTATTTTTAAAAGAAAATATTAAGTTAATTAAGGTTAATTATTTAATATATTATTTTAGTCCTTTGATTGGTTTTTTTTTAGCTATAGCTATATTATTAGGAATAATAAATTTATTAAATTTGATTTTAATTGAGTTTTCAATATTGTATTTTTTATGTTGTTTAAGAATTTTAGTTTATACAGTTATAATTGGTGGATGATCTTCTAATTCAAATTATTCTTTGTTAGGAGGTATTCGTTCAATTATTCAATCTTTATCTTATGAAGTTTCTTTATTTTTATTATTTTTTTGTTTATTTATTTATGTAGAGAGGTATAATTTAATTAGATTTAATAGATTTTTTAATTATAGGAAATTATTTTTTTTTAATATACCTTTAAGATTAATATTTTTTATTAGAATTTTAGCTGATTTAAATCGAATTCCATTTGATTTAATTGAGGGGGAGTCAGAGTTAGTGTCAGGGTTTAATACTGAGTATATGAGAGGAAGATTTGCTTTATTTTTTTTAGGTGAGTATTTAATAATTTTGATTTTTAGTATTTGGATTTCTTTATTATTGTTTAATAGGCAAATTTTTTCTCTAGTTTTTTTAATTCAAGTATTAATAATAGTATTTTTAATTATTTTAATTCGGGGGATTTTACCTCGAATTCGTTATGATTGAATAATATATTTATGTTGATATGAAATTTTACCTTTAGTTATATTTATTTTATATTTTTTAATTATTATTAAATATTTAAGATTTATTTCTTTAAATTTAATTTCTTTAATAACGTCAAACTTAATTCATTTATGATTTTTATTAGAAATTAATTTATTAATTTTTTTATTCTTAATAACCAAAACCATAAAATATTTTTCTTTAATACCTTTTTTCTTCTTTATTCAAGCAATTTCTAGATTAATGATTATTTGAATTTTTAACCTAAATTTTCTTTCTATAAATTATTCCCTAATTGAATTTATTTTTTTTTTATCAATCTCTATAAAACTAGGACTTTTTCCATTTACATGATTACCCCCCATTTTTTTTAAATATATAAATTGAAATATAATTTTCTTATTCTCAACATTACAAAAATTTATTCCATTTATAATTATTAAAAATTTTAATTTTAACTATAAATTTCTTTTTTATATTTGTTTATATTCAATTATTCTCTCAACAATAAAAGCAATTTTTTCAGAAAATATTAAATCTATTATAGCATATTCATCAATTAATAATTCTGCTTGAATAATTATTATTATTTTAATTGACACAATAATATTTCAATTATATTTTTTATTTTATTTAATTTTAATATTCTTAATAAAAAATTTCTTTAATCAAATAGATATATCTTACATATCTGATATTTTAATTTATGAAAATTCAAATATATTAATATACTTTATTTTAATAATTTTTAGACTAAGAATAATTCCACCTTTTTGTTCTTTTATCCCAAAAGTTAGAAGTATTTTAATCTTGATCAAAATAAATATATTAATAATAACATTAATTTTAACAATTTGCTCTATTTTATCTATTTTAATATATTTAACAATTATAATTAAATTACTACTCTATTTTTATTTAAAATATAAAATTAAATATTTTTTGAAATCACAATATAATTATATTTCACTATTTATAATTAGATTTATATTTCCTACTTTTTGATTCATATATTATTTATTAATT---------TTGTTATTATTAATATCAACACCTATTATTATTGTTATTTTACTTATTTTAATTAATTTATTTTTTTCTAAAAAATCTATTTTAGATCGAGAAAAACCTTCACCTTTTGAATGTGGATTTAATCCAATTACTAATGCTCGATTACCCTTTACAATTCAATTTTTTATTATTATAATTATCTTTTTAATTTTTGATATTGAAATTATTATTTTAATTCCTTTAATTCCATCATTTAAACTTAACATAAATCTATTCACTTGATTTATTTCTTCTTTAATTATTATCTTTATTTTATTTTTTGGTTTAATCTATGAATGGAATGAACAATCAACAATTTGAATTAAA?????????????????????????????????????????????????????????????????????????????????????????????????????????????????????????????????????????????????????????????????????????????????????????????????????????????????????????????????????????????????????????????????????????????????????????????---------------------------------------------------------------------------------------------------------------------------------------------------------------------------------------------------------------------------------------------------------------------------------------------------------------------------------------------------------------------------------------------------------------------------------------------------------------------------------------------------------------------------------------------------------------------------------------------------------------------------------------------------------------------------------------------------------------------------------------------------------------------------------------------------------------------------------------------------------------------------------------------------------------------------------------------------------------------------------------------------------------------------------------------------ATGTTTTTATCATGCATTAGTAAGTTTTCTACTCCCATTATCTTAAGATTAATTGGAGAAATTTTTATATTATTACGGTTAATTTCTTTAGATGTTTTATCAATGATTTATTTAATATTGATATGTTTTTTTAGTGTTTTTTATCCAATGCATTTACTTAGATATACACAGCACGATGCTTTGAATTATATGAATTATAATTTGGTGGAGATTAAAGTAAAAGAATATTTTATTTTGTTTATCCGCCGATTT---CTCGAGGAATTAAATTTCTCATCGGATTTGACGGAAATCATTAAATTCTTT---------------------TTTAGTAGAGTT------------------------------TAT---------------TTTATTATTTGA------TTGAATTTCTTTAATTTTTTT---------------------------------------TTTTTAAGAACTGTTGGATTAATTTTAAGATTTTTTGTTTTATATGGAGTT---TATATAAAGGAAGATAAAACTTTAGATCGACTTTTCTATTTAATTTTAATATTTATTTTTAGAATATTTTTAATAATTTTT??TCCT---ATTATAAGAATCTGAAAA---TGAGATGGATTTTATTTAATATCTTATGGATTAATTATTTATTATCAAAATTGAAAATCTTACAAA---GGGATGGTTACTATTGTATTAAATCGATTAGGTGATGTA------------------------------------------------------------TTAAACAAA?TA---------------------------------------------------------------------------------------------------------------------------------------------------------------------------------------------------------------------------------------------------------------------------------------------------------------------------------------------------------------------------------------------------------------------------------------------------------------------------------------------------------------------------------------------------------------------------------------------------------------------------------------------------------------------------------------------------------------------------------------------------------------------------------------------------------------------------------------------------------------------------------------------------------------------------------------------------------------------------------------------------------------------------------------------------------------------------------------------------------------------------------------------------------------------------------------------------???????????????????????????????????????????????????????????????????????????????????????????????????????????????????????????????????????????????????????????????????????????????????????????????????????????????????????????????????????????????????????????????????????????????????????????????????????????????????????????????????????????????????????????????????????????????????????????????????????????????????????????????????????????????????????????????????????????????????????????????????????????????????????????AAATTTAATTAATTTAAATTAGTAGATATTGAAATTTTTTTTTATAAAAAAAATTTAATTTTTGTTTTAAAATTAATTTTCGAATGATCATAATAAATAATTTTTTAAATTTAAATAAATAGATTTTTTTAGTATTAAAATTTATAGCAATTAACGATAGTTAAACTTAGATATTTATGATAATTAATGGTCAATTTAGTGCCAGCCACAGCGGTTAAACTAAGATTAAAAGTTAATTACTTCAATATGTAATAAAATAGAAAATATTATAAAATTTATTATAGTATTAATTTAGAATTGTATGAAAAAAATAAATTTTTAACGGTGAAATGTAAAAAATTTAATAAAATATAATTTATAAAAATTTAATTAAAAAAATTATTAGATAAACTAGGATTAGATACCCTATTATAATAATGGAAAAAAATTAAATGTTAAAGTATTAAATGATATATCATTAAATTTATGAAATTTGGCGGTATTTTATCCAAGTTAGGGGAACCTGTTGAGTAATTGATGGTCCACGATAAGATCTACTTAATTTAATACTCGTGTATTGCTGTTTTTAGATATATATTGACTATATTATCATAATTTATATCAATAAAAGTAAAATAATTCAAGTCAAAATACGGTTTAGTTAAGATCAAATGGGTTACAATAATTTAAAATTATACGGATTTTAAAATTTAATTTTTAAATGAAGGTGGACTTAAAAGTAAAATTAATAAATTAATTAATTTGAAGTTTGTTTGAAATATGTACAAATTGCCCGTCACTTCCAATAAAATGGAACAAGTCGTAACAAAGTTTAGGTATCGGAAGATGCTTATAGATAATA---GTAAAATTTGATGAAAATAATTTATTTATATTAAATAGAGTAATAATTAAATATTTGTTAGTTTTAGTAGAAATTTTTAATAAATAAATTTTATTATAATTTTGTTGTAAAGAAATTGATGATGATAATATGAATTTTTTTCTTCTTAAAAAAATAAAAAGTAAATTTAATTAATTGTACCTTTTGTATCAGGAGTTATTAAGTAGATTTATTAGAATTTAATATATCTCGAATTTTAAAGATCTAGATTATAATGTTAGTTAATATTGAACTATTATTAATAATTTTAATTTAGTAGTGAAATGTTTACCCGATTTAAAAGATATCTAGTTTTTTTAGAGTTGAATTTAATTCAGTATTTAATTTGTATAAAAGTAAATTTTAAGTAAATTTATAAATTTAAATAAAATTATTTTAGGGATTAGCTTAAAATATTTTAATAATTTAATTTAATTTAAGTTTTTAAATGTATTTATAGTAATAAAAATTTTTAATAAGTATGTTATAATTTATAAATAATTTAAATTTAATTTTAAGTGAAAATTTTAAAATTCTATGAAAAAAATTATTTTAATTATGAAAATTAAGATATAATGATAATATTAGTAAATTTTATTTTGTTAGAATAATTAATATATTTAAAATTGATATTAAAGAACTAGACAAAATTTTGTATTCGCCTGTTTATCAAAAACATGGTTTGTAGATAATAATTATAAATCGACTCTGCCCAATGAAATAATATTTTTAATGGCTGCGGTAGCCTGACCGTACAAAGGTAGCAAAATCAATAGTTTTTTAATTGAAAGCTGGAATGAATGAGTTGATGAAATATAAATTGTTTCAATATTAATAATTGAAATTAAAATTTGAGTTAAAATGCTTAAATTTTATTATTAGACGATAAGACCCTATAGAATTTTATAAAATTTAAGTAAAGAAAATTTTTTGTAAGATGAGGTTTTTTACTTAATTATATTTAGTTGGGATGATTATAAAATTTAATGAACTTTTAATTTTTTTAAAAACATTAATTAATGAATTTTTGATTATTATTATAATTTAGAGAAAGAATTACCTTAGGGATAACAGCGTAATATTTTTGGAGAGATCAAATTGATAAAAATGTTTGCGACCTCGATGTTGAATTATGATATAATTTAGGTGCAGGAGTTTAAATTGTTAGTCTGTTCGACTATTAAAATCATACATGATTTGAGTTCAGATCGGTGTAAGCCAGATCGGCTTCTATCTATAATAAATAAAAATTTTTTTGTACGAAAGGACTTAAAATTTGAAATATATTTTTAAAAAAATAATGAATAAGATTAATTTTATTATATTTTGTATTATAATT
>R14
ATGTTTACAAATCTTTTTTCAATTTTTGACCCTAATTCATCAATTAACCTCTCATTAAATTGACTAGCAATCTCTATTTCATTTTTAATATTCCCAAAAATTTATTGATTAAAACAAAATAAAATAAATTTAGTAACTAAATTAATTTTAATATTTTTATTTAATGAAATAACCAAATTAATCCAAAAAAAAAATCACAATAATATTTTTTTTTTTATAATGATTTTTTTTTTAATTTTAATTATAAATTTTATAGGTTTATTCCCCTATATTTTTACTCCTTCTAGACATTTAACTGTTTCTCTTCCTATATCATTTTCTATTTGAATAGGAATTATTCTACATAATTGAATTAATAAAACTAATTTTATATTTGCTCATCTTGTTCCTATTGGGACTCCAACCTTATTAATACCCTTAATGGTAATTATTGAAACTATCAGAAATTTAATTCGACCGGGAACTTTAGCTATTCGTCTATCTGCAAACATAATTGCTGGTCACTTACTTTTTAGACTATTAGGTTCTACAGGATCTAACTTAAATTTTTATCTTATTATTTTATTAATTCTAATTCAAATTTTATTATTTATATTAGAAATAGCTGTTTCTTCAATTCAATCTTATGTATTCACAATATTAAGATCTTTATATTCAAATGAAAATATTCCACACTTAAGACCTTTAAAATGATTAAATATATATATATTTTTAATTATTTGAATATTAATTTTTATTGTAAAAATAAATTTCACAATACATTTTAATCCTGATAAAAAAAAAATTAAAATTTTTGATAAACAAATAAATTGAAAAATTTTGATTGTATTGTCAAAATGATTTTACTCCACAAATCACAAAGATATTGGCTTACTATACTTTGTTTTTGGATTGTGGTCAGGAATAGTGGGCTCAGCATTAAGAATAATTATTCGAATAGAATTAAGAGCTCCAGGTAAATTAATTGGCAATGACCAAATTTATAATACTATTGTTACTGCCCATGCTTTTATTATAATTTTTTTTATAGTTATACCATTTATAATTGGAGGATTCGGAAATTGGCTTGTACCCTTAATATTAACAGCCCCTGATATAGCTTTTCCTCGAATAAATAATATAAGATTTTGACTCTTACCACCTTCTTTAGCCTTATTAATTATAAGAAATATTATCGGATCAGGTGTCGGGACAGGATGAACTCTTTATCCTCCTTTATCATCTAATTTAGGACATAATTCACCTTCTGTAGATTTAAGAATTTTTGCTCTTCATATTGCTGGAATTTCTTCTATCATAGGAGCTATTAATTTTATTGTCACAATTTTTAATATACACACAAAAACACCAACTTTAAATTTTATTTCCCTTTTTGCATGGGCAGTTTTAATTACTGCAATCTTACTACTTTTATCTTTACCTGTACTTGCAGGTGCAATTACTATACTTCTTACTGATCGAAATTTCAATACTTCATTTTTTGACCCTGCTGGAGGAGGAGATCCAATTTTATATCAACACTTATTTTGATTTTTTGGTCATCCAGAAGTTTATATTTTAATTTTACCCGGATTTGGTATTATTTCTCATATTATTACCAATGAATCTAGAAAAAAAGAAATTTTTGGAACCTTAGGAATAATTTATGCTATAATTACTATCGGGATTTTAGGTTTTATTGTTTGAGCACATCACATATTTACTGTTGGTTTAGATGTTGATACTCGGGCTTATTTTACTTCTGCAACAATAATTATTGCAATTCCAACAGGAATTAAAGTATTTAGTTGACTTGCTACTATTTATGGTTCAAAAATCAACTATACCCCTGCAATAATTTGAAGAATGGGATTTATTTTTTTATTCACTTTAGGTGGATTAACAGGAATTATCCTTTCCAATTCATCTCTAGATATTATTCTGCATGATACATACTATGTGATTGGTCATTTTCATTATGTCTTATCAATAGGTGCTGTTTTTGCTATCATTGCAGGTTTTATTTATTGATTTCCTTTATTTTTTGGATTTACTTTAAATAAAAAAATACTAAAAACTCAATTTATATGTATATTCTTAGGTGTAAATTTAACTTTTTTTCCTCATCATTTTCTTGGTTTAAATGGATTTCCTCGACGATATTCTGACTACCCAGATATATATATATGTTGAAATACCCTATCCTCTATAGGATCATTAATTTCTTTTATAGCTTTAATTTTTATAATCTTTATTATTTGAGAGGCTTTTGTCTCCCAACGTATTGCATTATTTAAATTTTTTATATCCACAAATATTGAATGATTTCATTTTATACCCCCGAAATCTCATTCATATTGAGAAATTCCATCTCTATCAAAAAAATTAATTCACACCTGAAATAATTATTTTATTCAAGATTCAAATTCACCTAATATAGATCAATTAATTTTTTTTCATGATTTAACTTTAACAATTATTATTCTTATTACCAGTTGTATTATTTATATATTTTATTTTTTAATTACAAATAAATTAATTGATCGATTCATAATTAATGAACATTTAATTGAATTAATTTGAACAATTATTCCAATATTAACTCTTTTATTTATTGCTGCCCCATCCTTAAAAATTTTATATTTACTTGAAGAAAGTTCTTCTCCTATTATTTCTTTAAAAACTATTGGTCATCAATGATATTGACAATACGAATTATCAGATTATTTAAATATTGAATTTGATTCATTTATACAAAATTATGATTCATCCACACCTTGAATAGCTCGTCTATTAGATGTTGATAATCGAGTTATTTTACCATTTAATTCTTCTATCCGTTTATTATTTACCTCCACAGATGTAATTCATTCATGAACAATTCCTGCCTTAGGAATTAAAATAGATGCAACTCCTGGTCGAATTAATCAAGCATTACTATTTATGAATCGACCAGGTTTATTTTTTGGTCAATGTTCTGAAATTTGTGGGGCTAATCATTCATTTATACCTATTGTAATTGAATCAACAAATTTAAATTACTTTATTAATTGAATAAAATCTTTTATGAATTTATCCAACCATCCCTATCATATTGTTTCTATTAGACCTTGACCAATTTTTTTATCTTTTAATATTATATTTTTATTTATTGGAATAATTAAATGATTTTATTTCCAAAATTTTTATTTAATTATTTCAAGAATAATTTTAATGATACTAATTTTATTTCAATGATGACGAGATGTAATTCGTGAAGGAACTTATCAAGGATGCCATACATCATATGTTATAAAAAATCTACGCTTAGGGATAATTTTATTTATTACCTCAGAAATTTTTTTTTTTATTTCATTATTTTGAGCTTATTTTCATTCTTCATTAGCACCAAGAATTGAAATTGGTTTGATATGACCCCCAAAAGGAATTAAAATATTCAATCCTTATGATATTCCTCTATTAAATTCAATTATTCTAATTTCTTCTGGAATAACTATTTCATGATCCCACTATAGAATAATTTCAAATAAATTTAAAAAATCTTTTTTTAGATTAATTCAAACTATTATTTTAGGCTTTATTTTTTCATTTTTTCAATATATCGAATATTACCAAGCTCCTTTTACAATCTCAGATTCCTGTTTTGGTTCAATCTTTTTTTTAACCACAGGTTTTCATGGTATTCATGTTATTATTGGTAATATATTTTTAATAATTTGTGCTTTACGAATTTTTTTAAATCATTTCTCTAAAAATCACCATTTAGGATTTGAAGCTGCTATCTGATATTGACATTTTGTTGATATTGTATGATTATTTGTTTATACCTGAATTTATTGATGATCATTTATAAATTCAATGAATAAATCTATATTAAAAACACATCCTCTATTAAAATTTCTATCTAATTCCTTAATTTTTTTACCAACTCCTTTAAATATTAATTATTGATGAAATATTGGATCTTTATTAGGTCTATGTTTAATAATTCAAATTATTTCTGGCCTATTTTTATCAATACATTATACTCCTTCTATTGACCAAGCATTCAATAGAGTAATCCATATCATAAAAGATATTAATTATGGATGATTAATACGTTTAATTCACATAAATGGGGCATCTTTATTTTTTATTTGTTTATATATTCATATTGGTCGAGGTATTTATTATAATTCTTTTATACTAACACAAACTTGATCAATTGGTGTAATTATTTTTTTACTAACTATAGCAACAGCTTTTTTAGGATATGTTTTACCTTGAGGTCAAATATCTTTATGGGGAGCAACAGTAATTACAAATTTAATTTCCGCTATTCCATATCTTGGACAATATATTGTAAACTGAATTTGAGGGGGATTTTCCATTAGAAATCCAACATTAAATCGATTTTATTCTTTACACTTTATTTTACCTTTTATTATTCTATTTATAGTTGTCATTCATTTAATATTTCTACATCAATCAGGATCAAATAATCCATTAGGATCTTATAGAAACTTAAATAAAATTATTTTTCATCCTTATTTTATTATTAAAGATTCAATTACTTTTATTATATTAATTATTATATTTTTAATTTTTATTTTACAATTTCCCTATTTATTAGGAGACCCTGACAATTTTACCCCTGCAAATCCTTTAATTACACCTTCTCATATTAAACCTGAATGATATTTCTTATTTGCTTATGCTATTCTTCGTGCAATCCCAAATAAATTGGGAGGAGTTTTAGCTTTATTAAGATCAATCTTAATTCTAATAACTTTACCTTGAATTAATAAATTATATACAAAATCACCTAAATTTAATCCTTTAAATCAAACATTATTCTGAATATTTTTTTCTTCATTTATTATATTAACATGATTAGGAGGTAAAGAAATTGAGTATCCTTTCATTCAATTAAGCCAAATCTATACTATTATATATTTTAGATTTTTTTTATTAATAAATTTTATTAATAAAATATGAAATAAATTTATTTTCTTTAAAAATTTTATGTTTTATTTAATTTTAATTATAGGATCATTAGTAAGAGTTGCATTTATTACTTTATTAGAACGGAAAGTTTTAGGGTATATTCAGAATCGAAAAGGTCCAAATAAGGTAGGTATTCAAGGAATTTTACAACCTTTTAGAGATGCAATTAAATTATTTTTAAAAGAAAATATTAAGTTAATTAAGGTTAATTATTTAATATATTATTTTAGTCCTTTGATTGGTTTTTTTTTAGCTATAGCTATATTATTAGGAATAATAAATTTATTAAATTTGATTTTAATTGAGTTTTCAATATTGTATTTTTTATGTTGTTTAAGAATTTTAGTTTATACAGTTATAATTGGTGGATGATCTTCTAATTCAAATTATTCTTTGTTAGGAGGTATTCGTTCAATTATTCAATCTTTATCTTATGAAGTTTCTTTATTTTTATTATTTTTTTGTTTATTTATTTATGTAGAGAGGTATAATTTAATTAGATTTAATAGATTTTTTAATTATAGGAAATTATTTTTTTTTAATATACCTTTAAGATTAATATTTTTTATTAGAATTTTAGCTGATTTAAATCGAATTCCATTTGATTTAATTGAGGGGGAGTCAGAGTTAGTGTCAGGGTTTAATACTGAGTATATGAGAGGAAGATTTGCTTTATTTTTTTTAGGTGAGTATTTAATAATTTTGATTTTTAGTATTTGGATTTCTTTATTATTGTTTAATAGGCAAATTTTTTCTCTAGTTTTTTTAATTCAAGTATTAATAATAGTATTTTTAATTATTTTAATTCGGGGGATTTTACCTCGAATTCGTTATGATTGAATAATATATTTATGTTGATATGAAATTTTACCTTTAGTTATATTTATTTTATATTTTTTAATTATTATTAAATATTTAAGATTTATTTCTTTAAATTTAATTTCTTTAATAACGTCAAACTTAATTCATTTATGATTTTTATTAGAAATTAATTTATTAATTTTTTTATTCTTAATAACCAAAACCATAAAATATTTTTCTTTAATACCTTTTTTCTTCTTTATTCAAGCAATTTCTAGATTAATGATTATTTGAATTTTTAACCTAAATTTTCTTTCTATAAATTATTCCCTAATTGAATTTATTTTTTTTTTATCAATCTCTATAAAACTAGGACTTTTTCCATTTACATGATTACCCTCCATTTTTTTTAAATATATAAATTGAAATATAATTTTCTTATTCTCAACATTACAAAAATTTATTCCATTTATAATTATTAAAAATTTTAATTTTAACTATAAATTTCTTTTTTATATTTGTTTATATTCAATTATTCTCTCAACAATAAAAGCAATTTTTTCAGAAAATATTAAATCTATTATAGCATATTCATCAATTAATAATTCTGCTTGAATAATTATTATTATTTTAATTGACACAATAATATTTCAATTATATTTTTTATTTTATTTAATTTTAATATTCTTAATAAAAAATTTCTTTAATCAAATAGATATATCTTACATATCTGATATTTTAATTTATGAAAATTCAAATGTATTAATATACTTTATTTTAATAATTTTTAGACTAAGAATAATTCCACCTTTTTGTTCTTTTATCCCAAAAGTTAGAAGTATTTTAATCTTGATCAAAATAAATATATTAATAATAACATTAATTTTAACAATTTGCTCTATTTTATCTATTTTAATATATTTAACAATTATAATTAAATTACTACTCTATTTTTATTTAAAATATAAAATTAAATATTTTTTGAAATCACAATATAATTATATTTCACTATTTATAATTAGATTTATATTTCCTACTTTTTGATTCATATATTATTTATTAATT---------TTGTTATTATTAATATCAACACCTATTATTATTGTTATTTTACTTATTTTAATTAATTTATTTTTTTCTAAAAAATCTATTTTAGATCGAGAAAAACCTTCACCTTTTGAATGTGGATTTAATCCAATTACTAATGCTCGATTACCCTTTACAATTCAATTTTTTATTATTATAATTATCTTTTTAATTTTTGATATTGAAATTATTATTTTAATTCCTTTAATTCCATCATTTAAACTTAACATAAATCTATTCACTTGATTTATTTCTTCTTTAATTATTATCTTTATTTTATTTTTTGGTTTAATCTATGAATGGAATGAACAATCAACAATTTGAATTAAAATAATTAATTATTATATTTTAAATTTTATTTTGTTATTTATAGTATTAATTCTTATAGTAAAGTTTTTTTTCCATTTTATAATAATATTAATATGTTTAGAATTCTTAGTTTTAACAATTATAAATAGAATTTTTATGAATTTATATGTTGATAATATAGAAGTTTATTATTTAATAATAATAGTATTTTTTGTTATTGAAAGAGTTTTAGGATTAGTTCTTTTAGTTTGTATAATTTGTTATAAGGGAACTGATCATATAAAAAATTTAAATTTATTAATATGAATAAAGTTTTTATTATTTATAGTTTTTAGATTTGGTTTAATAAATTTTAGTTTTGGAAATTTATATATAATTTGTTTTTTATTAATATTTTTTTTAATTTTGAATGTAAATTTAATTTTTAATTTTTGGGTAGAGATTTATTCAATTTTTTCTATTGATTTTTATTCATTTTATTTAATTTTATTAAGAATTTGATTAATTGGGATTATATTAATAATTAAAATAAATAAGATAATAATAATTTTAATTATAAGTTTATTAGTTATTTTATTTTTAAGATTTTCTGTTTTTAATTTTTTATTATTTTATTTTTTATTTGAAGTTAGTTTAATTCCAATTTTTTTAATAATTATATTTGATGGTTATACATTTGAGCGTATTGAAGCTGTTATATATATATTTTTTTTTACATTAATTTCTTCTATACCTTTTTTAATTATTTTATTAGATTTTTATCAATTTTTTAATACTTTAATATTTTATATATTAGATTATTTAAAGTTTAAGATATGGAAAGTAAGATTTATTATTATAATATTAGTATTTTTTGTTAAATTACCATTATTTATTTTTCATATTTGGTTACCTAAAGCTCATGTTGAAGCTCCAGTTTATGGATCAATAATTTTGGCAGGAGTTTTATTAAAATTAGGAGGATATGGAATATTACGAATAGTACAATTTTTTTATTTAAATTTAATAGAGGTTATAATATATTATGTTTCCATTGGGTTAATTAGAGGTGTAGTATTAAGATTTTTATGTATAATTCAAATTGATATAAAAATATTAGTAGCCTATTCATCAGTAGTTCATATAAGAATGTTAGTAGCTAGATTATCAACAATAAGAAAAATTGGGTTTGTAGGATCTTATTTAATAATAATTGGTCATGGGTTATGTTCTTCAGGTTTATTTTATTTGGTAAATTTAAGTTATAAACGTATTGGGAGGCGTTTAATGTTTATAAATAAAGGTTTAATTAATTTAAATTCAACTTTAAGTATATGATGATTTTTAATATGTATAGGAAATTTTTCTGCTCCAATTTCTTTAAGATTATTAGGAGAAATTTTTATATTAATAAGATTAATCTCCTTGGATTTATTTTTAATAATTTATTTAATAATTATATGTTTTTTAAGTGTTGCTTATTCTCTATATTTATTTAGATTTACACAACATGGAAATATAAATTTTATAAATTTTAGTTTTTTAAGAATTTCTGTAAAGGAGTTTATAATTATTTTTATTCATTGATTTCCATTAAATACATTAATTTTTGGAATAAATTTGTTTATAATTATTATTATTTATTTATATATTTATTTATTAATATTTTGTAGAATTAGTATATTTATTTTGGCTTTATTATTTATATATTTAAAATTGAGTTTATTTTTTTATTGAAAAATTTTAAATTTAAATTCATTTTTTATTGAATTTATTTTTTATATTGATTGGATTTCATTAATTTTTTTAAGAACTGTGAGGTTAATTTCTAGATTTGTTTTAATATATAGAATTTTTTATATGATAGAGGATAAAACATTAGATCGATTTTTTTATTTAGTTTTGATATTTATTATAAGAATATTTTTAATGATTTTAAGACCAAATATTGTAAGAATTTTAGTTGGATGAGATGGATTGGGATTAGTTTCTTATGCATTAATTATTTATTATCAAAATTGAAAGTCTTATAGAAGAGGTATAGTAACAGTATTATTAAATCGTTTAGGAGATGTTGGAATTTTAATAATAATTAGTTTATTAATAATTAAAGGTTCTTGAAATTTAATATTTTATTTTAATGAGATGTCAATAGTAATTATATTATTAGTTTTTAGAGCTTGTACAAAAAGTGCTCAATTACCTTTTTCAGTTTGATTACCTTTAGCTATAGCAGCTCCTACTCCTGTTTCTTCATTAGTTCATTCATCAACTTTAGTAACTGCTGGAGTTTATTTAATAATTCGTTTTAATTTTTTTTTAGAAGATGAAATTAGAGATTTTTTAATATTTATTTCTAGATTAACAATGTTTATATCTGGTTTAGTAGCTAATTTTGAAACTGATTTAAAAAAAATTATTGCATTATCAACTTTAAGGCAATTAGGATTAATAATAAGAATTTTGTCTTTTGGAGAAGTTAATTTAGGTTTTTTTCATTTAATTATGCATGCATTATTTAAGTCTTTATTATTTATATGTAGAGGAATTATTATTCATTTAATGATAAATAATCAAGATATTCGTTTAATAGGGGGTTTAATTAATTTTTATCCTTATTTAAGAATTATTTTTTTATTTGCTTCTATATCTTTATGTGGATTACCTTTTCTTTCTGGATTTTATTCAAAAGATTTAATTATAGAGATATTTTTAATAAGAAAAATAAATTTAATTAGTTTAATAGTTATTTTTATTTCTACAATATTTACAATTTCTTATAGAGTTCGTTTAATTTATTTAGTTTATTTAAGAAATTTAAATGAATTAAATTATTTTTTTTTAAAGAATGAAAATAATTTTATAATAATATCAATATTAATTTTGTTTATATTATCAATTTTTGGTGGATTTATATTTATTAATTTTTTTTTTTATAGTGAAAAGATTATTATTTTAAAATTTTTAGAAAAAAATTTAATTTTTTTAATTTGTTTTTTTGGTATTTTGTTAGGATATTTTTATTCGCAAAAAGAAATAAATTTTTCATTAATTCAAAATATTTTTTTTAGAAAGATATTTGGTTTAGAATTTATTTTAAATAATTTTTATGAAGGGGTTATAAAACAATCTTTTTACTTATATAAAATTGATAAAGGATTCTTTGAATTTTTACAAATTTTTAGATTTAAAATTAATTTAATTATAGTTTATAATTTTTTTTCTTATTTTATTTTTTCATTAAATAAAATTTTATTATATTTTATTTTTTTAATTTTAGTAATTGTTATTTTTTGGTTTCTATTAATTACTACTATTGTAATTTTAATCTTTTATCCATTCTTAAGTCTATTAAGAATATTAACTATTTTATTAATTTATTCTACCTTAATTTCTTTAAATTTAACTAAATTTACATCTTCCTCATTAAGATCTTATTTAACTTTTCTTATATTTACAGGAGGAATTATAGTTCTATTTACATTTTTCTTAAGATTAATCTCCAATATTCAAATCTATAAAAAATTCTTTATAATATATTTTTTATTTATTAGAGTAACATTATTTATTATATTAAGAATTATACTTTGAGAGACCCATTTAAGATATATATTTAATTTTCATTTAAATTATAATTTTTTATCTTTACCAGATATTTATTTCTCATTTAATTTATTTAACTTTAATCATCTTTACAAATTTCCTAAAAATTTAATAATAATATTTTTAATCATCTACCTTCTTTTAGCACTGATCCTATTAGTAAAATTATCTTTTTCTAATAAAAAACCTCTTCGATCAGCTAATAATAAATTTAATTAATTTAAATTAGTAGATATTGAAATTTTTTTTTATAAAAAAAATTTAATTTTTGTTTTAAAATTAATTTTCGAATGATCATAATAAATAATTTTTTAAATTTAAATAAATAGATTTTTTTAGTATTAAAATTTATAGCAATTAACGATAGTTAAACTTAGATATTTATGATAATTAATGGTCAATTTAGTGCCAGCCACAGCGGTTAAACTAAGATTAAAAGTTAATTACTTCAATATGTAATAAAATAGAAAATATTATAAAATTTATTATAGTATTAATTTAGAATTGTATGAAAAAAATAAATTTTTAACGGTGAAATGTAAAAAATTTAATAAAATATAATTTATAAAAATTTAATTAAAAAAATTATTAGATAAACTAGGATTAGATACCCTATTATAATAATGGAAAAAAATTAAATGTTAAAGTATTAAATGATATATCATTAAATTTATGAAATTTGGCGGTATTTTATCCAAGTTAGGGGAACCTGTTGAGTAATTGATGGTCCACGATAAGATCTACTTAATTTAATACTCGTGTATTGCTGTTTTTAGATATATATTGACTATATTATCATAATTTATATCAATAAAAGTAAAATAATTCAAGTCAAAATACGGTTTAGTTAAGATCAAATGGGTTACAATAATTTAAAATTATACGGATTTTAAAATTTAATTTTTAAATGAAGGTGGACTTAAAAGTAAAATTAATAAATTAATTAATTTGAAGTTTGTTTGAAATATGTACAAATTGCCCGTCACTTCCAATAAAATGGAACAAGTCGTAACAAAGTTTAGGTATCGGAAGATGCTTATAGATAATA---GTAAAATTTGATGAAAATAATTTATTTATATTAAATAGAGTAATAATTAAATATTTGTTAGTTTTAGTAGAAATTTTTAATAAATAAATTTTATTATAATTTTGTTGTAAAGAAATTGATGATGATAATATGAATTTTTTTCTTCTTAAAAAAATAAAAAGTAAATTTAATTAATTGTACCTTTTGTATCAGGAGTTATTAAGTAGATTTATTAGAATTTAATATATCTCGAATTTTAAAGATCTAGATTATAATGTTAGTTAATATTGAACTATTATTAATAATTTTAATTTAGTAGTGAAATGTTTACCCGATTTAAAAGATATCTAGTTTTTTTAGAGTTGAATTTAATTCAGTATTTAATTTGTATAAAAGTAAATTTTAAGTAAATTTATAAATTTAAATAAAATTATTTTAGGGATTAGCTTAAAATATTTTAATAATTTAATTTAATTTAAGTTTTTAAATGTATTTATAGTAATAAAAATTTTTAATAAGTATGTTATAATTTATAAATAATTTAAATTTAATTTTAAGTGAAAATTTTAAAATTCTATGAAAAAAATTATTTTAATTATGAAAATTAAGATATAATGATAATATTAGTAAATTTTATTTTGTTAGAATAATTAATATATTTAAAATTGATATTAAAGAACTAGACAAAATTTTGTATTCGCCTGTTTATCAAAAACATGGTTTGTAGATAATAATTATAAATCGACTCTGCCCAATGAAATAATATTTTTAATGGCTGCGGTAGCCTGACCGTACAAAGGTAGCAAAATCAATAGTTTTTTAATTGAAAGCTGGAATGAATGAGTTGATGAAATATAAATTGTTTCAATATTAATAATTGAAATTAAAATTTGAGTTAAAATGCTTAAATTTTATTATTAGACGATAAGACCCTATAGAATTTTATAAAATTTAAGTAAAGAAAATTTTTTGTAAGATGAGGTTTTTTACTTAATTATATTTAGTTGGGATGATTATAAAATTTAATGAACTTTTAATTTTTTTAAAAACATTAATTAATGAATTTTTGATTATTATTATAATTTAGAGAAAGAATTACCTTAGGGATAACAGCGTAATATTTTTGGAGAGATCAAATTGATAAAAATGTTTGCGACCTCGATGTTGAATTATGATATAATTTAGGTGCAGGAGTTTAAATTGTTAGTCTGTTCGACTATTAAAATCATACATGATTTGAGTTCAGATCGGTGTAAGCCAGATCGGCTTCTATCTATAATAAATAAAAATTTTTTTGTACGAAAGGACTTAAAATTTGAAATATATTTTTAAAAAAATAATGAATAAGATTAATTTTATTATATTTTGTATTATAATT
>R2
ATGTTTACAAATCTATTTTCAATTTTTGATCCTAATTCATCTGTAAATTTTTCATTAAATTGATTAGCAATCTCTATTTCATTTTTAATATTTCCAAAAATTTATTGATTAAAACAAAATAAAATAAATTTTATAACTAAATTAATTTTAATATTTTTATTTAATGAAATAACCAAATTAATCCAAAAAAAAAATCATAATAATATTTTTTTTTTCATAATAATTTTTTTTTTAATTTTAATTATAAATTTTATAGGTTTATTCCCTTATATTTTTACTCCTTCTAGACATTTAATTATTACTCTACCTATATCATTAACTATCTGAATAAGAATTATTATACATAATTGAATTAATAAAACTAATTTTATATTTGCTCATCTTGTTCCTATTGGAACTCCCACCTTACTAATACCTCTAATAGTAATTATTGAAACTATCAGAAACTTAATTCGACCAGGAACTCTAGCTATTCGCCTATCCGCAAATATAATTGCTGGTCACTTACTTTTTAGATTATTAGGCTCTACAGGTCCTAACTTAAATTTTTATCTTATTATTTTATTAATTTTAATTCAAATTTTATTATTTATGTTAGAAATAGCTGTTTCTACAATTCAATCTTATGTATTCACAATATTAAGATCTTTATATTCTAATGAAAATATTCCACACTTAAGACCTTTAAAATGATTAAATATATATATATTTTTAATTATTTGAATATTAATTTTTATTGTTAAAATAAATTTTACTATACATTTTATTCCTAATAAAAAAAACTTTAAAATTTTTGATAAACAAATAAATTGAAAAATTTTA------TTGTCAAAATGATTCTACTCCACAAATCATAAAGATATTGGCTTATTATACTTTGTCTTCGGATTATGATCAGGAATAGTAGGCTCAGCATTAAGAATAATTATTCGAATGGAGTTAAGAGCTCCAGGAAAATTAATTGGTAATGATCAAATTTATAACACTATTGTTACTGCCCATGCTTTTATTATAATTTTTTTTATGGTTATGCCATTTATGATTGGTGGATTTGGAAATTGACTTGTTCCTTTAATATTGACAGCCCCTGATATAGCTTTTCCTCGAATAAACAATATAAGATTTTGACTCTTACCCCCTTCTTTAGCCTTACTAATTATAAGAAATATTGTTGGGTCAGGTGTAGGAACAGGATGAACTCTATACCCTCCTTTATCATCTAATTTAGGACATAATTCACCTTCTGTAGATTTAAGAATTTTTGCTCTTCATATTGCTGGAATTTCTTCTATTATAGGTGCTATTAATTTTATTGTTACAATTTTTAATATACATACAAAAACACCAACTTTAAATTTTATCCCTCTTTTTGCATGAGCAGTTTTAATTACCGCAATCTTATTACTATTATCTTTACCTGTTCTTGCAGGAGCAATTACTATACTTTTAACTGATCGAAATTTCAATACTTCATTTTTTGACCCTGCTGGTGGAGGAGATCCAATTCTATACCAACACTTATTTTGATTTTTTGGTCATCCAGAAGTATATATTTTAATTCTACCTGGATTTGGTATTATTTCTCATATTATTACAAATGAATCTAGAAAAAAAGAAATTTTTGGGTCCTTAGGAATAATTTATGCTATAATTACTATCGGGATTTTAGGTTTTATTGTTTGAGCACACCACATATTTACTGTTGGTTTAGATGTAGATACTCGAGCTTATTTTACTTCAGCAACAATAATCATTGCAATTCCAACAGGAATCAAAGTATTTAGTTGGCTAGCTACTATCTATGGCTCAAAAATCAATTATACCCCCGCAATAATTTGAAGAATAGGATTTATCTTTTTATTCACTTTAGGTGGATTAACAGGAATCATCCTTTCTAATTCATCTCTAGATATCATTTTACATGACACATATTATGTTATTGGTCATTTTCATTACGTCCTATCAATAGGGGCTGTTTTCGCAATTATTGCAGGTTTTATTTACTGATTTCCTTTATTTTTTGGATTTACCTTAAATAAAAAAATACTAAAAACTCAATTTATATGTATATTTTTAGGTGTAAATATAACTTTTTTCCCTCATCATTTTCTTGGTTTAAATGGGTTTCCCCGACGTTACTCCGACTATCCGGATATATATATATGCTGAAATACCTTATCTTCTATAGGGTCCTTAATTTCTTTTATAGCTTTAATTTTTATAATCTTTATTATTTGAGAGGCTTTTGTCTCTCAACGTATTGCATTATTTAAATTTTTTATATCAACAAATATTGAATGATTTCATTTCATACCCCCGAAAGCTCATTCATATTGAGAAATCCCATCTCTATCAAAAAGATTAATTCACACCTGAAATAACTATTTTATTCAAGATTCAAATTCACCTAATATAGATCAATTAGTTTTTTTTCATGACTTAACTTTAACAATTATTATCCTAATTACTAGTTGTATTATTTATATATTTTATTTTTTAATTACAAATAAATTAATTGATCGATTCATGATTAATGAACATTTAATTGAATTAATTTGAACAATTATTCCAATACTAACTCTTTTATTTATTGCTGCCCCATCCTTAAAAATTTTATACTTACTTGAAGAAAGTTCTTCTCCTATTATTTCTTTAAAAACTATTGGCCATCAATGATACTGACAATATGAATTATCAGATTATTTAAATATTGAATTTGATTCATTTATACAAAATTATGACTCATCAACACCTTGAATAGCTCGTTTACTAGATGTTGATAATCGAGTAATTTTACCATTTAATTCTTCCATCCGTTTACTATTCACCTCTACAGATGTAATTCATTCCTGAACAATCCCTGCCTTAGGAATTAAAATAGATGCAACTCCTGGTCGAATTAATCAAGCTTTATTATTTATAAATCGACCAGGTTTATTTTTTGGTCAATGTTCCGAAATTTGTGGAGCTAATCATTCATTTATACCTATTGTAATTGAATCAACAAATTTAAATTACTTCATTAATTGAATAAAATCCTTTATGAATTTATCCAATCATCCTTATCATATTGTTTCTATCAGACCTTGACCAATTTTTTTATCTTTTAATATTATATTCTTATTTGTTGGAATAATTAAATGATTTTATTTCCAAAATTTTTACTTAATTATTACAAGAATAATCTTAATAATACTAATTTTATTTCAATGATGACGAGATGTGATTCGTGAAGGAACTTATCAAGGTTGTCATACATCATTTGTTATAAAAAATTTACGTATAGGAATAATTTTATTTATTACTTCAGAAATTTTTTTTTTTATTTCATTATTTTGAACTTATTTTCACTCTTCATTAGCGCCAAGTATTGAAATTGGTTTAATATGACCTCCTAAAGGAATTAAGATATTTAACCCCTATGATATCCCCCTACTAAATTCAATTATTCTAATTTCTTCTGGAATAACAATTTCATGATCTCACTATAGAATAATTTCAAATAAATTTAAAAAATCTTTTTTTAGATTAATACAAACTATTATTTTAGGCTTTATTTTTTCATTTTTTCAATATATTGAATATTACCAAGCTCCTTTTACAATTTCAGATTCTTGTTTTGGTTCAATCTTTTTTTTAACAACAGGTTTTCATGGTATTCATGTTATTATTGGTAATGTATTTTTAATAATTTGTGCTTTACGAATTTTTTTAAATCATTTTTCTAAAAATCATCATTTAGGATTTGAAGCTGCTATTTGATATTGACATTTTGTTGATATTGTATGATTATTTGTCTATACTTGAATTTATTGATGATCATTTATAAATTCAATGAATAAATCTATATTAAAAACACATCCTTTATTAAAATTTCTATCTAATTCCTTAATTTTTTTACCAACTCCAATAAATATTAATTATTGATGAAATATTGGATCTTTATTAGGTTTATGTTTAATAATTCAAATTATTTCTGGTCTATTTTTATCAATACATTATACTCCTTCTATTGATCAAGCATTCAATAGAGTAATTCATATCATAAAAGATATTAATTACGGATGATTAATACGTTTAATTCATATAAATGGGGCATCCTTATTTTTTATTTGTTTATATATCCATATTGGTCGAGGAATTTATTACAATTCTTTTATATTAACACAAACTTGATTAATTGGTGTAATTATTTTTTTACTAACTATAGCAACAGCTTTTTTAGGATATGTTTTACCTTGAGGTCAAATATCCCTATGAGGAGCAACAGTAATTACAAATTTAATTTCTGCAATTCCATATCTTGGACAATATATTGTTAACTGAATTTGAGGAGGATTTTCCATTAGAAATCCTACATTAAATCGATTCTACTCTTTACACTTTATTTTACCTTTTATTATTTTATTAATAGTAATTATTCATTTAATATTTCTTCATCAATCAGGATCAAACAATCCAATAGGATCTAATAGAAATTTAAATAAAATTATTTTTAATCCTTATTTTATAATTAAAGACTCAATTACTTTTATTATATTAATTATTACATTTTTAATTTTTATCCTTCAATTTCCTTACCTATTAGGTGATCCAGATAACTTTACTCCTGCTAATCCTTTAATTACTCCGTCCCATATTAAACCTGAATGATATTTCTTATTTGCTTATGCTATCCTTCGAGCAATCCCAAACAAATTGGGAGGAGTAATGTCTTTATTAAGATCAATTTTAATTTTAATAACTTTACCTTGAATTAATAAATTATACACAAAATCACCTAAATTTAATCCTTTAAATCAAACATTATTTTGAATATTTTTTTCTTCATTTATCATATTAACATGATTAGGAGGTAAAGAAATTGAATATCCTTTCATTCAATTAAGTCAAATTTACACTATTATATATTTTAGATTCTTTTTATTAATAAATTTTATTAATAAAATATGAAATAAATTTATTTTCTTTAAAAATTTTATGTTTTATTTAATTTTGATTATAGGTTCATTAGTAAGAGTTGCATTTATTACTTTATTAGAACGAAAAGTTTTAGGTTATGTGCAGAATCGAAAAGGTCCAAATAAGGTTGGGATTCAAGGAATTTTACAACCTTTTAGAGATGCCATTAAATTATTTTTAAAAGAAAATATTAAGTTAATTAAGGTTAATTATATAATGTATTATTTTAGTCCTTTAATTGGTTTTTTTTTAGCTATAGTTATATTATTAGGAATAATAAATTTATTAAATTTGATTTTAATTGAGTTTTCAATATTGTATTTTTTATGTTGTTTGAGAATTTTAGTTTATACAGTTATAATTGGTGGATGATCTTCAAATTCTAATTATTCTTTATTAGGAGGAATTCGTTCAATTATTCAATCTTTGTCTTATGAAGTTTCTTTATTTTTATTATTTTTTTGTATATTTATTTATGTGGAGAGATACAATTTAATTAGATTTAATAGATTTTTTAATTATAGAAAGTTGTTTTTTTTTAATTTACCTTTAAGGTTATTATTTTTTATTAGGATTTTAGCTGATTTAAATCGAATTCCATTTGATTTAATTGAGGGAGAATCAGAGTTAGTTTCAGGATTTAATACTGAATATATAAGAGGAAGATTTGCTTTATTTTTTTTGGGTGAATATTTAATAATTTTGATTTTTAGTATTTGAATTTCTTTATTATTGTTTAATAGACAGATTTTTTCTTTGATTTTTTTAGTTCAAGTGTTAATAATAGTATTTTTAATTATTTTAATTCGAGGAATTTTACCTCGAATTCGTTATGATTGAATGATATATTTATGTTGGTATGAAATTTTACCTTTAGTTTTATTTATTTTATATTTTTTAATTATTATTAAGTATTTAAGATTTATTTCATTAAACTTAATTTCTTTAATAACATCAAACTTAATTCACTTATGATTTTTATTAGAAATTAATTTATTAATTTTTTTATTCTTAATAACTAAAACCACAAAATATTTTTCTTTAATACCTTTTTTCTTTTTTATCCAAGCAATTTCTAGATTAATGATTATTTGAATTTTTAATCTAAACTTTTTTTCTATAAATTATTCTGTAATTGAATTCATTTTTTTTTTATCAATCTCAATAAAATTAGGACTTTTTCCATTTACATGATTACCCCCAATTTTTTTTAAATATATAAATTGAAATATAATCTTTTTATTCTCAACATTACAAAAATTTATTCCATTTATAATTATTAAAAATTTTAATTTTAATTGTAAATTTCTTTTTTATATTTGTTTATATTCAATTATTCTATCAACATTTAAAGCAATTTTTACAGAAAATATTAAATCTATTATAGCATATTCATCAATTAATAATTCTGCTTGAATAATTATTATTATTTTAATTGACACAATAATATTCCAATTATACTTTTTATTTTATTTAATTTTAATATTCTTAATAAAAAATTTTTTTAATCAAATAAATATATCTTACATATCCGATATTCTAATTTATGAAAATTCAAATATATTAATATATTTTATTTTAATAATTTTTAGACTAAGAATAATCCCACCTTTTTGCTCTTTTATCCCAAAAATTAGAGGTATCTTAATCTTAATCAAAATAAACATATTAATAATAACATTAATTTTAACAATTTGCTCTATCCTGTCTATTTTAATATATCTAACAATCATAATTAAATTACTACTTTATTTTCATTTAAAATATAAAATTAAATATTTTTTAAAAACACAATATAATTATATTTCATTATTTATAATTAGATTTATATTTCCTACTTTTTGATTCATATATTATTTATTAATTATTCTAAAATTATTATTATTAATTTCAACACCTATTATTATTGTTATTTTACTCATTTTAATTAATTTATTCTTTTCCAAAAAATCTATTTTAGATCGAGAAAAACCTTCACCTTTTGAATGTGGATTTAATCCAATTACTAATGCTCGTTTACCTTTCACAATTCAATTTTTTATTATTATAATTATCTTTTTAATTTTTGATATTGAAATTATTATTTTAATTCCTTTAATTCCATCATTTAAATTTAATATAAATTTATTTACTTGATTTATTTCTTCTTTAATTATTGTCTTTATTCTATTTTTTGGTTTAATCTATGAATGAAACGAACAATCAACAATTTGAATTAAA---ATTAATTATTATATTTTAAATTTTATTTTGTTATTTATAGTATTAATTCTTATAGCGAAGTTTTTTTTTCATTTTATGATAATATTAATATGTTTAGAATTTTTAGTTTTAACAATTATAAATAGAATTTTTATGAATTTATATATTGATAGAATAGAAGTTTATTATTTAATAATAATAGTATTTTTTGTTATTGAAAGAGTTTTAGGATTAGTTCTTTTAGTTTGTATAATTTGTTATAAGGGGACGGATCATATAAAAAATTTAAATTTATTAATATGAATAAAGTTTTTATTATTTATAGTTTTTAGATTTGGTTTAATAAATTTTAGTTTTGGAAATTTATATATAATTTGTTTTTTATTAATATTTTTTTTAATTTTAAATGTAAATTTAATTTTTAATTTTTGGGTAGAGATTTATTCAATTTTTTCTATTGATTTTTATTCATTTTATTTAATTTTATTAAGAATTTGATTAATTGGAATTATATTAATAATTAAAATAGATAAAATAATAATTATTTTAATTATATGTTTGTTAGTTATTTTATTTTTAAGATTTTCTGTTTTTAATTTTTTATTATTTTATTTTTTATTTGAAGTTAGTTTAATTCCAATTTTTTTAATAATTATATTTGATGGTTATACATTTGAACGTATTGAAGCTGTTATGTATATATTTTTTTTTACATTAATTTCTTCAATGCCTTTTTTAATTATTTTATTAGATTTTTATCAATTTTTTAATACTCTAATATTTTATATATTAGAATATTTAAAGTTTAAGATATGAAAGGTTAGGTTTATTATTATAATATTGGTATTTTTTGTTAAATTACCATTATTTATTTTTCATATTTGGTTACCTAAAGCTCATGTTGAAGCCCCAGTTTATGGATCAATAATTTTGGCAGGAGTTTTATTAAAATTAGGAGGATATGGAATATTACGAATAGTACAATTTTTTTATTTAAATTTAATAGAGATTATAATGTATTATATTTCTATTGGTTTAATTAGAGGTGTAGTATTAAGATTTTTATGTATAATTCAAATTGATATAAAAATATTGGTGGCATATTCATCAGTAGTTCATATAAGTATATTAGTAGCTAGATTATCAACAATAAGAAAAATTGGATTTGTAGGATCTTATTTAATAATAATTGGTCATGGGTTATGTTCATCAGGTTTATTTTATTTGGTAAATTTAAGTTATAAACGTATTGGAAGGCGTTTAATGTTTATAAATAAAGGTTTAATGAATTTAAATTCAACTTTAGGGATATGATGATTTTTAATATGTATAGGAAATTTTTCTGCTCCAATTTCTTTGAGATTATTAGGAGAAATTTTTATATTAATAAGATTAGTTTCTTTAGATTTATTTTTGATAATTTATTTAATAATTATATGTTTTTTAAGTGTTGCTTACTCTTTATATTTATTTAGATTTACACAACATGGAAATATAAATTTTATAAATTTTAGTTTTTTAAGGATTTCTGTAAAGGAATTTATTATTATTTTTATTCATTGGTTTCCGTTAAATACATTAATTTTTGGAATAAATTTGTTTATAATTATTATTATTTATTTATATATTTATTTATTAATATTTTGTAGAATTAGAATATTTATTTTGGCTTTATTATTTATATATTTAAAATTGAGTTTATTTTTATATTGAAAAATTATTAATTTGAATTCATTTTTTATTGAATTTATTTTTTATGTTGATTGGATTTCATTAATTTTTTTAAGAACTGTTAGATTGATTTCTAGATTTGTTTTAATATATAGAATTTTTTATATATTAGAGGATAAAACATTAAATCGATTTTTTTATTTAGTTTTGATATTTATTATGAGAATATTTTTAATAATTTTAAGACCAAATATTGTAAGAATTTTAGTTGGATGAGATGGATTAGGATTAGTTTCTTATGCGTTAATTATTTATTATCAAAATTGAAAGTCTTATAGAAGAGGGATAGTTACGGTATTATTAAATCGTTTAGGAGATGTTGGAATTTTAATAATAATTAGTTTATTAATAATTAAAGGTTCATGAAATTTAATATTTTATTTTAATGAGATGTCAATAGTAATTATATTATTAGTTTTAAGAGCTTGCACAAAAAGAGCTCAATTGCCTTTTTCAGTTTGGTTACCTTTAGCTATAGCAGCTCCTACTCCTGTTTCTTCTTTAGTTCATTCTTCAACTTTAGTAACTGCTGGGGTTTACTTAATAATTCGTTTTAATTTTTTTTTAGAAAATGAGATTAGAGATTTTTTAATATTTATTTCTAGTTTAACAATGTTTATATCAGGTTTAGTAGCTAATTTTGAAACTGATTTAAAAAAAATTATTGCTTTATCAACTTTAAGACAATTAGGATTAATAATAAGAATTTTGTCTTTTGGGGAAGTTAATTTAGGTTTTTTTCATTTAATTATACATGCATTATTTAAGTCTTTATTATTTATATGTAGAGGAATTATTATTCATTTAATGATAAATAATCAAGATATTCGTTTAATAGGGGGTTTAATTAATTTTTATCCTTATTTAAGGATTATTTTTTTGTTTGCTTCTATATCTTTATGTGGGTTACCTTTTCTTTCTGGATTTTATTCAAAAGATTTAATTATAGAAATATTTTTAATAAGAAAAATAAATTTAATTAGTTTAATAGTTATTTTTATTTCTACAATATTTACTATTTCTTATAGAATTCGTTTAATTTATTTAGTTTTTTTAAGAAATTTAAATGAATTAAATTATTTTTTTTTAAAGAATGAAGATAATTTTATAATAATATCAATATTAATTTTGTTTATATTATCAATTTTTGGGGGATTTATATTTATTAATTTTTTTTTTTATAGTGAAAAGATTATTATTTTAAAATTTTTAGAAAAAAATTTAATCCTTTTAATTTGTTTTTTTGGTGTTTTATTAGGATATTTTTATTCACAAAAAGAATTAAATTTTTCATTTATACAAAATATTTTTTTTAGAAAGATATTTGGTTTAGAATTTATTTTAAATAATTTTTATGAAAGGATTATTAAACAATCTTTTAATATATATAAAATTGATAAAGGATTTTTTGAATTTTTACAAATTTTTAGTTTTAAAATTAATTTAATAATAGTTTATAATTTTTTTTCTTATTTTATTTTTTCTTTAAATAAAATTTTATTATATTTTATTTTTCTAATTTTAGTAATTGTCATCTTTTGTTTTTTA------------------------------------------------------ATATTATCTATTTTATTAATTTATTCTACCCTAATTTCTCTAAATTTAACTAAATTTACTTCCTCCTCATTAAGATCTTATTTAACTTTTCTTATATTCACAGGAGGAATTATAGTTCTATTTACATTTTTCTTAAGATTAATCTCCAATATTCAAATTTATAAAAAATTCTTTATAATATATTTTTTATTTATTAGAATAACATTATTTATTATATTAAGAATTATATTATGAGAAACCCACTTAAGATATATATTTAATTTTCATTTAAATTATAATTTTTTATCTTTACCAGATATTTATTTCTCATTTAATTTCTTTAATTTCAATCATCTTTATAAATTTCCTAAAAATTTAATAATAATATTCTTAATCATTTATCTTCTTTTAGCACTAATCCTATTAGTAAAATTAACTTTTTCTAATAAAAAACCTCTTCGGTCGGTTAATAATAAATTTAATTAGTTTAAATTAATAGATATTGAAATTTTTTTATAT-AAAAAAATTTAATTTTTGTTTTAAAATTAATTTTAGAATGATCATAATAAATAATTTTTTAAATTTAAATAAATAGATTTTTTTAGTATTAAAATTTATAGCAATTAACGATAGTTAAACTTAGATATTTATGATAATTAATGGTCAATTTAGTGCCAGCCACAGCGGTTAAACTAAGATTAAAAGTTAATTACTTCAATATGTAATAAAATAGAAAATATTATAAAATTTATTATAGTATTAATTTATAATTGTATGAAAAAAATAAATTTTTAACGGTGAAATGTAAAAAATTTAATAAAATATAATTTATAAAAATTTAATTAAAAAAATTATTAGATAAACTAGGATTAGATACCCTATTATAATAATGGAAAAAGATTAAATGTTAAAGTATTAAATGATATATCATTAAATTTATGAAATTTGGCGGTATTTTATTCAAGTTAGGGGAACCTGTTGAGTAATTGATGGTCCACGATAAGATCTACTTAATTTAATACTCGTGTATTGCTGTTTTTAGATATATTTTGACTATATTATCATAATTTATATCAATAAAAGTAAAATAATTCAAGTCAAAATACGGTTTAGTTAAGATCAAATGGGTTACAATAATTTAAAATTATACGGATTTTAAAATTTAATTTTTAAATGAAGGCGGACTTAAAAGTAAAATTAATAAATTAATTAATTTGAAGTTTGTTTGAAATATGTACAAATTGCCCGTCACTTCCAATAAAATGGAACAAGTCGTAACAAAGTTTAGGTATCGGAAGATGCTTATAGATAATAGTTGT-AAATTTGATG-AAATAATTTATTTATATTAAATAGAGTAATAATT-AGTATTTAATAGTTTTAGTAGAAATTTTAAATAAATAAATTTTATTGTAGTTTTTTTGTAAAGAAATTGATAATGTTATTAATT-ATTTTTTTCCCTTAAAAAAATAAAAAGTAAATTTAATTAATTGTACCTTTTGTATCAGGAGTTATTAAGTAGATTTATTGGAATTTAATATATCTCGAATTTTAAAGATCTAGATTATAATGTTAGTTAGTATTGAACTATTATTAATAATTTTAATTTAGTAGTGAAATGTTTACCCGATTTAAAAGATATCTAGTTTTTTTAGAGTTGAATTTAATTCAGTATTTAATTTGTATAAAAGTAAATTTTAAGTAAATTTATAAATTTAAATAAAATTATTTTAGGGATTAGCTTAAAATATTTTAATAATTTAATTTAATTTTAATTTTTAAATGTATTTATAGTAATAGAAATTTTTAATAAGTATGTTATAATTTATAAATAATTAAAATTTAATTTTAAGTGAAAATTTTAAAATTCTATAAAAAAAATTATTTTAATTAAGAAAATTAAGATATAATGATAATATTAGTAAATTTTATTTTGTTAGAGTAATTAATATATTTAAAATTGATATTAAAGAACTAGACAAAGTTTTGTATTCGCCTGTTTATCAAAAACATGGTTTGTAGATAATAATTATAAATCGACTCTGCCCAATGAAATAATATTTTTAATGGCTGCGGTAGCCTGACCGTACAAAGGTAGCAAAATCAATAGTTTTTTAATTGAAAGCTGGAATGAATGAGTTGATGAAATATAAATTGTTTCAATATCAATAATTGAAATTAAAATTTGAGTTAAAATGCTTAAATTTTATTATTAGACGATAAGACCCTATAGAATTTTATAAAATTTAAGTAAAGAAAATTTTTTGTAAGATGAGGTTTTTTACTTAATTATATTTAGTTGGGATGATTATAAAATTTAATGAACTTTTAATTTTTTTAAGAACATTAATTAATGAATTTTTGATTATTATTATAATTTTGAGAAAGAATTACCTTAGGGATAACAGCGTAATATTTTTGGAGAGATCAAATTGATAAAAATGTTTGCGACCTCGATGTTGAATTATGATATAATTTAGGTGCAGGAGTTTAAATTGTTAGTCTGTTCGACTATTAAAATCATACATGATTTGAGTTCAGATCGGTGTAAGCCAGATCGGTTTCTATCTATAATAAATAAAAATTTTTTTGTACGAAAGGACTTAAAATTTGAAATATATTTTT---AAAAAAATGAATAAAATTAATTTTATTATATTTTGTATTATAATT
>R3
ATGTTTACAAATCTATTTTCAATTTTTGATCCTAATTCATCTGTAAATTTTTCATTAAATTGATTAGCAATCTCTATTTCATTTTTAATATTTCCAAAAATTTATTGATTAAAACAAAATAAAATAAATTTTATAACTAAATTAATTTTAATATTTTTATTTAATGAAATAACCAAATTAATCCAAAAAAAAAATCATAATAATATTTTTTTTTTCATAATAATTTTTTTTTTAATTTTAATTATAAATTTTATAGGTTTATTCCCTTATATTTTTACTCCTTCTAGACATTTAATTATTACTCTACCTATATCATTAACTATCTGAATAAGAATTATTATACATAATTGAATTAATAAAACTAATTTTATATTTGCTCATCTTGTTCCTATTGGAACTCCCACCTTACTAATACCTCTAATAGTAATTATTGAAACTATCAGAAACTTAATTCGACCAGGAACTCTAGCTATTCGCCTATCCGCAAATATAATTGCTGGTCACTTACTTTTTAGATTATTAGGCTCTACAGGTCCTAACTTAAATTTTTATCTTATTATTTTATTAATTTTAATTCAAATTTTATTATTTATGTTAGAAATAGCTGTTTCTACAATTCAATCTTATGTATTCACAATATTAAGATCTTTATATTCTAATGAAAATATTCCACACTTAAGACCTTTAAAATGATTAAATATATATATATTTTTAATTATTTGAATATTAATTTTTATTGTTAAAATAAATTTTACTATACATTTTATTCCTAATAAAAAAAACTTTAAAATTTTTGATAAACAAATAAATTGAAAAATTTTA------TTGTCAAAATGATTCTACTCCACAAATCATAAAGATATTGGCTTATTATACTTTGTCTTCGGATTATGATCAGGAATAGTAGGCTCAGCATTAAGAATAATTATTCGAATGGAGTTAAGAGCTCCAGGAAAATTAATTGGTAATGATCAAATTTATAACACTATTGTTACTGCCCATGCTTTTATTATAATTTTTTTTATGGTTATGCCATTTATGATTGGTGGATTTGGAAATTGACTTGTTCCTTTAATATTGACAGCCCCTGATATAGCTTTTCCTCGAATAAACAATATAAGATTTTGACTCTTACCCCCTTCTTTAGCCTTACTAATTATAAGAAATATTGTTGGGTCAGGTGTAGGAACAGGATGAACTCTATACCCTCCTTTATCATCTAATTTAGGACATAATTCACCTTCTGTAGATTTAAGAATTTTTGCTCTTCATATTGCTGGAATTTCTTCTATTATAGGTGCTATTAATTTTATTGTTACAATTTTTAATATACATACAAAAACACCAACTTTAAATTTTATCCCTCTTTTTGCATGAGCAGTTTTAATTACCGCAATCTTATTACTATTATCTTTACCTGTTCTTGCAGGAGCAATTACTATACTTTTAACTGATCGAAATTTCAATACTTCATTTTTTGACCCTGCTGGTGGAGGAGATCCAATTCTATACCAACACTTATTTTGATTTTTTGGTCATCCAGAAGTATATATTTTAATTCTACCTGGATTTGGTATTATTTCTCATATTATTACAAATGAATCTAGAAAAAAAGAAATTTTTGGGTCCTTAGGAATAATTTATGCTATAATTACTATCGGGATTTTAGGTTTTATTGTTTGAGCACACCACATATTTACTGTTGGTTTAGATGTAGATACTCGAGCTTATTTTACTTCAGCAACAATAATCATTGCAATTCCAACAGGAATCAAAGTATTTAGTTGGCTAGCTACTATCTATGGCTCAAAAATCAATTATACCCCCGCAATAATTTGAAGAATAGGATTTATCTTTTTATTCACTTTAGGTGGATTAACAGGAATCATCCTTTCTAATTCATCTCTAGATATCATTTTACATGACACATATTATGTTATTGGTCATTTTCATTACGTCCTATCAATAGGGGCTGTTTTCGCAATTATTGCAGGTTTTATTTACTGATTTCCTTTATTTTTTGGATTTACCTTAAATAAAAAAATACTAAAAACTCAATTTATATGTATATTTTTAGGTGTAAATATAACTTTTTTCCCTCATCATTTTCTTGGTTTAAATGGGTTTCCCCGACGTTACTCCGACTATCCGGATATATATATATGCTGAAATACCTTATCTTCTATAGGGTCCTTAATTTCTTTTATAGCTTTAATTTTTATAATCTTTATTATTTGAGAGGCTTTTGTCTCTCAACGTATTGCATTATTTAAATTTTTTATATCAACAAATATTGAATGATTTCATTTCATACCCCCGAAAGCTCATTCATATTGAGAAATCCCATCTCTATCAAAAAGATTAATTCACACCTGAAATAACTATTTTATTCAAGATTCAAATTCACCTAATATAGATCAATTAGTTTTTTTTCATGACTTAACTTTAACAATTATTATCCTAATTACTAGTTGTATTATTTATATATTTTATTTTTTAATTACAAATAAATTAATTGATCGATTCATGATTAATGAACATTTAATTGAATTAATTTGAACAATTATTCCAATACTAACTCTTTTATTTATTGCTGCCCCATCCTTAAAAATTTTATACTTACTTGAAGAAAGTTCTTCTCCTATTATTTCTTTAAAAACTATTGGCCATCAATGATACTGACAATATGAATTATCAGATTATTTAAATATTGAATTTGATTCATTTATACAAAATTATGACTCATCAACACCTTGAATAGCTCGTTTACTAGATGTTGATAATCGAGTAATTTTACCATTTAATTCTTCCATCCGTTTACTATTCACCTCTACAGATGTAATTCATTCCTGAACAATCCCTGCCTTAGGAATTAAAATAGATGCAACTCCTGGTCGAATTAATCAAGCTTTATTATTTATAAATCGACCAGGTTTATTTTTTGGTCAATGTTCCGAAATTTGTGGAGCTAATCATTCATTTATACCTATTGTAATTGAATCAACAAATTTAAATTACTTCATTAATTGAATAAAATCCTTTATGAATTTATCCAATCATCCTTATCATATTGTTTCTATCAGACCTTGACCAATTTTTTTATCTTTTAATATTATATTCTTATTTGTTGGAATAATTAAATGATTTTATTTCCAAAATTTTTACTTAATTATTACAAGAATAATCTTAATAATACTAATTTTATTTCAATGATGACGAGATGTGATTCGTGAAGGAACTTATCAAGGTTGTCATACATCATTTGTTATAAAAAATTTACGTATAGGAATAATTTTATTTATTACTTCAGAAATTTTTTTTTTTATTTCATTATTTTGAACTTATTTTCACTCTTCATTAGCGCCAAGTATTGAAATTGGTTTAATATGACCTCCTAAAGGAATTAAGATATTTAACCCCTATGATATCCCCCTACTAAATTCAATTATTCTAATTTCTTCTGGAATAACAATTTCATGATCTCACTATAGAATAATTTCAAATAAATTTAAAAAATCTTTTTTTAGATTAATACAAACTATTATTTTAGGCTTTATTTTTTCATTTTTTCAATATATTGAATATTACCAAGCTCCTTTTACAATTTCAGATTCTTGTTTTGGTTCAATCTTTTTTTTAACAACAGGTTTTCATGGTATTCATGTTATTATTGGTAATGTATTTTTAATAATTTGTGCTTTACGAATTTTTTTAAATCATTTTTCTAAAAATCATCATTTAGGATTTGAAGCTGCTATTTGATATTGACATTTTGTTGATATTGTATGATTATTTGTCTATACTTGAATTTATTGATGATCATTTATAAATTCAATGAATAAATCTATATTAAAAACACATCCTTTATTAAAATTTCTATCTAATTCCTTAATTTTTTTACCAACTCCAATAAATATTAATTATTGATGAAATATTGGATCTTTATTAGGTTTATGTTTAATAATTCAAATTATTTCTGGTCTATTTTTATCAATACATTATACTCCTTCTATTGATCAAGCATTCAATAGAGTAATTCATATCATAAAAGATATTAATTACGGATGATTAATACGTTTAATTCATATAAATGGGGCATCCTTATTTTTTATTTGTTTATATATCCATATTGGTCGAGGAATTTATTACAATTCTTTTATATTAACACAAACTTGATTAATTGGTGTAATTATTTTTTTACTAACTATAGCAACAGCTTTTTTAGGATATGTTTTACCTTGAGGTCAAATATCCCTATGAGGAGCAACAGTAATTACAAATTTAATTTCTGCAATTCCATATCTTGGACAATATATTGTTAACTGAATTTGAGGAGGATTTTCCATTAGAAATCCTACATTAAATCGATTCTACTCTTTACACTTTATTTTACCTTTTATTATTTTATTAATAGTAATTATTCATTTAATATTTCTTCATCAATCAGGATCAAACAATCCAATAGGATCTAATAGAAATTTAAATAAAATTATTTTTAATCCTTATTTTATAATTAAAGACTCAATTACTTTTATTATATTAATTATTACATTTTTAATTTTTATCCTTCAATTTCCTTACCTATTAGGTGATCCAGATAACTTTACTCCTGCTAATCCTTTAATTACTCCGTCCCATATTAAACCTGAATGATATTTCTTATTTGCTTATGCTATCCTTCGAGCAATCCCAAACAAATTAGGAGGAGTAATGTCTTTATTAAGATCAATTTTAATTTTAATAACTTTACCTTGAATTAATAAATTATACACAAAATCACCTAAATTTAATCCTTTAAATCAAACATTATTTTGAATATTTTTTTCTTCATTTATCATATTAACATGATTAGGAGGTAAAGAAATTGAATATCCTTTCATTCAATTAAGTCAAATTTACACTATTATATATTTTAGATTCTTTTTATTAATAAATTTTATTAATAAAATATGAAATAAATTTATTTTCTTTAAAAATTTTATGTTTTATTTAATTTTGATTATAGGTTCATTAGTAAGAGTTGCATTTATTACTTTATTAGAACGAAAAGTTTTAGGTTATGTGCAGAATCGAAAAGGTCCAAATAAGGTTGGGATTCAAGGAATTTTACAACCTTTTAGAGATGCCATTAAATTATTTTTAAAAGAAAATATTAAGTTAATTAAGGTTAATTATATAATGTATTATTTTAGTCCTTTAATTGGTTTTTTTTTAGCTATAGTTATATTATTAGGAATAATAAATTTATTAAATTTGATTTTAATTGAGTTTTCAATATTGTATTTTTTATGTTGTTTGAGAATTTTAGTTTATACAGTTATAATTGGTGGATGATCTTCAAATTCTAATTATTCTTTATTAGGAGGAATTCGTTCAATTATTCAATCTTTGTCTTATGAAGTTTCTTTATTTTTACTATTTTTTTGTATATTTATTTATGTGGAGAGATACAATTTAATTAGATTTAATAGATTTTTTAATTATAGAAAGTTGTTTTTTTTTAATTTACCTTTAAGGTTATTATTTTTTATTAGGATTTTAGCTGATTTAAATCGAATTCCATTTGATTTAATTGAGGGAGAATCAGAGTTAGTTTCAGGATTTAATACTGAATATATAAGAGGAAGATTTGCTTTATTTTTTTTGGGTGAATATTTAATAATTTTGATTTTTAGTATTTGAATTTCTTTATTATTGTTTAATAGACAGATTTTTTCTTTGATTTTTTTAGTTCAAGTGTTAATAATAGTATTTTTAATTATTTTAATTCGAGGAATTTTACCTCGAATTCGTTATGATTGAATGATATATTTATGTTGGTATGAAATTTTACCTTTAGTTTTATTTATTTTATATTTTTTAATTATTATTAAGTATTTAAGATTTATTTCATTAAACTTAATTTCTTTAATAACATCAAACTTAATTCACTTATGATTTTTATTAGAAATTAATTTATTAATTTTTTTATTCTTAATAACTAAAACCACAAAATATTTTTCTTTAATACCTTTTTTCTTTTTTATCCAAGCAATTTCTAGATTAATGATTATTTGAATTTTTAATCTAAACTTTTTTTCTATAAATTATTCTGTAATTGAATTCATTTTTTTTTTATCAATCTCAATAAAATTAGGACTTTTTCCATTTACATGATTACCCCCAATTTTTTTTAAATATATAAATTGAAATATAATCTTTTTATTCTCAACATTACAAAAATTTATTCCATTTATAATTATTAAAAATTTTAATTTTAATTGTAAATTTCTTTTTTATATTTGTTTATATTCAATTATTCTATCAACATTTAAAGCAATTTTTACAGAAAATATTAAATCTATTATAGCATATTCATCAATTAATAATTCTGCTTGAATAATTATTATTATTTTAATTGACACAATAATATTCCAATTATACTTTTTATTTTATTTAATTTTAATATTCTTAATAAAAAATTTTTTTAATCAAATAAATATATCTTACATATCCGATATTCTAATTTATGAAAATTCAAATATATTAATATATTTTATTTTAATAATTTTTAGACTAAGAATAATCCCACCTTTTTGTTCTTTTATCCCAAAAATTAGAGGTATCTTAATCTTAATCAAAATAAACATATTAATAATAACATTAATTTTAACAATTTGCTCTATCCTGTCTATTTTAATATATCTAACAATCATAATTAAATTACTACTTTATTTTCATTTAAAATATAAAATTAAATATTTTTTAAAAACACAATATAATTATATTTCATTATTTATAATTAGATTTATATTTCCTACTTTTTGATTCATATATTATTTATTAATTATTCTAAAATTATTATTATTAATTTCAACACCTATTATTATTGTTATTTTACTCATTTTAATTAATTTATTCTTTTCCAAAAAATCTATTTTAGATCGAGAAAAACCTTCACCTTTTGAATGTGGATTTAATCCAATTACTAATGCTCGTTTACCTTTCACAATTCAATTTTTTATTATTATAATTATCTTTTTAATTTTTGATATTGAAATTATTATTTTAATTCCTTTAATTCCATCATTTAAATTTAATATAAATTTATTTACTTGATTTATTTCTTCTTTAATTATTGTCTTTATTCTATTTTTTGGTTTAATCTATGAATGAAACGAACAATCAACAATTTGAATTAAA---ATTAATTATTATATTTTAAATTTTATTTTGTTATTTATAGTATTAATTCTTATAGCGAAGTTTTTTTTTCATTTTATGATAATATTAATATGTTTAGAATTTTTAGTTTTAACAATTATAAATAGAATTTTTATGAATTTATATATTGATAGAATAGAAGTTTATTATTTAATAATAATAGTATTTTTTGTTATTGAAAGAGTTTTAGGATTAGTTCTTTTAGTTTGTATAATTTGTTATAAGGGGACGGATCATATAAAAAATTTAAATTTATTAATATGAATAAAGTTTTTATTATTTATAGTTTTTAGATTTGGTTTAATAAATTTTAGTTTTGGAAATTTATATATAATTTGTTTTTTATTAATATTTTTTTTAATTTTAAATGTAAATTTAATTTTTAATTTTTGGGTAGAGATTTATTCAATTTTTTCTATTGATTTTTATTCATTTTATTTAATTTTATTAAGAATTTGATTAATTGGAATTATATTAATAATTAAAATAGATAAAATAATAATTATTTTAATTATATGTTTGTTAGTTATTTTATTTTTAAGATTTTCTGTTTTTAATTTTTTATTATTTTATTTTTTATTTGAAGTTAGTTTAATTCCAATTTTTTTAATAATTATATTTGATGGTTATACATTTGAACGTATTGAAGCTGTTATGTATATATTTTTTTTTACATTAATTTCTTCAATGCCTTTTTTAATTATTTTATTAGATTTTTATCAATTTTTTAATACTCTAATATTTTATATATTAGAATATTTAAAGTTTAAGATATGAAAGGTTAGGTTTATTATTATAATATTGGTATTTTTTGTTAAATTACCATTATTTATTTTTCATATTTGGTTACCTAAAGCTCATGTTGAAGCCCCAGTTTATGGATCAATAATTTTGGCAGGAGTTTTATTAAAATTAGGAGGATATGGAATATTACGAATAGTACAATTTTTTTATTTAAATTTAATAGAGATTATAATGTATTATATTTCTATTGGTTTAATTAGAGGTGTAGTATTAAGATTTTTATGTATAATTCAAATTGATATAAAAATATTGGTGGCATATTCATCAGTAGTTCATATAAGTATATTAGTAGCTAGATTATCAACAATAAGAAAAATTGGATTTGTAGGATCTTATTTAATAATAATTGGTCATGGGTTATGTTCATCAGGTTTATTTTATTTGGTAAATTTAAGTTATAAACGTATTGGAAGGCGTTTAATGTTTATAAATAAAGGTTTAATGAATTTAAATTCAACTTTAGGGATATGATGATTTTTAATATGTATAGGAAATTTTTCTGCTCCAATTTCTTTGAGATTATTAGGAGAAATTTTTATATTAATAAGATTAGTTTCTTTAGATTTATTTTTGATAATTTATTTAATAATTATATGTTTTTTAAGTGTTGCTTATTCTTTATATTTATTTAGATTTACACAACATGGAAATATAAATTTTATAAATTTTAGTTTTTTAAGGATTTCTGTAAAGGAATTTATTATTATTTTTATTCATTGGTTTCCGTTAAATACATTAATTTTTGGAATAAATTTGTTTATAATTATTATTATTTATTTATATATTTATTTATTAATATTTTGTAGAATTAGAATATTTATTTTGGCTTTATTATTTATATATTTAAAATTGAGTTTATTTTTATATTGAAAAATTATTAATTTGAATTCATTTTTTATTGAATTTATTTTTTATGTTGATTGGATTTCATTAATTTTTTTAAGAACTGTTAGATTGATTTCTAGATTTGTTTTAATATATAGAATTTTTTATATATTAGAGGATAAAACATTAAATCGATTTTTTTATTTAGTTTTGATATTTATTATGAGAATATTTTTAATAATTTTAAGACCAAATATTGTAAGAATTTTAGTTGGATGAGATGGATTAGGATTAGTTTCTTATGCGTTAATTATTTATTATCAAAATTGAAAGTCTTATAGAAGAGGGATAGTTACGGTATTATTAAATCGTTTAGGAGATGTTGGAATTTTAATAATAATTAGTTTATTAATAATTAAAGGTTCATGAAATTTAATATTTTATTTTAATGAGATGTCAATAGTAATTATATTATTAGTTTTAAGAGCTTGCACAAAAAGAGCTCAATTGCCTTTTTCAGTTTGGTTACCTTTAGCTATAGCAGCTCCTACTCCTGTTTCTTCTTTAGTTCATTCTTCAACTTTAGTAACTGCTGGGGTTTACTTAATAATTCGTTTTAATTTTTTTTTAGAAAATGAGATTAGAGATTTTTTAATATTTATTTCTAGTTTAACAATGTTTATATCAGGTTTAGTAGCTAATTTTGAAACTGATTTAAAAAAAATTATTGCTTTATCAACTTTAAGACAATTAGGATTAATAATAAGAATTTTGTCTTTTGGGGAAGTTAATTTAGGTTTTTTTCATTTAATTATACATGCATTATTTAAGTCTTTATTATTTATATGTAGAGGAATTATTATTCATTTAATGATAAATAATCAAGATATTCGTTTAATAGGGGGTTTAATTAATTTTTATCCTTATTTAAGGATTATTTTTTTGTTTGCTTCTATATCTTTATGTGGGTTACCTTTTCTTTCTGGATTTTATTCAAAAGATTTAATTATAGAAATATTTTTAATAAGAAAAATAAATTTAATTAGTTTAATAGTTATTTTTATTTCTACAATATTTACTATTTCTTATAGAATTCGTTTAATTTATTTAGTTTTTTTAAGAAATTTAAATGAATTAAATTATTTTTTTTTAAAGAATGAAGATAATTTTATAATAATATCAATATTAATTTTGTTTATATTATCAATTTTTGGGGGATTTATATTTATTAATTTTTTTTTTTATAGTGAAAAGATTATTATTTTAAAATTTTTAGAAAAAAATTTAATCCTTTTAATTTGTTTTTTTGGTGTTTTATTAGGATATTTTTATTCACAAAAAGAATTAAATTTTTCATTTATACAAAATATTTTTTTTAGAAAGATATTTGGTTTAGAATTTATTTTAAATAATTTTTATGAAAGGATTATTAAACAATCTTTTAATATATATAAAATTGATAAAGGATTTTTTGAATTTTTACAAATTTTTAGTTTTAAAATTAATTTAATAATAGTTTATAATTTTTTTTCTTATTTTATTTTTTCTTTAAATAAAATTTTATTATATTTTATTTTTCTAATTTTAGTAATTGTCATCTTTTGTTTTTTA------------------------------------------------------ATATTATCTATTTTATTAATTTATTCTACCCTAATTTCTCTAAATTTAACTAAATTTACTTCCTCCTCATTAAGATCTTATTTAACTTTTCTTATATTCACAGGAGGAATTATAGTTCTATTTACATTTTTCTTAAGATTAATCTCCAATATTCAAATTTATAAAAAATTCTTTATAATATATTTTTTATTTATTAGAATAACATTATTTATTATATTAAGAATTATATTATGAGAAACCCACTTAAGATATATATTTAATTTTCATTTAAATTATAATTTTTTATCTTTACCAGATATTTATTTCTCATTTAATTTCTTTAATTTCAATCATCTTTATAAATTTCCTAAAAATTTAATAATAATATTCTTAATCATTTATCTTCTTTTAGCACTAATCCTATTAGTAAAATTAACTTTTTCTAATAAAAAACCTCTTCGGTCGGTTAATAATGAATTGTA-----ATGAATTCTAATAAATTGAA--TTTTTTTAAA-GAAAAAATTTAATTTTTGTTTTAAAATTAATTTTAGAATGATCATAATAAATAATTTTTTAAATTTAAATAAATAGATTTTTTTAGTATTAAAATTTATAGCAATTAACGATAGTTAAACTTAGATATTTATGATAATTAATGGTCAATTTAGTGCCAGCCACAGCGGTTAAACTAAGATTAAAAGTTAATTACTTCAATATGTAATAAAATAGAAAATATTATAAAATTTATTATAGTATTAATTTATAATTGTATGAAAAAAATAAATTTTTAACGGTGAAATGTAAAAAATTTAATAAAATATAATTTATAAAAATTTAATTAAAAAAATTATTAGATAAACTAGGATTAGATACCCTATTATAATAATGGAAAAAGATTAAATGTTAAAGTATTAAATGATATATCATTAAATTTATGAAATTTGGCGGTATTTTATTCAAGTTAGGGGAACCTGTTGAGTAATTGATGGTCCACGATAAGATCTACTTAATTTAATACTCGTGTATTGCTGTTTTTAGATATATTTTGACTATATTATCATAATTTATATCAATAAAAGTAAAATAATTCAAGTCAAAATACGGTTTAGTTAAGATCAAATGGGTTACAATAATTTAAAATTATACGGATTTTAAAATTTAATTTTTAAATGAAGGCGGACTTAAAAGTAAAATTAATAAATTAATTAATTTGAAGTTTGTTTGAAATATGTACAAATTGCCCGTCACTTCCAATAAAATGGAACAAGTCGTAACAAAGTTTAGGTATCGGAAGATGCTTATAGATAATAGTTGT-AAATTTGATG-AAATAATTTATTTATATTAAATAGAGTAATAATT-AGTATTTAATAGTTTTAGTAGAAATTTTAAATAAATAAATTTTATTGTAGTTTTTTTGTAAAGAAATTGATAATGTTATTAATT-ATTTTTTTCCCTTAAAAAAATAAAAAGTAAATTTAATTAATTGTACCTTTTGTATCAGGAGTTATTAAGTAGATTTATTAGAATTTAATATATCTCGAATTTTAAAGATCTAGATTATAATGTTAGTTAGTATTGAACTATTATTAATAATTTTAATTTAGTAGTGAAATGTTTACCCGATTTAAAAGATATCTAGTTTTTTTAGAGTTGAATTTAATTCAGTATTTAATTTGTATAAAAGTAAATTTTAAGTAAATTTATAAATTTAAATAAAATTATTTTAGGGATTAGCTTAAAATATTTTAATAATTTAATTTAATTTTAATTTTTAAATGTATTTATAGTAATAGAAATTTTTAATAAGTATGTTATAATTTATAAATAATTAAAATTTAATTTTAAGTGAAAATTTTAAAATTCTATAAAAAAAATTATTTTAATTAAGAAAATTAAGATATAATGATAATATTAGTAAATTTTATTTTGTTAGAGTAATTAATATATTTAAAATTGATATTAAAGAACTAGACAAAGTTTTGTATTCGCCTGTTTATCAAAAACATGGTTTGTAGATAATAATTATAAATCGACTCTGCCCAATGAAATAATATTTTTAATGGCTGCGGTAGCCTGACCGTACAAAGGTAGCAAAATCAATAGTTTTTTAATTGAAAGCTGGAATGAATGAGTTGATGAAATATAAATTGTTTCAATATCAATAATTGAAATTAAAATTTGAGTTAAAATGCTTAAATTTTATTATTAGACGATAAGACCCTATAGAATTTTATAAAATTTAAGTAAAGAAAATTTTTTGTAAGATGAGGTTTTTTACTTAATTATATTTAGTTGGGATGATTATAAAATTTAATGAACTTTTAATTTTTTTAAGAACATTAATTAATGAATTTTTGATTATTATTATAATTTTGAGAAAGAATTACCTTAGGGATAACAGCGTAATATTTTTGGAGAGATCAAATTGATAAAAATGTTTGCGACCTCGATGTTGAATTATGATATAATTTAGGTGCAGGAGTTTAAATTGTTAGTCTGTTCGACTATTAAAATCATACATGATTTGAGTTCAGATCGGTGTAAGCCAGATCGGTTTCTATCTATAATAAATAAAAATTTTTTTGTACGAAAGGACTTAAAATTTGAAATATATTTTT---AAAAAAATGAATAAAATTAATTTTATTATATTTTGTATTATAATT
>R4
ATGTTTACAAATCTATTTTCAATTTTTGATCCTAATTCATCTGTAAATTTTTCATTAAATTGATTAGCAATCTCTATTTCATTTTTAATATTTCCAAAAATTTATTGATTAAAACAAAATAAAATAAATTTTATAACTAAATTAATTTTAATATTTTTATTTAATGAAATAACCAAATTAATCCAAAAAAAAAATCATAATAATATTTTTTTTTTCATAATAATTTTTTTTTTAATTTTAATTATAAATTTTATAGGTTTATTCCCTTATATTTTTACTCCTTCTAGACATTTAATTATTACTCTACCTATATCATTAACTATCTGAATAAGAATTATTATACATAATTGAATTAATAAAACTAATTTTATATTTGCTCATCTTGTTCCTATTGGAACTCCCACCTTACTAATACCTCTAATAGTAATTATTGAAACTATCAGAAACTTAATTCGACCAGGAACTCTAGCTATTCGCCTATCCGCAAATATAATTGCTGGTCACTTACTTTTTAGATTATTAGGCTCTACAGGTCCTAACTTAAATTTTTATCTTATTATTTTATTAATTTTAATTCAAATTTTATTATTTATGTTAGAAATAGCTGTTTCTACAATTCAATCTTATGTATTCACAATATTAAGATCTTTATATTCTAATGAAAATATTCCACACTTAAGACCTTTAAAATGATTAAATATATATATATTTTTAATTATTTGAATATTAATTTTTATTGTTAAAATAAATTTTACTATACATTTTATTCCTAATAAAAAAAACTTTAAAATTTTTGATAAACAAATAAATTGAAAAATTTTA------TTGTCAAAATGATTCTACTCCACAAATCATAAAGATATTGGCTTATTATACTTTGTCTTCGGATTATGATCAGGAATAGTAGGCTCAGCATTAAGAATAATTATTCGAATGGAGTTAAGAGCTCCAGGAAAATTAATTGGTAATGATCAAATTTATAACACTATTGTTACTGCCCATGCTTTTATTATAATTTTTTTTATGGTTATGCCATTTATGATTGGTGGATTTGGAAATTGACTTGTTCCTTTAATATTGACAGCCCCTGATATAGCTTTTCCTCGAATAAACAATATAAGATTTTGACTCTTACCCCCTTCTTTAGCCTTACTAATTATAAGAAATATTGTTGGGTCAGGTGTAGGAACAGGATGAACTCTATACCCTCCTTTATCATCTAATTTAGGACATAATTCACCTTCTGTAGATTTAAGAATTTTTGCTCTTCATATTGCTGGAATTTCTTCTATTATAGGTGCTATTAATTTTATTGTTACAATTTTTAATATACATACAAAAACACCAACTTTAAATTTTATCCCTCTTTTTGCATGAGCAGTTTTAATTACCGCAATCTTATTACTATTATCTTTACCTGTTCTTGCAGGAGCAATTACTATACTTTTAACTGATCGAAATTTCAATACTTCATTTTTTGACCCTGCTGGTGGAGGAGATCCAATTCTATACCAACACTTATTTTGATTTTTTGGTCATCCAGAAGTATATATTTTAATTCTACCTGGATTTGGTATTATTTCTCATATTATTACAAATGAATCTAGAAAAAAAGAAATTTTTGGGTCCTTAGGAATAATTTATGCTATAATTACTATCGGGATTTTAGGTTTTATTGTTTGAGCACACCACATATTTACTGTTGGTTTAGATGTAGATACTCGAGCTTATTTTACTTCAGCAACAATAATCATTGCAATTCCAACAGGAATCAAAGTATTTAGTTGGCTAGCTACTATCTATGGCTCAAAAATCAATTATACCCCCGCAATAATTTGAAGAATAGGATTTATCTTTTTATTCACTTTAGGTGGATTAACAGGAATCATCCTTTCTAATTCATCTCTAGATATCATTTTACATGACACATATTATGTTATTGGTCATTTTCATTACGTCCTATCAATAGGGGCTGTTTTCGCAATTATTGCAGGTTTTATTTACTGATTTCCTTTATTTTTTGGATTTACCTTAAATAAAAAAATACTAAAAACTCAATTTATATGTATATTTTTAGGTGTAAATATAACTTTTTTCCCTCATCATTTTCTTGGTTTAAATGGGTTTCCCCGACGTTACTCCGACTATCCGGATATATATATATGCTGAAATACCTTATCTTCTATAGGGTCCTTAATTTCTTTTATAGCTTTAATTTTTATAATCTTTATTATTTGAGAGGCTTTTGTCTCTCAACGTATTGCATTATTTAAATTTTTTATATCAACAAATATTGAATGATTTCATTTCATACCCCCGAAAGCTCATTCATATTGAGAAATCCCATCTCTATCAAAAAGATTAATTCACACCTGAAATAACTATTTTATTCAAGATTCAAATTCACCTAATATAGATCAATTAGTTTTTTTTCATGACTTAACTTTAACAATTATTATCCTAATTACTAGTTGTATTATTTATATATTTTATTTTTTAATTACAAATAAATTAATTGATCGATTCATGATTAATGAACATTTAATTGAATTAATTTGAACAATTATTCCAATACTAACTCTTTTATTTATTGCTGCCCCATCCTTAAAAATTTTATACTTACTTGAAGAAAGTTCTTCTCCTATTATTTCTTTAAAAACTATTGGCCATCAATGATACTGACAATATGAATTATCAGATTATTTAAATATTGAATTTGATTCATTTATACAAAATTATGACTCATCAACACCTTGAATAGCTCGTTTACTAGATGTTGATAATCGAGTAATTTTACCATTTAATTCTTCCATCCGTTTACTATTCACCTCTACAGATGTAATTCATTCCTGAACAATCCCTGCCTTAGGAATTAAAATAGATGCAACTCCTGGTCGAATTAATCAAGCTTTATTATTTATAAATCGACCAGGTTTATTTTTTGGTCAATGTTCCGAAATTTGTGGAGCTAATCATTCATTTATACCTATTGTAATTGAATCAACAAATTTAAATTACTTCATTAATTGAATAAAATCCTTTATGAATTTATCCAATCATCCTTATCATATTGTTTCTATCAGACCTTGACCAATTTTTTTATCTTTTAATATTATATTCTTATTTGTTGGAATAATTAAATGATTTTATTTCCAAAATTTTTACTTAATTATTACAAGAATAATCTTAATAATACTAATTTTATTTCAATGATGACGAGATGTGATTCGTGAAGGAACTTATCAAGGTTGTCATACATCATTTGTTATAAAAAATTTACGTATAGGAATAATTTTATTTATTACTTCAGAAATTTTTTTTTTTATTTCATTATTTTGAACTTATTTTCACTCTTCATTAGCGCCAAGTATTGAAATTGGTTTAATATGACCTCCTAAAGGAATTAAGATATTTAACCCCTATGATATCCCCCTACTAAATTCAATTATTCTAATTTCTTCTGGAATAACAATTTCATGATCTCACTATAGAATAATTTCAAATAAATTTAAAAAATCTTTTTTTAGATTAATACAAACTATTATTTTAGGCTTTATTTTTTCATTTTTTCAATATATTGAATATTACCAAGCTCCTTTTACAATTTCAGATTCTTGTTTTGGTTCAATCTTTTTTTTAACAACAGGTTTTCATGGTATTCATGTTATTATTGGTAATGTATTTTTAATAATTTGTGCTTTACGAATTTTTTTAAATCATTTTTCTAAAAATCATCATTTAGGATTTGAAGCTGCTATTTGATATTGACATTTTGTTGATATTGTATGATTATTTGTCTATACTTGAATTTATTGATGATCATTTATAAATTCAATGAATAAATCTATATTAAAAACACATCCTTTATTAAAATTTCTATCTAATTCCTTAATTTTTTTACCAACTCCAATAAATATTAATTATTGATGAAATATTGGATCTTTATTAGGTTTATGTTTAATAATTCAAATTATTTCTGGTCTATTTTTATCAATACATTATACTCCTTCTATTGATCAAGCATTCAATAGAGTAATTCATATCATAAAAGATATTAATTACGGATGATTAATACGTTTAATTCATATAAATGGGGCATCCTTATTTTTTATTTGTTTATATATCCATATTGGTCGAGGAATTTATTACAATTCTTTTATATTAACACAAACTTGATTAATTGGTGTAATTATTTTTTTACTAACTATAGCAACAGCTTTTTTAGGATATGTTTTACCTTGAGGTCAAATATCCCTATGAGGAGCAACAGTAATTACAAATTTAATTTCTGCAATTCCATATCTTGGACAATATATTGTTAACTGAATTTGAGGAGGATTTTCCATTAGAAATCCTACATTAAATCGATTCTACTCTTTACACTTTATTTTACCTTTTATTATTTTATTAATAGTAATTATTCATTTAATATTTCTTCATCAATCAGGATCAAACAATCCAATAGGATCTAATAGAAATTTAAATAAAATTATTTTTAATCCTTATTTTATAATTAAAGACTCAATTACTTTTATTATATTAATTATTACATTTTTAATTTTTATCCTTCAATTTCCTTACCTATTAGGTGATCCAGATAACTTTACTCCTGCTAATCCTTTAATTACTCCGTCCCATATTAAACCTGAATGATATTTCTTATTTGCTTATGCTATCCTTCGAGCAATCCCAAACAAATTAGGAGGAGTAATGTCTTTATTAAGATCAATTTTAATTTTAATAACTTTACCTTGAATTAATAAATTATACACAAAATCACCTAAATTTAATCCTTTAAATCAAACATTATTTTGAATATTTTTTTCTTCATTTATCATATTAACATGATTAGGAGGTAAAGAAATTGAATATCCTTTCATTCAATTAAGTCAAATTTACACTATTATATATTTTAGATTCTTTTTATTAATAAATTTTATTAATAAAATATGAAATAAATTTATTTTCTTTAAAAATTTTATGTTTTATTTAATTTTGATTATAGGTTCATTAGTAAGAGTTGCATTTATTACTTTATTAGAACGAAAAGTTTTAGGTTATGTGCAGAATCGAAAAGGTCCAAATAAGGTTGGGATTCAAGGAATTTTACAACCTTTTAGAGATGCCATTAAATTATTTTTAAAAGAAAATATTAAGTTAATTAAGGTTAATTATATAATGTATTATTTTAGTCCTTTAATTGGTTTTTTTTTAGCTATAGTTATATTATTAGGAATAATAAATTTATTAAATTTGATTTTAATTGAGTTTTCAATATTGTATTTTTTATGTTGTTTGAGAATTTTAGTTTATACAGTTATAATTGGTGGATGATCTTCAAATTCTAATTATTCTTTATTAGGAGGAATTCGTTCAATTATTCAATCTTTGTCTTATGAAGTTTCTTTATTTTTACTATTTTTTTGTATATTTATTTATGTGGAGAGATACAATTTAATTAGATTTAATAGATTTTTTAATTATAGAAAGTTGTTTTTTTTTAATTTACCTTTAAGGTTATTATTTTTTATTAGGATTTTAGCTGATTTAAATCGAATTCCATTTGATTTAATTGAGGGAGAATCAGAGTTAGTTTCAGGATTTAATACTGAATATATAAGAGGAAGATTTGCTTTATTTTTTTTGGGTGAATATTTAATAATTTTGATTTTTAGTATTTGAATTTCTTTATTATTGTTTAATAGACAGATTTTTTCTTTGATTTTTTTAGTTCAAGTGTTAATAATAGTATTTTTAATTATTTTAATTCGAGGAATTTTACCTCGAATTCGTTATGATTGAATGATATATTTATGTTGGTATGAAATTTTACCTTTAGTTTTATTTATTTTATATTTTTTAATTATTATTAAGTATTTAAGATTTATTTCATTAAACTTAATTTCTTTAATAACATCAAACTTAATTCACTTATGATTTTTATTAGAAATTAATTTATTAATTTTTTTATTCTTAATAACTAAAACCACAAAATATTTTTCTTTAATACCTTTTTTCTTTTTTATCCAAGCAATTTCTAGATTAATGATTATTTGAATTTTTAATCTAAACTTTTTTTCTATAAATTATTCTGTAATTGAATTCATTTTTTTTTTATCAATCTCAATAAAATTAGGACTTTTTCCATTTACATGATTACCCCCAATTTTTTTTAAATATATAAATTGAAATATAATCTTTTTATTCTCAACATTACAAAAATTTATTCCATTTATAATTATTAAAAATTTTAATTTTAATTGTAAATTTCTTTTTTATATTTGTTTATATTCAATTATTCTATCAACATTTAAAGCAATTTTTACAGAAAATATTAAATCTATTATAGCATATTCATCAATTAATAATTCTGCTTGAATAATTATTATTATTTTAATTGACACAATAATATTCCAATTATACTTTTTATTTTATTTAATTTTAATATTCTTAATAAAAAATTTTTTTAATCAAATAAATATATCTTACATATCCGATATTCTAATTTATGAAAATTCAAATATATTAATATATTTTATTTTAATAATTTTTAGACTAAGAATAATCCCACCTTTTTGTTCTTTTATCCCAAAAATTAGAGGTATCTTAATCTTAATCAAAATAAACATATTAATAATAACATTAATTTTAACAATTTGCTCTATCCTGTCTATTTTAATATATCTAACAATCATAATTAAATTACTACTTTATTTTCATTTAAAATATAAAATTAAATATTTTTTAAAAACACAATATAATTATATTTCATTATTTATAATTAGATTTATATTTCCTACTTTTTGATTCATATATTATTTATTAATTATTCTAAAATTATTATTATTAATTTCAACACCTATTATTATTGTTATTTTACTCATTTTAATTAATTTATTCTTTTCCAAAAAATCTATTTTAGATCGAGAAAAACCTTCACCTTTTGAATGTGGATTTAATCCAATTACTAATGCTCGTTTACCTTTCACAATTCAATTTTTTATTATTATAATTATCTTTTTAATTTTTGATATTGAAATTATTATTTTAATTCCTTTAATTCCATCATTTAAATTTAATATAAATTTATTTACTTGATTTATTTCTTCTTTAATTATTGTCTTTATTCTATTTTTTGGTTTAATCTATGAATGAAACGAACAATCAACAATTTGAATTAAA---ATTAATTATTATATTTTAAATTTTATTTTGTTATTTATAGTATTAATTCTTATAGCGAAGTTTTTTTTTCATTTTATGATAATATTAATATGTTTAGAATTTTTAGTTTTAACAATTATAAATAGAATTTTTATGAATTTATATATTGATAGAATAGAAGTTTATTATTTAATAATAATAGTATTTTTTGTTATTGAAAGAGTTTTAGGATTAGTTCTTTTAGTTTGTATAATTTGTTATAAGGGGACGGATCATATAAAAAATTTAAATTTATTAATATGAATAAAGTTTTTATTATTTATAGTTTTTAGATTTGGTTTAATAAATTTTAGTTTTGGAAATTTATATATAATTTGTTTTTTATTAATATTTTTTTTAATTTTAAATGTAAATTTAATTTTTAATTTTTGGGTAGAGATTTATTCAATTTTTTCTATTGATTTTTATTCATTTTATTTAATTTTATTAAGAATTTGATTAATTGGAATTATATTAATAATTAAAATAGATAAAATAATAATTATTTTAATTATATGTTTGTTAGTTATTTTATTTTTAAGATTTTCTGTTTTTAATTTTTTATTATTTTATTTTTTATTTGAAGTTAGTTTAATTCCAATTTTTTTAATAATTATATTTGATGGTTATACATTTGAACGTATTGAAGCTGTTATGTATATATTTTTTTTTACATTAATTTCTTCAATGCCTTTTTTAATTATTTTATTAGATTTTTATCAATTTTTTAATACTCTAATATTTTATATATTAGAATATTTAAAGTTTAAGATATGAAAGGTTAGGTTTATTATTATAATATTGGTATTTTTTGTTAAATTACCATTATTTATTTTTCATATTTGGTTACCTAAAGCTCATGTTGAAGCCCCAGTTTATGGATCAATAATTTTGGCAGGAGTGTTATTAAAATTAGGAGGATATGGAATATTACGAATAGTACAATTTTTTTATTTAAATTTAATAGAGATTATAATGTATTATATTTCTATTGGTTTAATTAGAGGTGTAGTATTAAGATTTTTATGTATAATTCAAATTGATATAAAAATATTGGTGGCATATTCATCAGTAGTTCATATAAGTATATTAGTAGCTAGATTATCAACAATAAGAAAAATTGGATTTGTAGGATCTTATTTAATAATAATTGGTCATGGGTTATGTTCATCAGGTTTATTTTATTTGGTAAATTTAAGTTATAAACGTATTGGAAGGCGTTTAATGTTTATAAATAAAGGTTTAATGAATTTAAATTCAACTTTAGGGATATGATGATTTTTAATATGTATAGGAAATTTTTCTGCTCCAATTTCTTTGAGATTATTAGGAGAAATTTTTATATTAATAAGATTAGTTTCTTTAGATTTATTTTTGATAATTTATTTAATAATTATATGTTTTTTAAGTGTTGCTTACTCTTTATATTTATTTAGATTTACACAACATGGAAATATAAATTTTATAAATTTTAGTTTTTTAAGGATTTCTGTAAAGGAATTTATTATTATTTTTATTCATTGGTTTCCGTTAAATACATTAATTTTTGGAATAAATTTGTTTATAATTATTATTATTTATTTATATATTTATTTATTAATATTTTGTAGAATTAGAATATTTATTTTGGCTTTATTATTTATATATTTAAAATTGAGTTTATTTTTATATTGAAAAATTATTAATTTGAATTCATTTTTTATTGAATTTATTTTTTATGTTGATTGGATTTCATTAATTTTTTTAAGAACTGTTAGATTGATTTCTAGATTTGTTTTAATATATAGAATTTTTTATATATTAGAGGATAAAACATTAAATCGATTTTTTTATTTAGTTTTGATATTTATTATGAGAATATTTTTAATAATTTTAAGACCAAATATTGTAAGAATTTTAGTTGGATGGGATGGATTAGGATTAGTTTCTTATGCGTTAATTATTTATTATCAAAATTGAAAGTCTTATAGAAGAGGGATAGTTACGGTATTATTAAATCGTTTAGGAGATGTTGGAATTTTAATAATAATTAGTTTATTAATAATTAAAGGTTCATGAAATTTAATATTTTATTTTAATGAGATGTCAATAGTAATTATATTATTAGTTTTAAGAGCTTGCACAAAAAGAGCTCAATTGCCTTTTTCAGTTTGGTTACCTTTAGCTATAGCAGCTCCTACTCCTGTTTCTTCTTTAGTTCATTCTTCAACTTTAGTAACTGCTGGGGTTTACTTAATAATTCGTTTTAATTTTTTTTTAGAAAATGAGATTAGAGATTTTTTAATATTTATTTCTAGTTTAACAATGTTTATATCAGGTTTAGTAGCTAATTTTGAAACTGATTTAAAAAAAATTATTGCTTTATCAACTTTAAGACAATTAGGATTAATAATAAGAATTTTGTCTTTTGGGGAAGTTAATTTAGGTTTTTTTCATTTAATTATACATGCATTATTTAAGTCTTTATTATTTATATGTAGAGGAATTATTATTCATTTAATGATAAATAATCAAGATATTCGTTTAATAGGGGGTTTAATTAATTTTTATCCTTATTTAAGGATTATTTTTTTGTTTGCTTCTATATCTTTATGTGGGTTACCTTTTCTTTCTGGATTTTATTCAAAAGATTTAATTATAGAAATATTTTTAATAAGAAAAATAAATTTAATTAGTTTAATAGTTATTTTTATTTCTACAATATTTACTATTTCTTATAGAATTCGTTTAATTTATTTAGTTTTTTTAAGAAATTTAAATGAATTAAATTATTTTTTTTTAAAGAATGAAGATAATTTTATAATAATATCAATATTAATTTTGTTTATATTATCAATTTTTGGGGGATTTATATTTATTAATTTTTTTTTTTATAGTGAAAAGATTATTATTTTAAAATTTTTAGAAAAAAATTTAATCCTTTTAATTTGTTTTTTTGGTGTTTTATTAGGATATTTTTATTCACAAAAAGAATTAAATTTTTCATTTATACAAAATATTTTTTTTAGAAAGATATTTGGTTTAGAATTTATTTTAAATAATTTTTATGAAAGGATTATTAAACAATCTTTTAATATATATAAAATTGATAAAGGATTTTTTGAATTTTTACAAATTTTTAGTTTTAAAATTAATTTAATAATAGTTTATAATTTTTTTTCTTATTTTATTTTTTCTTTAAATAAAATTTTATTATATTTTATTTTTCTAATTTTAGTAATTGTCATCTTTTGTTTTTTA------------------------------------------------------ATATTATCTATTTTATTAATTTATTCTACCCTAATTTCTCTAAATTTAACTAAATTTACTTCCTCCTCATTAAGATCTTATTTAACTTTTCTTATATTCACAGGAGGAATTATAGTTCTATTTACATTTTTCTTAAGATTAATCTCCAATATTCAAATTTATAAAAAATTCTTTATAATATATTTTTTATTTATTAGAATAACATTATTTATTATATTAAGAATTATATTATGAGAAACCCACTTAAGATATATATTTAATTTTCATTTAAATTATAATTTTTTATCTTTACCAGATATTTATTTCTCATTTAATTTCTTTAATTTCAATCATCTTTATAAATTTCCTAAAAATTTAATAATAATATTCTTAATCATTTATCTTCTTTTAGCACTAATCCTATTAGTAAAATTAACTTTTTCTAATAAAAAACCTCTTCGGTCGGTTAATAATAAATTTAATTAGTTTAAATTAATAGATATTGAAATTTTTTTATAT-AAAAAAATTTAATTTTTGTTTTAAAATTAATTTTAGAATGATCATAATAAATAATTTTTTAAATTTAAATAAATAGATTTTTTTAGTATTAAAATTTATAGCAATTAACGATAGTTAAACTTAGATATTTATGATAATTAATGGTCAATTTAGTGCCAGCCACAGCGGTTAAACTAAGATTAAAAGTTAATTACTTCAATATGTAATAAAATAGAAAATATTATAAAATTTATTATAGTATTAATTTATAATTGTATGAAAAAAATAAATTTTTAACGGTGAAATGTAAAAAATTTAATAAAATATAATTTATAAAAATTTAATTAAAAAAATTATTAGATAAACTAGGATTAGATACCCTATTATAATAATGGAAAAAGATTAAATGTTAAAGTATTAAATGATATATCATTAAATTTATGAAATTTGGCGGTATTTTATTCAAGTTAGGGGAACCTGTTGAGTAATTGATGGTCCACGATAAGATCTACTTAATTTAATACTCGTGTATTGCTGTTTTTAGATATATTTTGACTATATTATCATAATTTATATCAATAAAAGTAAAATAATTCAAGTCAAAATACGGTTTAGTTAAGATCAAATGGGTTACAATAATTTAAAATTATACGGATTTTAAAATTTAATTTTTAAATGAAGGCGGACTTAAAAGTAAAATTAATAAATTAATTAATTTGAAGTTTGTTTGAAATATGTACAAATTGCCCGTCACTTCCAATAAAATGGAACAAGTCGTAACAAAGTTTAGGTATCGGAAGATGCTTATAGATAATAGTTGT-AAATTTGATG-AAATAATTTATTTATATTAAATAGAGTAATAATT-AGTATTTAATAGTTTTAGTAGAAATTTTAAATAAATAAATTTTATTGTAGTTTTTTTGTAAAGAAATTGATAATGTTATTAATT-ATTTTTTTCCCTTAAAAAAATAAAAAGTAAATTTAATTAATTGTACCTTTTGTATCAGGAGTTATTAAGTAGATTTATTGGAATTTAATATATCTCGAATTTTAAAGATCTAGATTATAATGTTAGTTAGTATTGAACTATTATTAATAATTTTAATTTAGTAGTGAAATGTTTACCCGATTTAAAAGATATCTAGTTTTTTTAGAGTTGAATTTAATTCAGTATTTAATTTGTATAAAAGTAAATTTTAAGTAAATTTATAAATTTAAATAAAATTATTTTAGGGATTAGCTTAAAATATTTTAATAATTTAATTTAATTTTAATTTTTAAATGTATTTATAGTAATAGAAATTTTTAATAAGTATGTTATAATTTATAAATAATTAAAATTTAATTTTAAGTGAAAATTTTAAAATTCTATAAAAAAAATTATTTTAATTAAGAAAATTAAGATATAATGATAATATTAGTAAATTTTATTTTGTTAGAGTAATTAATATATTTAAAATTGATATTAAAGAACTAGACAAAGTTTTGTATTCGCCTGTTTATCAAAAACATGGTTTGTAGATAATAATTATAAATCGACTCTGCCCAATGAAATAATATTTTTAATGGCTGCGGTAGCCTGACCGTACAAAGGTAGCAAAATCAATAGTTTTTTAATTGAAAGCTGGAATGAATGAGTTGATGAAATATAAATTGTTTCAATATCAATAATTGAAATTAAAATTTGAGTTAAAATGCTTAAATTTTATTATTAGACGATAAGACCCTATAGAATTTTATAAAATTTAAGTAAAGAAAATTTTTTGTAAGATGAGGTTTTTTACTTAATTATATTTAGTTGGGATGATTATAAAATTTAATGAACTTTTAATTTTTTTAAGAACATTAATTAATGAATTTTTGATTATTATTATAATTTTGAGAAAGAATTACCTTAGGGATAACAGCGTAATATTTTTGGAGAGATCAAATTGATAAAAATGTTTGCGACCTCGATGTTGAATTATGATATAATTTAGGTGCAGGAGTTTAAATTGTTAGTCTGTTCGACTATTAAAATCATACATGATTTGAGTTCAGATCGGTGTAAGCCAGATCGGTTTCTATCTATAATAAATAAAAATTTTTTTGTACGAAAGGACTTAAAATTTGAAATATATTTTT---AAAAAAATGAATAAAATTAATTTTATTATATTTTGTATTATAATT
>R5
[truncated: 157,915 more chars]
