# Supplementary material for: An Integrative Phylogenetic Analysis of the Genus Rhynchium Spinola (Hymenoptera: Vespidae: Eumeninae) from China Based on Morphology, Genomic Data and Geographical Distribution
Source: Insects. 2025 Feb 16;16(2):217. doi: 10.3390/insects16020217 (PMC11856612; doi:10.3390/insects16020217)
Supplement: Supplementary file 1 [file insects-16-00217-s001.zip › Supplementary_S1_data_matrices/3.USCO90_fna/USCO90_fna_supermatrix_partition.txt]

DNA	10001at7399.nuc = 1-1611
DNA	10019at7399.nuc = 1612-3021
DNA	10025at7399.nuc = 3022-4323
DNA	10027at7399.nuc = 4324-5832
DNA	10029at7399.nuc = 5833-7329
DNA	10055at7399.nuc = 7330-9096
DNA	10058at7399.nuc = 9097-10620
DNA	10068at7399.nuc = 10621-12303
DNA	10075at7399.nuc = 12304-13695
DNA	1007at7399.nuc = 13696-18555
DNA	10080at7399.nuc = 18556-20202
DNA	10089at7399.nuc = 20203-23358
DNA	10092at7399.nuc = 23359-24549
DNA	10094at7399.nuc = 24550-25719
DNA	10099at7399.nuc = 25720-27267
DNA	10108at7399.nuc = 27268-28971
DNA	1010at7399.nuc = 28972-34218
DNA	10122at7399.nuc = 34219-36081
DNA	10127at7399.nuc = 36082-37452
DNA	10128at7399.nuc = 37453-38739
DNA	10129at7399.nuc = 38740-40011
DNA	10148at7399.nuc = 40012-42000
DNA	10155at7399.nuc = 42001-43335
DNA	10159at7399.nuc = 43336-44628
DNA	1016at7399.nuc = 44629-48045
DNA	10176at7399.nuc = 48046-49761
DNA	10181at7399.nuc = 49762-51747
DNA	10191at7399.nuc = 51748-53295
DNA	10198at7399.nuc = 53296-55431
DNA	10202at7399.nuc = 55432-56625
DNA	10217at7399.nuc = 56626-57951
DNA	10228at7399.nuc = 57952-61437
DNA	10229at7399.nuc = 61438-62706
DNA	10230at7399.nuc = 62707-63915
DNA	10233at7399.nuc = 63916-66123
DNA	10245at7399.nuc = 66124-67056
DNA	10248at7399.nuc = 67057-68190
DNA	10259at7399.nuc = 68191-70305
DNA	10263at7399.nuc = 70306-71895
DNA	10265at7399.nuc = 71896-73293
DNA	10266at7399.nuc = 73294-73923
DNA	10267at7399.nuc = 73924-75141
DNA	10273at7399.nuc = 75142-77229
DNA	10281at7399.nuc = 77230-78693
DNA	10287at7399.nuc = 78694-80109
DNA	10290at7399.nuc = 80110-81573
DNA	10302at7399.nuc = 81574-83529
DNA	10305at7399.nuc = 83530-85419
DNA	10317at7399.nuc = 85420-87030
DNA	10319at7399.nuc = 87031-88656
DNA	10328at7399.nuc = 88657-90114
DNA	10332at7399.nuc = 90115-92319
DNA	10348at7399.nuc = 92320-94137
DNA	10373at7399.nuc = 94138-96180
DNA	10377at7399.nuc = 96181-97524
DNA	10399at7399.nuc = 97525-100176
DNA	10405at7399.nuc = 100177-101634
DNA	10407at7399.nuc = 101635-103248
DNA	10415at7399.nuc = 103249-105267
DNA	10421at7399.nuc = 105268-106857
DNA	10435at7399.nuc = 106858-109488
DNA	10456at7399.nuc = 109489-110976
DNA	10466at7399.nuc = 110977-112314
DNA	10475at7399.nuc = 112315-113442
DNA	10481at7399.nuc = 113443-115182
DNA	10494at7399.nuc = 115183-116739
DNA	10495at7399.nuc = 116740-117819
DNA	10497at7399.nuc = 117820-119133
DNA	10498at7399.nuc = 119134-120579
DNA	10515at7399.nuc = 120580-123393
DNA	10519at7399.nuc = 123394-125670
DNA	10523at7399.nuc = 125671-127158
DNA	10530at7399.nuc = 127159-128826
DNA	10535at7399.nuc = 128827-129663
DNA	10537at7399.nuc = 129664-130767
DNA	10576at7399.nuc = 130768-132345
DNA	1057at7399.nuc = 132346-137205
DNA	10583at7399.nuc = 137206-138471
DNA	10585at7399.nuc = 138472-140136
DNA	10587at7399.nuc = 140137-140637
DNA	10590at7399.nuc = 140638-142476
DNA	10598at7399.nuc = 142477-143850
DNA	10600at7399.nuc = 143851-146571
DNA	10601at7399.nuc = 146572-147252
DNA	10610at7399.nuc = 147253-148833
DNA	10620at7399.nuc = 148834-151392
DNA	10627at7399.nuc = 151393-152598
DNA	10639at7399.nuc = 152599-154413
DNA	10646at7399.nuc = 154414-155370
DNA	10649at7399.nuc = 155371-156741
DNA	10668at7399.nuc = 156742-158721
DNA	10673at7399.nuc = 158722-159987
DNA	10679at7399.nuc = 159988-161493
DNA	10683at7399.nuc = 161494-163374
DNA	10685at7399.nuc = 163375-166416
DNA	10687at7399.nuc = 166417-167256
DNA	10688at7399.nuc = 167257-168588
DNA	10694at7399.nuc = 168589-170100
DNA	10696at7399.nuc = 170101-171495
DNA	10697at7399.nuc = 171496-173025
DNA	10703at7399.nuc = 173026-174624
DNA	10708at7399.nuc = 174625-176151
DNA	10711at7399.nuc = 176152-178746
DNA	10712at7399.nuc = 178747-180207
DNA	10714at7399.nuc = 180208-182091
DNA	10717at7399.nuc = 182092-184089
DNA	10723at7399.nuc = 184090-185754
DNA	10727at7399.nuc = 185755-186981
DNA	10749at7399.nuc = 186982-188292
DNA	10752at7399.nuc = 188293-189624
DNA	10756at7399.nuc = 189625-191010
DNA	10757at7399.nuc = 191011-192393
DNA	10759at7399.nuc = 192394-193950
DNA	10765at7399.nuc = 193951-195534
DNA	10766at7399.nuc = 195535-197082
DNA	10784at7399.nuc = 197083-198888
DNA	10785at7399.nuc = 198889-199995
DNA	10788at7399.nuc = 199996-201114
DNA	10789at7399.nuc = 201115-202542
DNA	1078at7399.nuc = 202543-207771
DNA	10790at7399.nuc = 207772-208902
DNA	10794at7399.nuc = 208903-210390
DNA	10802at7399.nuc = 210391-212403
DNA	10805at7399.nuc = 212404-213261
DNA	10807at7399.nuc = 213262-214593
DNA	1081at7399.nuc = 214594-219156
DNA	10822at7399.nuc = 219157-220911
DNA	10828at7399.nuc = 220912-230115
DNA	10851at7399.nuc = 230116-232431
DNA	10854at7399.nuc = 232432-234444
DNA	10857at7399.nuc = 234445-236106
DNA	10858at7399.nuc = 236107-237288
DNA	10861at7399.nuc = 237289-238389
DNA	10888at7399.nuc = 238390-239709
DNA	10891at7399.nuc = 239710-241179
DNA	10892at7399.nuc = 241180-242706
DNA	10899at7399.nuc = 242707-244893
DNA	1089at7399.nuc = 244894-249282
DNA	10903at7399.nuc = 249283-250413
DNA	10913at7399.nuc = 250414-251973
DNA	10914at7399.nuc = 251974-253536
DNA	10915at7399.nuc = 253537-255201
DNA	10919at7399.nuc = 255202-257238
DNA	10920at7399.nuc = 257239-258564
DNA	10922at7399.nuc = 258565-259956
DNA	10948at7399.nuc = 259957-261705
DNA	10951at7399.nuc = 261706-263409
DNA	10955at7399.nuc = 263410-264489
DNA	10957at7399.nuc = 264490-265812
DNA	10961at7399.nuc = 265813-267114
DNA	10962at7399.nuc = 267115-268506
DNA	10969at7399.nuc = 268507-271911
DNA	10976at7399.nuc = 271912-273273
DNA	10977at7399.nuc = 273274-274614
DNA	10978at7399.nuc = 274615-275916
DNA	10986at7399.nuc = 275917-277512
DNA	10994at7399.nuc = 277513-278763
DNA	11015at7399.nuc = 278764-280143
DNA	11020at7399.nuc = 280144-281526
DNA	11022at7399.nuc = 281527-282792
DNA	11023at7399.nuc = 282793-284031
DNA	11040at7399.nuc = 284032-285414
DNA	11041at7399.nuc = 285415-286887
DNA	11045at7399.nuc = 286888-288138
DNA	11047at7399.nuc = 288139-289530
DNA	11048at7399.nuc = 289531-291684
DNA	11063at7399.nuc = 291685-294213
DNA	11068at7399.nuc = 294214-295890
DNA	11071at7399.nuc = 295891-297726
DNA	11075at7399.nuc = 297727-299004
DNA	11076at7399.nuc = 299005-299646
DNA	11095at7399.nuc = 299647-301275
DNA	11097at7399.nuc = 301276-302958
DNA	11103at7399.nuc = 302959-304149
DNA	11104at7399.nuc = 304150-305496
DNA	11114at7399.nuc = 305497-307362
DNA	11120at7399.nuc = 307363-308733
DNA	11121at7399.nuc = 308734-309915
DNA	11136at7399.nuc = 309916-311121
DNA	11138at7399.nuc = 311122-312879
DNA	1116at7399.nuc = 312880-316089
DNA	11184at7399.nuc = 316090-317487
DNA	11185at7399.nuc = 317488-320430
DNA	11190at7399.nuc = 320431-322107
DNA	11200at7399.nuc = 322108-323781
DNA	11204at7399.nuc = 323782-325062
DNA	11210at7399.nuc = 325063-325968
DNA	11217at7399.nuc = 325969-327276
DNA	11251at7399.nuc = 327277-328368
DNA	11268at7399.nuc = 328369-329721
DNA	11276at7399.nuc = 329722-333438
DNA	11280at7399.nuc = 333439-334722
DNA	11282at7399.nuc = 334723-336210
DNA	11283at7399.nuc = 336211-337461
DNA	11306at7399.nuc = 337462-339366
DNA	11313at7399.nuc = 339367-340788
DNA	11316at7399.nuc = 340789-341838
DNA	11329at7399.nuc = 341839-343617
DNA	11352at7399.nuc = 343618-345600
DNA	11356at7399.nuc = 345601-346767
DNA	11363at7399.nuc = 346768-347784
DNA	11372at7399.nuc = 347785-349635
DNA	11374at7399.nuc = 349636-351642
DNA	11386at7399.nuc = 351643-353490
DNA	11387at7399.nuc = 353491-355383
DNA	11393at7399.nuc = 355384-356646
DNA	11395at7399.nuc = 356647-358023
DNA	11399at7399.nuc = 358024-359388
DNA	11408at7399.nuc = 359389-361599
DNA	11411at7399.nuc = 361600-362871
DNA	11413at7399.nuc = 362872-364131
DNA	11415at7399.nuc = 364132-364818
DNA	11422at7399.nuc = 364819-367155
DNA	11427at7399.nuc = 367156-367836
DNA	11445at7399.nuc = 367837-369915
DNA	11449at7399.nuc = 369916-372102
DNA	11465at7399.nuc = 372103-374178
DNA	11468at7399.nuc = 374179-375420
DNA	11470at7399.nuc = 375421-376545
DNA	11472at7399.nuc = 376546-377736
DNA	11473at7399.nuc = 377737-378735
DNA	1147at7399.nuc = 378736-385518
DNA	11485at7399.nuc = 385519-387258
DNA	11491at7399.nuc = 387259-388398
DNA	11505at7399.nuc = 388399-389799
DNA	11508at7399.nuc = 389800-391014
DNA	11510at7399.nuc = 391015-392364
DNA	11511at7399.nuc = 392365-393960
DNA	11512at7399.nuc = 393961-395517
DNA	11527at7399.nuc = 395518-396552
DNA	11528at7399.nuc = 396553-397965
DNA	11533at7399.nuc = 397966-399411
DNA	11544at7399.nuc = 399412-400647
DNA	11545at7399.nuc = 400648-401976
DNA	11546at7399.nuc = 401977-403164
DNA	11554at7399.nuc = 403165-404850
DNA	11555at7399.nuc = 404851-406476
DNA	11558at7399.nuc = 406477-408261
DNA	11562at7399.nuc = 408262-410514
DNA	11563at7399.nuc = 410515-412638
DNA	11568at7399.nuc = 412639-414009
DNA	11571at7399.nuc = 414010-415086
DNA	11582at7399.nuc = 415087-416409
DNA	11587at7399.nuc = 416410-418146
DNA	11590at7399.nuc = 418147-419664
DNA	1159at7399.nuc = 419665-425742
DNA	11604at7399.nuc = 425743-427038
DNA	11611at7399.nuc = 427039-429729
DNA	11612at7399.nuc = 429730-431361
DNA	11613at7399.nuc = 431362-432684
DNA	11627at7399.nuc = 432685-434040
DNA	11631at7399.nuc = 434041-436017
DNA	11633at7399.nuc = 436018-437730
DNA	11635at7399.nuc = 437731-439845
DNA	11642at7399.nuc = 439846-440835
DNA	11645at7399.nuc = 440836-442677
DNA	11660at7399.nuc = 442678-444009
DNA	11666at7399.nuc = 444010-445935
DNA	11674at7399.nuc = 445936-447255
DNA	11677at7399.nuc = 447256-448515
DNA	1167at7399.nuc = 448516-451557
DNA	11681at7399.nuc = 451558-452724
DNA	11686at7399.nuc = 452725-453546
DNA	11687at7399.nuc = 453547-456111
DNA	11694at7399.nuc = 456112-457569
DNA	11699at7399.nuc = 457570-459315
DNA	11705at7399.nuc = 459316-461376
DNA	11706at7399.nuc = 461377-466389
DNA	11707at7399.nuc = 466390-467604
DNA	11713at7399.nuc = 467605-468900
DNA	11717at7399.nuc = 468901-470415
DNA	11728at7399.nuc = 470416-471720
DNA	1172at7399.nuc = 471721-477189
DNA	11740at7399.nuc = 477190-478683
DNA	11741at7399.nuc = 478684-480516
DNA	11744at7399.nuc = 480517-482436
DNA	11752at7399.nuc = 482437-483513
DNA	11756at7399.nuc = 483514-484740
DNA	11770at7399.nuc = 484741-485736
DNA	11774at7399.nuc = 485737-487086
DNA	1177at7399.nuc = 487087-491241
DNA	11781at7399.nuc = 491242-492654
DNA	11793at7399.nuc = 492655-494730
DNA	11806at7399.nuc = 494731-495945
DNA	11811at7399.nuc = 495946-497190
DNA	11817at7399.nuc = 497191-498018
DNA	11827at7399.nuc = 498019-499353
DNA	11836at7399.nuc = 499354-500739
DNA	11841at7399.nuc = 500740-502398
DNA	11842at7399.nuc = 502399-504174
DNA	11848at7399.nuc = 504175-505500
DNA	11850at7399.nuc = 505501-506856
DNA	11853at7399.nuc = 506857-508389
DNA	11854at7399.nuc = 508390-509991
DNA	11856at7399.nuc = 509992-511713
DNA	11865at7399.nuc = 511714-515907
DNA	11868at7399.nuc = 515908-516858
DNA	11872at7399.nuc = 516859-518346
DNA	11875at7399.nuc = 518347-519861
DNA	11883at7399.nuc = 519862-521067
DNA	11887at7399.nuc = 521068-522303
DNA	11891at7399.nuc = 522304-523626
DNA	11914at7399.nuc = 523627-524832
DNA	11941at7399.nuc = 524833-526080
DNA	11943at7399.nuc = 526081-527394
DNA	11944at7399.nuc = 527395-528648
DNA	11959at7399.nuc = 528649-529851
DNA	11969at7399.nuc = 529852-531081
DNA	1196at7399.nuc = 531082-534090
DNA	11981at7399.nuc = 534091-535680
DNA	11988at7399.nuc = 535681-536559
DNA	11990at7399.nuc = 536560-537822
DNA	11992at7399.nuc = 537823-539064
DNA	11995at7399.nuc = 539065-540429
DNA	11996at7399.nuc = 540430-541506
DNA	11999at7399.nuc = 541507-542988
DNA	12003at7399.nuc = 542989-545322
DNA	12005at7399.nuc = 545323-546144
DNA	12008at7399.nuc = 546145-547695
DNA	12018at7399.nuc = 547696-550419
DNA	12023at7399.nuc = 550420-551847
DNA	12024at7399.nuc = 551848-553119
DNA	12030at7399.nuc = 553120-554070
DNA	12046at7399.nuc = 554071-555672
DNA	12049at7399.nuc = 555673-557490
DNA	12054at7399.nuc = 557491-558753
DNA	12059at7399.nuc = 558754-559971
DNA	12065at7399.nuc = 559972-560997
DNA	12069at7399.nuc = 560998-562191
DNA	12077at7399.nuc = 562192-564306
DNA	12078at7399.nuc = 564307-566028
DNA	12080at7399.nuc = 566029-567963
DNA	12084at7399.nuc = 567964-569106
DNA	12085at7399.nuc = 569107-570315
DNA	12088at7399.nuc = 570316-571866
DNA	12092at7399.nuc = 571867-573705
DNA	12094at7399.nuc = 573706-575433
DNA	12100at7399.nuc = 575434-576603
DNA	12104at7399.nuc = 576604-577926
DNA	12105at7399.nuc = 577927-579000
DNA	12110at7399.nuc = 579001-580506
DNA	12116at7399.nuc = 580507-582165
DNA	12124at7399.nuc = 582166-583380
DNA	12143at7399.nuc = 583381-584352
DNA	12166at7399.nuc = 584353-585378
DNA	12167at7399.nuc = 585379-586416
DNA	12168at7399.nuc = 586417-587607
DNA	12176at7399.nuc = 587608-590799
DNA	12184at7399.nuc = 590800-592050
DNA	12186at7399.nuc = 592051-593472
DNA	12201at7399.nuc = 593473-594429
DNA	12204at7399.nuc = 594430-595644
DNA	12205at7399.nuc = 595645-596859
DNA	12207at7399.nuc = 596860-598047
DNA	12209at7399.nuc = 598048-599280
DNA	12215at7399.nuc = 599281-600579
DNA	12216at7399.nuc = 600580-601764
DNA	12226at7399.nuc = 601765-603423
DNA	12227at7399.nuc = 603424-604653
DNA	12229at7399.nuc = 604654-606219
DNA	12232at7399.nuc = 606220-607419
DNA	12238at7399.nuc = 607420-608616
DNA	12241at7399.nuc = 608617-611319
DNA	12243at7399.nuc = 611320-612564
DNA	12249at7399.nuc = 612565-614277
DNA	12254at7399.nuc = 614278-615093
DNA	12255at7399.nuc = 615094-616278
DNA	12261at7399.nuc = 616279-617538
DNA	12266at7399.nuc = 617539-619143
DNA	12272at7399.nuc = 619144-621381
DNA	12275at7399.nuc = 621382-622296
DNA	1227at7399.nuc = 622297-626856
DNA	12280at7399.nuc = 626857-628107
DNA	12281at7399.nuc = 628108-629160
DNA	12303at7399.nuc = 629161-630435
DNA	12316at7399.nuc = 630436-631488
DNA	12317at7399.nuc = 631489-632625
DNA	12319at7399.nuc = 632626-633744
DNA	12320at7399.nuc = 633745-634992
DNA	12321at7399.nuc = 634993-636288
DNA	12324at7399.nuc = 636289-637605
DNA	12330at7399.nuc = 637606-638862
DNA	12338at7399.nuc = 638863-640089
DNA	12341at7399.nuc = 640090-640911
DNA	12344at7399.nuc = 640912-642249
DNA	12347at7399.nuc = 642250-643602
DNA	12363at7399.nuc = 643603-644904
DNA	12367at7399.nuc = 644905-646275
DNA	12370at7399.nuc = 646276-647844
DNA	12373at7399.nuc = 647845-649059
DNA	12375at7399.nuc = 649060-650208
DNA	12377at7399.nuc = 650209-651480
DNA	12383at7399.nuc = 651481-652701
DNA	12397at7399.nuc = 652702-653862
DNA	12404at7399.nuc = 653863-655293
DNA	12406at7399.nuc = 655294-656589
DNA	12425at7399.nuc = 656590-657621
DNA	12428at7399.nuc = 657622-658428
DNA	1242at7399.nuc = 658429-662367
DNA	12433at7399.nuc = 662368-663693
DNA	12437at7399.nuc = 663694-665241
DNA	12440at7399.nuc = 665242-666093
DNA	12443at7399.nuc = 666094-667362
DNA	12444at7399.nuc = 667363-668835
DNA	12450at7399.nuc = 668836-671868
DNA	12453at7399.nuc = 671869-672708
DNA	12454at7399.nuc = 672709-674115
DNA	12460at7399.nuc = 674116-675507
DNA	12461at7399.nuc = 675508-677046
DNA	12462at7399.nuc = 677047-678663
DNA	12470at7399.nuc = 678664-680589
DNA	12482at7399.nuc = 680590-681690
DNA	12494at7399.nuc = 681691-682635
DNA	12499at7399.nuc = 682636-683994
DNA	12502at7399.nuc = 683995-685458
DNA	12506at7399.nuc = 685459-686715
DNA	12517at7399.nuc = 686716-688647
DNA	12528at7399.nuc = 688648-689643
DNA	12535at7399.nuc = 689644-691089
DNA	12541at7399.nuc = 691090-692634
DNA	12549at7399.nuc = 692635-694470
DNA	12564at7399.nuc = 694471-695805
DNA	12575at7399.nuc = 695806-697461
DNA	12577at7399.nuc = 697462-698313
DNA	12578at7399.nuc = 698314-699717
DNA	12587at7399.nuc = 699718-701364
DNA	12588at7399.nuc = 701365-702954
DNA	12595at7399.nuc = 702955-704544
DNA	1259at7399.nuc = 704545-708408
DNA	12603at7399.nuc = 708409-709638
DNA	12604at7399.nuc = 709639-710943
DNA	12609at7399.nuc = 710944-718434
DNA	12615at7399.nuc = 718435-719034
DNA	1261at7399.nuc = 719035-723768
DNA	12625at7399.nuc = 723769-725253
DNA	12637at7399.nuc = 725254-725967
DNA	12638at7399.nuc = 725968-728538
DNA	12643at7399.nuc = 728539-731358
DNA	12647at7399.nuc = 731359-733086
DNA	12653at7399.nuc = 733087-734139
DNA	12654at7399.nuc = 734140-735129
DNA	12661at7399.nuc = 735130-736179
DNA	12663at7399.nuc = 736180-736791
DNA	12668at7399.nuc = 736792-738054
DNA	12672at7399.nuc = 738055-738885
DNA	12673at7399.nuc = 738886-740325
DNA	12676at7399.nuc = 740326-741333
DNA	12677at7399.nuc = 741334-742851
DNA	12695at7399.nuc = 742852-744009
DNA	12698at7399.nuc = 744010-745875
DNA	12701at7399.nuc = 745876-746892
DNA	12705at7399.nuc = 746893-748152
DNA	12706at7399.nuc = 748153-749121
DNA	12707at7399.nuc = 749122-750480
DNA	12713at7399.nuc = 750481-752118
DNA	12720at7399.nuc = 752119-755829
DNA	12721at7399.nuc = 755830-759201
DNA	12727at7399.nuc = 759202-760413
DNA	12728at7399.nuc = 760414-761412
DNA	12752at7399.nuc = 761413-762828
DNA	12753at7399.nuc = 762829-764244
DNA	1275at7399.nuc = 764245-768951
DNA	12770at7399.nuc = 768952-770334
DNA	12784at7399.nuc = 770335-771891
DNA	12809at7399.nuc = 771892-773748
DNA	12810at7399.nuc = 773749-775431
DNA	12825at7399.nuc = 775432-776847
DNA	12867at7399.nuc = 776848-778182
DNA	1286at7399.nuc = 778183-781563
DNA	12879at7399.nuc = 781564-783813
DNA	12886at7399.nuc = 783814-785061
DNA	12892at7399.nuc = 785062-787068
DNA	12894at7399.nuc = 787069-788367
DNA	12895at7399.nuc = 788368-789789
DNA	12899at7399.nuc = 789790-791298
DNA	12907at7399.nuc = 791299-793062
DNA	12908at7399.nuc = 793063-795123
DNA	12913at7399.nuc = 795124-796182
DNA	12915at7399.nuc = 796183-797208
DNA	12927at7399.nuc = 797209-799353
DNA	12932at7399.nuc = 799354-800373
DNA	12934at7399.nuc = 800374-801696
DNA	12938at7399.nuc = 801697-803220
DNA	1294at7399.nuc = 803221-810870
DNA	12953at7399.nuc = 810871-812298
DNA	12965at7399.nuc = 812299-813429
DNA	12989at7399.nuc = 813430-814548
DNA	1298at7399.nuc = 814549-819540
DNA	12994at7399.nuc = 819541-820557
DNA	13008at7399.nuc = 820558-821487
DNA	13018at7399.nuc = 821488-822915
DNA	13022at7399.nuc = 822916-824730
DNA	13026at7399.nuc = 824731-825789
DNA	13032at7399.nuc = 825790-827553
DNA	13034at7399.nuc = 827554-828711
DNA	13037at7399.nuc = 828712-829713
DNA	13084at7399.nuc = 829714-830877
DNA	13085at7399.nuc = 830878-831915
DNA	13092at7399.nuc = 831916-833004
DNA	13097at7399.nuc = 833005-834531
DNA	13103at7399.nuc = 834532-836595
DNA	13106at7399.nuc = 836596-837576
DNA	13110at7399.nuc = 837577-838701
DNA	13111at7399.nuc = 838702-839781
DNA	13114at7399.nuc = 839782-841098
DNA	13120at7399.nuc = 841099-843678
DNA	13127at7399.nuc = 843679-845208
DNA	13136at7399.nuc = 845209-846024
DNA	13138at7399.nuc = 846025-847188
DNA	13139at7399.nuc = 847189-848265
DNA	13144at7399.nuc = 848266-849894
DNA	1314at7399.nuc = 849895-853908
DNA	13150at7399.nuc = 853909-855837
DNA	13155at7399.nuc = 855838-856767
DNA	13188at7399.nuc = 856768-858009
DNA	1318at7399.nuc = 858010-863025
DNA	13190at7399.nuc = 863026-864252
DNA	13193at7399.nuc = 864253-865614
DNA	13211at7399.nuc = 865615-866457
DNA	13213at7399.nuc = 866458-867375
DNA	13217at7399.nuc = 867376-868635
DNA	13228at7399.nuc = 868636-870285
DNA	1322at7399.nuc = 870286-873696
DNA	13236at7399.nuc = 873697-876864
DNA	13243at7399.nuc = 876865-878169
DNA	13244at7399.nuc = 878170-880047
DNA	1325at7399.nuc = 880048-884295
DNA	13261at7399.nuc = 884296-885102
DNA	13263at7399.nuc = 885103-885933
DNA	13270at7399.nuc = 885934-887127
DNA	13273at7399.nuc = 887128-888219
DNA	13283at7399.nuc = 888220-890148
DNA	13288at7399.nuc = 890149-892974
DNA	1329at7399.nuc = 892975-896826
DNA	13303at7399.nuc = 896827-898287
DNA	13306at7399.nuc = 898288-899952
DNA	13312at7399.nuc = 899953-900981
DNA	13316at7399.nuc = 900982-902292
DNA	1331at7399.nuc = 902293-906660
DNA	13338at7399.nuc = 906661-908214
DNA	13342at7399.nuc = 908215-909321
DNA	13347at7399.nuc = 909322-910488
DNA	1334at7399.nuc = 910489-914478
DNA	13350at7399.nuc = 914479-915756
DNA	13358at7399.nuc = 915757-917229
DNA	13363at7399.nuc = 917230-919827
DNA	13372at7399.nuc = 919828-920835
DNA	13378at7399.nuc = 920836-921864
DNA	13387at7399.nuc = 921865-923478
DNA	13392at7399.nuc = 923479-925281
DNA	13394at7399.nuc = 925282-926874
DNA	13395at7399.nuc = 926875-928998
DNA	13399at7399.nuc = 928999-930114
DNA	13407at7399.nuc = 930115-931161
DNA	13411at7399.nuc = 931162-931728
DNA	13423at7399.nuc = 931729-932796
DNA	13434at7399.nuc = 932797-934332
DNA	13437at7399.nuc = 934333-936252
DNA	13439at7399.nuc = 936253-938352
DNA	13446at7399.nuc = 938353-939483
DNA	13454at7399.nuc = 939484-940128
DNA	13455at7399.nuc = 940129-941295
DNA	13460at7399.nuc = 941296-942507
DNA	13461at7399.nuc = 942508-944454
DNA	13463at7399.nuc = 944455-946536
DNA	13464at7399.nuc = 946537-947877
DNA	13467at7399.nuc = 947878-949605
DNA	13472at7399.nuc = 949606-950721
DNA	13474at7399.nuc = 950722-952002
DNA	13476at7399.nuc = 952003-953367
DNA	13489at7399.nuc = 953368-954933
DNA	13493at7399.nuc = 954934-956268
DNA	13495at7399.nuc = 956269-958596
DNA	13499at7399.nuc = 958597-959820
DNA	13511at7399.nuc = 959821-961800
DNA	13515at7399.nuc = 961801-962955
DNA	13523at7399.nuc = 962956-964389
DNA	13547at7399.nuc = 964390-965622
DNA	13550at7399.nuc = 965623-967356
DNA	1355at7399.nuc = 967357-972297
DNA	13561at7399.nuc = 972298-973791
DNA	13567at7399.nuc = 973792-974937
DNA	13586at7399.nuc = 974938-975804
DNA	13589at7399.nuc = 975805-976926
DNA	13593at7399.nuc = 976927-977652
DNA	13598at7399.nuc = 977653-978888
DNA	13603at7399.nuc = 978889-980181
DNA	13604at7399.nuc = 980182-981504
DNA	13605at7399.nuc = 981505-982896
DNA	13609at7399.nuc = 982897-984507
DNA	13621at7399.nuc = 984508-985506
DNA	1362at7399.nuc = 985507-988176
DNA	13648at7399.nuc = 988177-989475
DNA	13651at7399.nuc = 989476-990903
DNA	13661at7399.nuc = 990904-995409
DNA	13666at7399.nuc = 995410-996492
DNA	13671at7399.nuc = 996493-997785
DNA	13675at7399.nuc = 997786-999312
DNA	13682at7399.nuc = 999313-1000347
DNA	13686at7399.nuc = 1000348-1001178
DNA	1369at7399.nuc = 1001179-1005021
DNA	13702at7399.nuc = 1005022-1006509
DNA	13704at7399.nuc = 1006510-1007661
DNA	13708at7399.nuc = 1007662-1009095
DNA	13714at7399.nuc = 1009096-1010181
DNA	13734at7399.nuc = 1010182-1011198
DNA	13737at7399.nuc = 1011199-1014474
DNA	13739at7399.nuc = 1014475-1015671
DNA	1373at7399.nuc = 1015672-1020666
DNA	13746at7399.nuc = 1020667-1021998
DNA	13749at7399.nuc = 1021999-1023330
DNA	13750at7399.nuc = 1023331-1024092
DNA	13761at7399.nuc = 1024093-1025550
DNA	13766at7399.nuc = 1025551-1026771
DNA	1376at7399.nuc = 1026772-1032528
DNA	13770at7399.nuc = 1032529-1034937
DNA	13773at7399.nuc = 1034938-1036581
DNA	13776at7399.nuc = 1036582-1037913
DNA	13792at7399.nuc = 1037914-1038876
DNA	13801at7399.nuc = 1038877-1040211
DNA	13802at7399.nuc = 1040212-1041444
DNA	13808at7399.nuc = 1041445-1042290
DNA	13811at7399.nuc = 1042291-1044015
DNA	13814at7399.nuc = 1044016-1046037
DNA	13823at7399.nuc = 1046038-1047210
DNA	13827at7399.nuc = 1047211-1047987
DNA	13837at7399.nuc = 1047988-1050207
DNA	13843at7399.nuc = 1050208-1051098
DNA	13851at7399.nuc = 1051099-1052520
DNA	13852at7399.nuc = 1052521-1053945
DNA	13853at7399.nuc = 1053946-1055469
DNA	13854at7399.nuc = 1055470-1057095
DNA	13868at7399.nuc = 1057096-1058208
DNA	13870at7399.nuc = 1058209-1059507
DNA	13873at7399.nuc = 1059508-1060959
DNA	13888at7399.nuc = 1060960-1061991
DNA	13889at7399.nuc = 1061992-1063191
DNA	13892at7399.nuc = 1063192-1064466
DNA	13907at7399.nuc = 1064467-1065219
DNA	13918at7399.nuc = 1065220-1066524
DNA	13919at7399.nuc = 1066525-1068315
DNA	13923at7399.nuc = 1068316-1070094
DNA	1392at7399.nuc = 1070095-1073829
DNA	13931at7399.nuc = 1073830-1075044
DNA	13933at7399.nuc = 1075045-1076319
DNA	13934at7399.nuc = 1076320-1078920
DNA	13951at7399.nuc = 1078921-1079610
DNA	13954at7399.nuc = 1079611-1080768
DNA	13956at7399.nuc = 1080769-1081740
DNA	13963at7399.nuc = 1081741-1083111
DNA	13965at7399.nuc = 1083112-1084653
DNA	13975at7399.nuc = 1084654-1086366
DNA	1397at7399.nuc = 1086367-1091190
DNA	13983at7399.nuc = 1091191-1092357
DNA	13994at7399.nuc = 1092358-1093656
DNA	13998at7399.nuc = 1093657-1095855
DNA	14008at7399.nuc = 1095856-1096839
DNA	14009at7399.nuc = 1096840-1097940
DNA	14016at7399.nuc = 1097941-1099062
DNA	14025at7399.nuc = 1099063-1100796
DNA	14028at7399.nuc = 1100797-1101753
DNA	14035at7399.nuc = 1101754-1103124
DNA	14038at7399.nuc = 1103125-1104885
DNA	14041at7399.nuc = 1104886-1106505
DNA	1404at7399.nuc = 1106506-1112169
DNA	14052at7399.nuc = 1112170-1113327
DNA	14064at7399.nuc = 1113328-1114467
DNA	14068at7399.nuc = 1114468-1115547
DNA	14070at7399.nuc = 1115548-1116657
DNA	14075at7399.nuc = 1116658-1117860
DNA	14076at7399.nuc = 1117861-1119186
DNA	14087at7399.nuc = 1119187-1122663
DNA	14090at7399.nuc = 1122664-1124448
DNA	14095at7399.nuc = 1124449-1125600
DNA	14101at7399.nuc = 1125601-1126863
DNA	14115at7399.nuc = 1126864-1128090
DNA	14118at7399.nuc = 1128091-1129314
DNA	14120at7399.nuc = 1129315-1130571
DNA	14133at7399.nuc = 1130572-1131720
DNA	14135at7399.nuc = 1131721-1132674
DNA	14156at7399.nuc = 1132675-1135527
DNA	14158at7399.nuc = 1135528-1136571
DNA	14163at7399.nuc = 1136572-1139169
DNA	14182at7399.nuc = 1139170-1140951
DNA	14183at7399.nuc = 1140952-1142721
DNA	14190at7399.nuc = 1142722-1143681
DNA	1419at7399.nuc = 1143682-1147581
DNA	14201at7399.nuc = 1147582-1148865
DNA	14203at7399.nuc = 1148866-1150134
DNA	14204at7399.nuc = 1150135-1150977
DNA	14214at7399.nuc = 1150978-1151592
DNA	14217at7399.nuc = 1151593-1152603
DNA	14236at7399.nuc = 1152604-1154574
DNA	14243at7399.nuc = 1154575-1155603
DNA	14250at7399.nuc = 1155604-1156545
DNA	14251at7399.nuc = 1156546-1157409
DNA	14254at7399.nuc = 1157410-1158603
DNA	14259at7399.nuc = 1158604-1159812
DNA	14261at7399.nuc = 1159813-1161201
DNA	14264at7399.nuc = 1161202-1162431
DNA	14280at7399.nuc = 1162432-1163556
DNA	14282at7399.nuc = 1163557-1164717
DNA	14287at7399.nuc = 1164718-1165971
DNA	14288at7399.nuc = 1165972-1167135
DNA	14291at7399.nuc = 1167136-1168239
DNA	14292at7399.nuc = 1168240-1169604
DNA	14293at7399.nuc = 1169605-1171623
DNA	14313at7399.nuc = 1171624-1172613
DNA	14315at7399.nuc = 1172614-1173657
DNA	14317at7399.nuc = 1173658-1174881
DNA	14328at7399.nuc = 1174882-1175973
DNA	14332at7399.nuc = 1175974-1176957
DNA	14357at7399.nuc = 1176958-1177911
DNA	14381at7399.nuc = 1177912-1179627
DNA	1438at7399.nuc = 1179628-1182648
DNA	14395at7399.nuc = 1182649-1184301
DNA	14404at7399.nuc = 1184302-1185480
DNA	14419at7399.nuc = 1185481-1186464
DNA	1444at7399.nuc = 1186465-1190718
DNA	14451at7399.nuc = 1190719-1191420
DNA	14453at7399.nuc = 1191421-1192644
DNA	14454at7399.nuc = 1192645-1194084
DNA	14458at7399.nuc = 1194085-1195143
DNA	14464at7399.nuc = 1195144-1196238
DNA	14465at7399.nuc = 1196239-1197477
DNA	1446at7399.nuc = 1197478-1202535
DNA	14474at7399.nuc = 1202536-1203999
DNA	14483at7399.nuc = 1204000-1205991
DNA	14493at7399.nuc = 1205992-1206792
DNA	14495at7399.nuc = 1206793-1207926
DNA	14514at7399.nuc = 1207927-1208952
DNA	14515at7399.nuc = 1208953-1209999
DNA	14517at7399.nuc = 1210000-1211064
DNA	14527at7399.nuc = 1211065-1212369
DNA	14530at7399.nuc = 1212370-1213830
DNA	14535at7399.nuc = 1213831-1215414
DNA	14539at7399.nuc = 1215415-1216542
DNA	14544at7399.nuc = 1216543-1217814
DNA	14554at7399.nuc = 1217815-1219614
DNA	14557at7399.nuc = 1219615-1222407
DNA	14574at7399.nuc = 1222408-1223820
DNA	14579at7399.nuc = 1223821-1226415
DNA	1457at7399.nuc = 1226416-1230033
DNA	14580at7399.nuc = 1230034-1236384
DNA	14601at7399.nuc = 1236385-1237263
DNA	14603at7399.nuc = 1237264-1237896
DNA	14625at7399.nuc = 1237897-1239195
DNA	14629at7399.nuc = 1239196-1240917
DNA	14631at7399.nuc = 1240918-1242447
DNA	14638at7399.nuc = 1242448-1243632
DNA	14642at7399.nuc = 1243633-1246293
DNA	14643at7399.nuc = 1246294-1247235
DNA	14647at7399.nuc = 1247236-1248354
DNA	14650at7399.nuc = 1248355-1249497
DNA	14654at7399.nuc = 1249498-1250484
DNA	14657at7399.nuc = 1250485-1251990
DNA	14667at7399.nuc = 1251991-1252980
DNA	14674at7399.nuc = 1252981-1254195
DNA	14678at7399.nuc = 1254196-1255557
DNA	14679at7399.nuc = 1255558-1256901
DNA	1467at7399.nuc = 1256902-1260576
DNA	14698at7399.nuc = 1260577-1262331
DNA	1469at7399.nuc = 1262332-1267713
DNA	14710at7399.nuc = 1267714-1269147
DNA	14711at7399.nuc = 1269148-1270395
DNA	14728at7399.nuc = 1270396-1271730
DNA	14734at7399.nuc = 1271731-1272957
DNA	14745at7399.nuc = 1272958-1273464
DNA	14747at7399.nuc = 1273465-1274586
DNA	14753at7399.nuc = 1274587-1275390
DNA	14755at7399.nuc = 1275391-1276395
DNA	1475at7399.nuc = 1276396-1280661
DNA	14768at7399.nuc = 1280662-1282176
DNA	14776at7399.nuc = 1282177-1283205
DNA	1478at7399.nuc = 1283206-1287132
DNA	14793at7399.nuc = 1287133-1288437
DNA	14806at7399.nuc = 1288438-1289634
DNA	14813at7399.nuc = 1289635-1290822
DNA	14822at7399.nuc = 1290823-1292463
DNA	1482at7399.nuc = 1292464-1299228
DNA	14831at7399.nuc = 1299229-1300923
DNA	14848at7399.nuc = 1300924-1301640
DNA	14849at7399.nuc = 1301641-1302654
DNA	14854at7399.nuc = 1302655-1303803
DNA	14863at7399.nuc = 1303804-1305165
DNA	14877at7399.nuc = 1305166-1306767
DNA	14878at7399.nuc = 1306768-1308684
DNA	14884at7399.nuc = 1308685-1309734
DNA	14886at7399.nuc = 1309735-1310790
DNA	14895at7399.nuc = 1310791-1311750
DNA	14897at7399.nuc = 1311751-1312455
DNA	14906at7399.nuc = 1312456-1313673
DNA	14916at7399.nuc = 1313674-1314903
DNA	14920at7399.nuc = 1314904-1316163
DNA	14926at7399.nuc = 1316164-1317486
DNA	14929at7399.nuc = 1317487-1318488
DNA	14930at7399.nuc = 1318489-1319538
DNA	14935at7399.nuc = 1319539-1320660
DNA	14937at7399.nuc = 1320661-1321506
DNA	1494at7399.nuc = 1321507-1328232
DNA	14951at7399.nuc = 1328233-1329171
DNA	14952at7399.nuc = 1329172-1330218
DNA	14959at7399.nuc = 1330219-1331094
DNA	14980at7399.nuc = 1331095-1333005
DNA	14989at7399.nuc = 1333006-1334151
DNA	15001at7399.nuc = 1334152-1335528
DNA	15002at7399.nuc = 1335529-1337499
DNA	15008at7399.nuc = 1337500-1338675
DNA	15009at7399.nuc = 1338676-1339689
DNA	15015at7399.nuc = 1339690-1340736
DNA	15017at7399.nuc = 1340737-1341933
DNA	1502at7399.nuc = 1341934-1344987
DNA	1503at7399.nuc = 1344988-1348593
DNA	15043at7399.nuc = 1348594-1349757
DNA	15052at7399.nuc = 1349758-1350861
DNA	15054at7399.nuc = 1350862-1352187
DNA	15055at7399.nuc = 1352188-1353588
DNA	15060at7399.nuc = 1353589-1355064
DNA	15062at7399.nuc = 1355065-1356585
DNA	15071at7399.nuc = 1356586-1358469
DNA	1507at7399.nuc = 1358470-1361469
DNA	15089at7399.nuc = 1361470-1363728
DNA	1508at7399.nuc = 1363729-1368189
DNA	15093at7399.nuc = 1368190-1369419
DNA	15099at7399.nuc = 1369420-1370799
DNA	15118at7399.nuc = 1370800-1371450
DNA	15120at7399.nuc = 1371451-1372680
DNA	15123at7399.nuc = 1372681-1373805
DNA	15128at7399.nuc = 1373806-1375080
DNA	15138at7399.nuc = 1375081-1376124
DNA	15140at7399.nuc = 1376125-1377237
DNA	15142at7399.nuc = 1377238-1378320
DNA	15144at7399.nuc = 1378321-1379469
DNA	15145at7399.nuc = 1379470-1380684
DNA	15147at7399.nuc = 1380685-1381467
DNA	15152at7399.nuc = 1381468-1382655
DNA	15157at7399.nuc = 1382656-1384011
DNA	1515at7399.nuc = 1384012-1388274
DNA	15174at7399.nuc = 1388275-1389339
DNA	15187at7399.nuc = 1389340-1390317
DNA	15192at7399.nuc = 1390318-1391472
DNA	15199at7399.nuc = 1391473-1392171
DNA	15204at7399.nuc = 1392172-1393173
DNA	15208at7399.nuc = 1393174-1394235
DNA	15210at7399.nuc = 1394236-1395516
DNA	15214at7399.nuc = 1395517-1396866
DNA	15223at7399.nuc = 1396867-1398786
DNA	15229at7399.nuc = 1398787-1399830
DNA	15233at7399.nuc = 1399831-1401705
DNA	15237at7399.nuc = 1401706-1402695
DNA	15245at7399.nuc = 1402696-1404045
DNA	15250at7399.nuc = 1404046-1406304
DNA	15256at7399.nuc = 1406305-1407378
DNA	15261at7399.nuc = 1407379-1408449
DNA	15264at7399.nuc = 1408450-1409661
DNA	15283at7399.nuc = 1409662-1410648
DNA	15287at7399.nuc = 1410649-1411746
DNA	15293at7399.nuc = 1411747-1413078
DNA	15300at7399.nuc = 1413079-1415001
DNA	15304at7399.nuc = 1415002-1415880
DNA	15305at7399.nuc = 1415881-1416942
DNA	15309at7399.nuc = 1416943-1417839
DNA	15314at7399.nuc = 1417840-1418841
DNA	15331at7399.nuc = 1418842-1420008
DNA	15335at7399.nuc = 1420009-1421613
DNA	15339at7399.nuc = 1421614-1425234
DNA	15340at7399.nuc = 1425235-1426266
DNA	15342at7399.nuc = 1426267-1427169
DNA	1534at7399.nuc = 1427170-1430904
DNA	15361at7399.nuc = 1430905-1431609
DNA	15362at7399.nuc = 1431610-1432623
DNA	15373at7399.nuc = 1432624-1434315
DNA	15377at7399.nuc = 1434316-1435596
DNA	15388at7399.nuc = 1435597-1436775
DNA	15395at7399.nuc = 1436776-1438587
DNA	15402at7399.nuc = 1438588-1439676
DNA	15414at7399.nuc = 1439677-1441557
DNA	15420at7399.nuc = 1441558-1442505
DNA	15421at7399.nuc = 1442506-1443519
DNA	15429at7399.nuc = 1443520-1444773
DNA	1542at7399.nuc = 1444774-1448802
DNA	15431at7399.nuc = 1448803-1450092
DNA	15432at7399.nuc = 1450093-1451148
DNA	15438at7399.nuc = 1451149-1452669
DNA	15439at7399.nuc = 1452670-1454289
DNA	15444at7399.nuc = 1454290-1455276
DNA	15447at7399.nuc = 1455277-1456047
DNA	15450at7399.nuc = 1456048-1457085
DNA	15457at7399.nuc = 1457086-1457940
DNA	15474at7399.nuc = 1457941-1459959
DNA	15475at7399.nuc = 1459960-1460790
DNA	15482at7399.nuc = 1460791-1461855
DNA	15497at7399.nuc = 1461856-1463142
DNA	15504at7399.nuc = 1463143-1463625
DNA	15507at7399.nuc = 1463626-1464585
DNA	1550at7399.nuc = 1464586-1468947
DNA	15514at7399.nuc = 1468948-1470123
DNA	15521at7399.nuc = 1470124-1471410
DNA	15528at7399.nuc = 1471411-1472595
DNA	15531at7399.nuc = 1472596-1474089
DNA	15539at7399.nuc = 1474090-1475319
DNA	15551at7399.nuc = 1475320-1476360
DNA	15585at7399.nuc = 1476361-1477275
DNA	15586at7399.nuc = 1477276-1478382
DNA	15589at7399.nuc = 1478383-1479486
DNA	15602at7399.nuc = 1479487-1480446
DNA	15603at7399.nuc = 1480447-1481394
DNA	15605at7399.nuc = 1481395-1482867
DNA	15611at7399.nuc = 1482868-1484022
DNA	15623at7399.nuc = 1484023-1485900
DNA	15628at7399.nuc = 1485901-1486848
DNA	15638at7399.nuc = 1486849-1487997
DNA	15639at7399.nuc = 1487998-1489275
DNA	15644at7399.nuc = 1489276-1490553
DNA	15649at7399.nuc = 1490554-1492077
DNA	15656at7399.nuc = 1492078-1492935
DNA	15659at7399.nuc = 1492936-1493661
DNA	15661at7399.nuc = 1493662-1494753
DNA	15665at7399.nuc = 1494754-1495989
DNA	15681at7399.nuc = 1495990-1498314
DNA	15684at7399.nuc = 1498315-1499361
DNA	15686at7399.nuc = 1499362-1500447
DNA	15687at7399.nuc = 1500448-1501467
DNA	15691at7399.nuc = 1501468-1502517
DNA	15700at7399.nuc = 1502518-1504155
DNA	15703at7399.nuc = 1504156-1506576
DNA	15707at7399.nuc = 1506577-1507620
DNA	15716at7399.nuc = 1507621-1508832
DNA	15717at7399.nuc = 1508833-1509948
DNA	15722at7399.nuc = 1509949-1511232
DNA	15736at7399.nuc = 1511233-1512582
DNA	15737at7399.nuc = 1512583-1513446
DNA	15744at7399.nuc = 1513447-1514493
DNA	15746at7399.nuc = 1514494-1515519
DNA	1574at7399.nuc = 1515520-1518396
DNA	15752at7399.nuc = 1518397-1519530
DNA	1575at7399.nuc = 1519531-1522545
DNA	15765at7399.nuc = 1522546-1523265
DNA	15766at7399.nuc = 1523266-1524255
DNA	15769at7399.nuc = 1524256-1525257
DNA	15770at7399.nuc = 1525258-1526145
DNA	15771at7399.nuc = 1526146-1527075
DNA	15782at7399.nuc = 1527076-1528815
DNA	15786at7399.nuc = 1528816-1530150
DNA	15795at7399.nuc = 1530151-1531887
DNA	15800at7399.nuc = 1531888-1532832
DNA	15801at7399.nuc = 1532833-1533615
DNA	15803at7399.nuc = 1533616-1534560
DNA	15808at7399.nuc = 1534561-1535742
DNA	15822at7399.nuc = 1535743-1536666
DNA	15841at7399.nuc = 1536667-1537746
DNA	15858at7399.nuc = 1537747-1539771
DNA	15865at7399.nuc = 1539772-1540755
DNA	15876at7399.nuc = 1540756-1541799
DNA	15880at7399.nuc = 1541800-1542948
DNA	1588at7399.nuc = 1542949-1546665
DNA	15890at7399.nuc = 1546666-1548027
DNA	15892at7399.nuc = 1548028-1549506
DNA	15899at7399.nuc = 1549507-1551717
DNA	15908at7399.nuc = 1551718-1552776
DNA	15909at7399.nuc = 1552777-1556220
DNA	15928at7399.nuc = 1556221-1557243
DNA	15930at7399.nuc = 1557244-1558269
DNA	15935at7399.nuc = 1558270-1559055
DNA	15941at7399.nuc = 1559056-1560210
DNA	15962at7399.nuc = 1560211-1560930
DNA	15963at7399.nuc = 1560931-1561872
DNA	15988at7399.nuc = 1561873-1562910
DNA	15989at7399.nuc = 1562911-1564506
DNA	16003at7399.nuc = 1564507-1565697
DNA	16004at7399.nuc = 1565698-1566849
DNA	16005at7399.nuc = 1566850-1568016
DNA	16011at7399.nuc = 1568017-1569249
DNA	16012at7399.nuc = 1569250-1570185
DNA	16014at7399.nuc = 1570186-1571235
DNA	16041at7399.nuc = 1571236-1572483
DNA	16047at7399.nuc = 1572484-1573545
DNA	16048at7399.nuc = 1573546-1574634
DNA	16050at7399.nuc = 1574635-1575690
DNA	16077at7399.nuc = 1575691-1576536
DNA	16083at7399.nuc = 1576537-1577499
DNA	16094at7399.nuc = 1577500-1579029
DNA	16095at7399.nuc = 1579030-1580916
DNA	16102at7399.nuc = 1580917-1581804
DNA	16108at7399.nuc = 1581805-1582848
DNA	16117at7399.nuc = 1582849-1584039
DNA	16120at7399.nuc = 1584040-1588485
DNA	16136at7399.nuc = 1588486-1590075
DNA	16138at7399.nuc = 1590076-1591047
DNA	16142at7399.nuc = 1591048-1591968
DNA	16164at7399.nuc = 1591969-1592805
DNA	16165at7399.nuc = 1592806-1594050
DNA	16166at7399.nuc = 1594051-1595133
DNA	1616at7399.nuc = 1595134-1604553
DNA	16183at7399.nuc = 1604554-1605378
DNA	16191at7399.nuc = 1605379-1606371
DNA	16202at7399.nuc = 1606372-1607466
DNA	1620at7399.nuc = 1607467-1611174
DNA	16215at7399.nuc = 1611175-1612194
DNA	16222at7399.nuc = 1612195-1613208
DNA	16226at7399.nuc = 1613209-1614438
DNA	16232at7399.nuc = 1614439-1615824
DNA	16235at7399.nuc = 1615825-1617183
DNA	16243at7399.nuc = 1617184-1618188
DNA	16246at7399.nuc = 1618189-1619355
DNA	16257at7399.nuc = 1619356-1619871
DNA	16270at7399.nuc = 1619872-1621314
DNA	16277at7399.nuc = 1621315-1623099
DNA	16280at7399.nuc = 1623100-1624395
DNA	16282at7399.nuc = 1624396-1625343
DNA	16283at7399.nuc = 1625344-1626381
DNA	16285at7399.nuc = 1626382-1627191
DNA	16306at7399.nuc = 1627192-1629465
DNA	16314at7399.nuc = 1629466-1630416
DNA	16323at7399.nuc = 1630417-1632033
DNA	16329at7399.nuc = 1632034-1632975
DNA	16332at7399.nuc = 1632976-1634055
DNA	16337at7399.nuc = 1634056-1634682
DNA	16340at7399.nuc = 1634683-1635831
DNA	16347at7399.nuc = 1635832-1637103
DNA	16350at7399.nuc = 1637104-1638435
DNA	16353at7399.nuc = 1638436-1639629
DNA	16359at7399.nuc = 1639630-1641594
DNA	16361at7399.nuc = 1641595-1643064
DNA	16362at7399.nuc = 1643065-1644570
DNA	16364at7399.nuc = 1644571-1645515
DNA	16366at7399.nuc = 1645516-1646517
DNA	16367at7399.nuc = 1646518-1647561
DNA	16369at7399.nuc = 1647562-1648377
DNA	16372at7399.nuc = 1648378-1649508
DNA	16374at7399.nuc = 1649509-1650534
DNA	16390at7399.nuc = 1650535-1651506
DNA	16391at7399.nuc = 1651507-1652583
DNA	16393at7399.nuc = 1652584-1653567
DNA	16401at7399.nuc = 1653568-1654707
DNA	16406at7399.nuc = 1654708-1656177
DNA	16407at7399.nuc = 1656178-1657566
DNA	16412at7399.nuc = 1657567-1658970
DNA	16425at7399.nuc = 1658971-1660146
DNA	16426at7399.nuc = 1660147-1661142
DNA	16433at7399.nuc = 1661143-1662288
DNA	16435at7399.nuc = 1662289-1663806
DNA	16437at7399.nuc = 1663807-1665141
DNA	16439at7399.nuc = 1665142-1666005
DNA	16446at7399.nuc = 1666006-1666656
DNA	16455at7399.nuc = 1666657-1667661
DNA	16457at7399.nuc = 1667662-1668825
DNA	16461at7399.nuc = 1668826-1670373
DNA	1646at7399.nuc = 1670374-1675158
DNA	16472at7399.nuc = 1675159-1676892
DNA	16474at7399.nuc = 1676893-1678020
DNA	16487at7399.nuc = 1678021-1678821
DNA	16496at7399.nuc = 1678822-1680009
DNA	16502at7399.nuc = 1680010-1681380
DNA	1650at7399.nuc = 1681381-1685430
DNA	16514at7399.nuc = 1685431-1686375
DNA	16517at7399.nuc = 1686376-1687044
DNA	16520at7399.nuc = 1687045-1687776
DNA	16522at7399.nuc = 1687777-1688667
DNA	1652at7399.nuc = 1688668-1692627
DNA	16533at7399.nuc = 1692628-1693389
DNA	16535at7399.nuc = 1693390-1694298
DNA	16536at7399.nuc = 1694299-1695213
DNA	16538at7399.nuc = 1695214-1696176
DNA	16540at7399.nuc = 1696177-1697181
DNA	16549at7399.nuc = 1697182-1698240
DNA	16555at7399.nuc = 1698241-1699287
DNA	16567at7399.nuc = 1699288-1700304
DNA	1656at7399.nuc = 1700305-1704243
DNA	16581at7399.nuc = 1704244-1705962
DNA	16588at7399.nuc = 1705963-1706355
DNA	16595at7399.nuc = 1706356-1707645
DNA	16599at7399.nuc = 1707646-1708872
DNA	16605at7399.nuc = 1708873-1710366
DNA	16614at7399.nuc = 1710367-1711335
DNA	16616at7399.nuc = 1711336-1712310
DNA	16617at7399.nuc = 1712311-1713063
DNA	16620at7399.nuc = 1713064-1715733
DNA	16639at7399.nuc = 1715734-1716390
DNA	16640at7399.nuc = 1716391-1716990
DNA	1664at7399.nuc = 1716991-1722474
DNA	16661at7399.nuc = 1722475-1723131
DNA	16662at7399.nuc = 1723132-1724097
DNA	16675at7399.nuc = 1724098-1725597
DNA	16685at7399.nuc = 1725598-1725993
DNA	16688at7399.nuc = 1725994-1727010
DNA	1668at7399.nuc = 1727011-1730205
DNA	16701at7399.nuc = 1730206-1731858
DNA	16705at7399.nuc = 1731859-1732821
DNA	16708at7399.nuc = 1732822-1733808
DNA	16711at7399.nuc = 1733809-1734813
DNA	16713at7399.nuc = 1734814-1735671
DNA	16722at7399.nuc = 1735672-1736868
DNA	16734at7399.nuc = 1736869-1737939
DNA	16736at7399.nuc = 1737940-1738944
DNA	16746at7399.nuc = 1738945-1739832
DNA	16747at7399.nuc = 1739833-1741113
DNA	16752at7399.nuc = 1741114-1741965
DNA	16755at7399.nuc = 1741966-1742742
DNA	16761at7399.nuc = 1742743-1743750
DNA	16766at7399.nuc = 1743751-1744893
DNA	16767at7399.nuc = 1744894-1746171
DNA	16773at7399.nuc = 1746172-1747569
DNA	16781at7399.nuc = 1747570-1748466
DNA	16784at7399.nuc = 1748467-1749501
DNA	16792at7399.nuc = 1749502-1750350
DNA	16796at7399.nuc = 1750351-1751367
DNA	16816at7399.nuc = 1751368-1752393
DNA	16823at7399.nuc = 1752394-1754013
DNA	16828at7399.nuc = 1754014-1755036
DNA	16830at7399.nuc = 1755037-1755990
DNA	16838at7399.nuc = 1755991-1756950
DNA	16843at7399.nuc = 1756951-1758192
DNA	16849at7399.nuc = 1758193-1759101
DNA	16850at7399.nuc = 1759102-1759965
DNA	16853at7399.nuc = 1759966-1760994
DNA	16854at7399.nuc = 1760995-1761993
DNA	16855at7399.nuc = 1761994-1762941
DNA	16857at7399.nuc = 1762942-1764009
DNA	16867at7399.nuc = 1764010-1765248
DNA	16877at7399.nuc = 1765249-1766919
DNA	1688at7399.nuc = 1766920-1772079
DNA	16899at7399.nuc = 1772080-1773360
DNA	1689at7399.nuc = 1773361-1777461
DNA	16902at7399.nuc = 1777462-1778511
DNA	16906at7399.nuc = 1778512-1780365
DNA	16910at7399.nuc = 1780366-1781550
DNA	16913at7399.nuc = 1781551-1782387
DNA	16921at7399.nuc = 1782388-1783404
DNA	16935at7399.nuc = 1783405-1784847
DNA	16937at7399.nuc = 1784848-1786377
DNA	16943at7399.nuc = 1786378-1787262
DNA	16950at7399.nuc = 1787263-1788351
DNA	16956at7399.nuc = 1788352-1789200
DNA	16962at7399.nuc = 1789201-1792230
DNA	16973at7399.nuc = 1792231-1793025
DNA	16979at7399.nuc = 1793026-1793925
DNA	16997at7399.nuc = 1793926-1794672
DNA	16998at7399.nuc = 1794673-1795437
DNA	16999at7399.nuc = 1795438-1796367
DNA	17009at7399.nuc = 1796368-1797303
DNA	17010at7399.nuc = 1797304-1798542
DNA	1701at7399.nuc = 1798543-1802484
DNA	17022at7399.nuc = 1802485-1803258
DNA	17027at7399.nuc = 1803259-1804239
DNA	1702at7399.nuc = 1804240-1807347
DNA	17033at7399.nuc = 1807348-1807992
DNA	17034at7399.nuc = 1807993-1808946
DNA	17035at7399.nuc = 1808947-1809909
DNA	17037at7399.nuc = 1809910-1811208
DNA	17046at7399.nuc = 1811209-1812546
DNA	17050at7399.nuc = 1812547-1813623
DNA	17063at7399.nuc = 1813624-1814445
DNA	17089at7399.nuc = 1814446-1815192
DNA	1709at7399.nuc = 1815193-1820757
DNA	17102at7399.nuc = 1820758-1822263
DNA	17113at7399.nuc = 1822264-1823172
DNA	17114at7399.nuc = 1823173-1824117
DNA	17121at7399.nuc = 1824118-1825392
DNA	17125at7399.nuc = 1825393-1826727
DNA	17128at7399.nuc = 1826728-1827795
DNA	17139at7399.nuc = 1827796-1829343
DNA	1713at7399.nuc = 1829344-1832466
DNA	17143at7399.nuc = 1832467-1833096
DNA	17151at7399.nuc = 1833097-1834017
DNA	17157at7399.nuc = 1834018-1834983
DNA	17158at7399.nuc = 1834984-1835895
DNA	17160at7399.nuc = 1835896-1837113
DNA	17169at7399.nuc = 1837114-1838676
DNA	1716at7399.nuc = 1838677-1843599
DNA	17200at7399.nuc = 1843600-1844613
DNA	17208at7399.nuc = 1844614-1845441
DNA	1720at7399.nuc = 1845442-1849191
DNA	17231at7399.nuc = 1849192-1850019
DNA	17234at7399.nuc = 1850020-1851288
DNA	17244at7399.nuc = 1851289-1852062
DNA	17256at7399.nuc = 1852063-1853280
DNA	17267at7399.nuc = 1853281-1854093
DNA	17281at7399.nuc = 1854094-1854891
DNA	17295at7399.nuc = 1854892-1855686
DNA	17301at7399.nuc = 1855687-1856751
DNA	17302at7399.nuc = 1856752-1857798
DNA	1730at7399.nuc = 1857799-1861104
DNA	17317at7399.nuc = 1861105-1861974
DNA	17325at7399.nuc = 1861975-1864794
DNA	17348at7399.nuc = 1864795-1865760
DNA	17350at7399.nuc = 1865761-1866384
DNA	17357at7399.nuc = 1866385-1867461
DNA	17365at7399.nuc = 1867462-1869012
DNA	17370at7399.nuc = 1869013-1869750
DNA	17371at7399.nuc = 1869751-1870608
DNA	17389at7399.nuc = 1870609-1871994
DNA	17396at7399.nuc = 1871995-1872810
DNA	17410at7399.nuc = 1872811-1873740
DNA	17411at7399.nuc = 1873741-1876800
DNA	17417at7399.nuc = 1876801-1877544
DNA	17418at7399.nuc = 1877545-1878108
DNA	17419at7399.nuc = 1878109-1878945
DNA	17420at7399.nuc = 1878946-1879854
DNA	17425at7399.nuc = 1879855-1880835
DNA	17428at7399.nuc = 1880836-1881771
DNA	17430at7399.nuc = 1881772-1882767
DNA	17434at7399.nuc = 1882768-1883778
DNA	17450at7399.nuc = 1883779-1884522
DNA	17456at7399.nuc = 1884523-1885914
DNA	17463at7399.nuc = 1885915-1886994
DNA	17466at7399.nuc = 1886995-1888047
DNA	17467at7399.nuc = 1888048-1888779
DNA	17469at7399.nuc = 1888780-1889688
DNA	17480at7399.nuc = 1889689-1890399
DNA	17492at7399.nuc = 1890400-1891284
DNA	17496at7399.nuc = 1891285-1892379
DNA	17498at7399.nuc = 1892380-1894536
DNA	17503at7399.nuc = 1894537-1895910
DNA	17505at7399.nuc = 1895911-1898865
DNA	17506at7399.nuc = 1898866-1900464
DNA	17512at7399.nuc = 1900465-1901349
DNA	17520at7399.nuc = 1901350-1902315
DNA	17521at7399.nuc = 1902316-1903488
DNA	17525at7399.nuc = 1903489-1904514
DNA	17530at7399.nuc = 1904515-1905537
DNA	17534at7399.nuc = 1905538-1906947
DNA	17545at7399.nuc = 1906948-1907880
DNA	17561at7399.nuc = 1907881-1908822
DNA	17562at7399.nuc = 1908823-1909797
DNA	17572at7399.nuc = 1909798-1910688
DNA	17574at7399.nuc = 1910689-1912515
DNA	17575at7399.nuc = 1912516-1913397
DNA	17578at7399.nuc = 1913398-1914690
DNA	1757at7399.nuc = 1914691-1918977
DNA	17591at7399.nuc = 1918978-1919925
DNA	17593at7399.nuc = 1919926-1920579
DNA	17608at7399.nuc = 1920580-1922073
DNA	17609at7399.nuc = 1922074-1924602
DNA	17621at7399.nuc = 1924603-1925631
DNA	17644at7399.nuc = 1925632-1926798
DNA	17650at7399.nuc = 1926799-1927986
DNA	17661at7399.nuc = 1927987-1928601
DNA	17663at7399.nuc = 1928602-1929675
DNA	17665at7399.nuc = 1929676-1930704
DNA	17666at7399.nuc = 1930705-1931496
DNA	1767at7399.nuc = 1931497-1934769
DNA	17681at7399.nuc = 1934770-1935468
DNA	17683at7399.nuc = 1935469-1936371
DNA	17684at7399.nuc = 1936372-1937058
DNA	1768at7399.nuc = 1937059-1940775
DNA	17694at7399.nuc = 1940776-1941873
DNA	17697at7399.nuc = 1941874-1942932
DNA	17749at7399.nuc = 1942933-1943973
DNA	17750at7399.nuc = 1943974-1944981
DNA	17752at7399.nuc = 1944982-1945713
DNA	17753at7399.nuc = 1945714-1946463
DNA	17771at7399.nuc = 1946464-1947294
DNA	17776at7399.nuc = 1947295-1948233
DNA	17779at7399.nuc = 1948234-1949100
DNA	17787at7399.nuc = 1949101-1950312
DNA	17790at7399.nuc = 1950313-1951473
DNA	17803at7399.nuc = 1951474-1952241
DNA	17804at7399.nuc = 1952242-1953198
DNA	17824at7399.nuc = 1953199-1954347
DNA	1783at7399.nuc = 1954348-1957395
DNA	17841at7399.nuc = 1957396-1958340
DNA	17842at7399.nuc = 1958341-1959291
DNA	17859at7399.nuc = 1959292-1962438
DNA	17860at7399.nuc = 1962439-1963341
DNA	17873at7399.nuc = 1963342-1964487
DNA	17886at7399.nuc = 1964488-1965999
DNA	17895at7399.nuc = 1966000-1966977
DNA	17903at7399.nuc = 1966978-1968327
DNA	17911at7399.nuc = 1968328-1970562
DNA	17918at7399.nuc = 1970563-1971555
DNA	17922at7399.nuc = 1971556-1972632
DNA	17939at7399.nuc = 1972633-1973322
DNA	17945at7399.nuc = 1973323-1974375
DNA	17946at7399.nuc = 1974376-1975416
DNA	17947at7399.nuc = 1975417-1976454
DNA	17952at7399.nuc = 1976455-1977798
DNA	17954at7399.nuc = 1977799-1979160
DNA	17970at7399.nuc = 1979161-1980003
DNA	1798at7399.nuc = 1980004-1982463
DNA	17991at7399.nuc = 1982464-1983171
DNA	17993at7399.nuc = 1983172-1983777
DNA	17994at7399.nuc = 1983778-1984710
DNA	17995at7399.nuc = 1984711-1985634
DNA	18007at7399.nuc = 1985635-1987572
DNA	18010at7399.nuc = 1987573-1988418
DNA	18016at7399.nuc = 1988419-1989204
DNA	18032at7399.nuc = 1989205-1990758
DNA	18033at7399.nuc = 1990759-1991589
DNA	18038at7399.nuc = 1991590-1992384
DNA	18039at7399.nuc = 1992385-1993338
DNA	18042at7399.nuc = 1993339-1994589
DNA	18046at7399.nuc = 1994590-1995702
DNA	18073at7399.nuc = 1995703-1996761
DNA	18081at7399.nuc = 1996762-1998036
DNA	18099at7399.nuc = 1998037-1998963
DNA	18100at7399.nuc = 1998964-1999806
DNA	18103at7399.nuc = 1999807-2000433
DNA	18105at7399.nuc = 2000434-2001336
DNA	1810at7399.nuc = 2001337-2005296
DNA	18124at7399.nuc = 2005297-2005647
DNA	18126at7399.nuc = 2005648-2006604
DNA	1812at7399.nuc = 2006605-2010531
DNA	18132at7399.nuc = 2010532-2011452
DNA	18136at7399.nuc = 2011453-2011932
DNA	18151at7399.nuc = 2011933-2013633
DNA	18153at7399.nuc = 2013634-2015631
DNA	18168at7399.nuc = 2015632-2016318
DNA	18169at7399.nuc = 2016319-2017650
DNA	18177at7399.nuc = 2017651-2018295
DNA	18183at7399.nuc = 2018296-2019186
DNA	18186at7399.nuc = 2019187-2020176
DNA	18195at7399.nuc = 2020177-2021052
DNA	1819at7399.nuc = 2021053-2024283
DNA	18212at7399.nuc = 2024284-2027856
DNA	18213at7399.nuc = 2027857-2030469
DNA	18214at7399.nuc = 2030470-2033013
DNA	18215at7399.nuc = 2033014-2035365
DNA	18225at7399.nuc = 2035366-2036169
DNA	18237at7399.nuc = 2036170-2037069
DNA	18241at7399.nuc = 2037070-2038506
DNA	18242at7399.nuc = 2038507-2039895
DNA	18247at7399.nuc = 2039896-2040750
DNA	18248at7399.nuc = 2040751-2041656
DNA	1824at7399.nuc = 2041657-2047623
DNA	18251at7399.nuc = 2047624-2048997
DNA	18260at7399.nuc = 2048998-2049849
DNA	18280at7399.nuc = 2049850-2052537
DNA	18284at7399.nuc = 2052538-2053434
DNA	1828at7399.nuc = 2053435-2056716
DNA	18294at7399.nuc = 2056717-2057415
DNA	18301at7399.nuc = 2057416-2058666
DNA	18303at7399.nuc = 2058667-2059857
DNA	18315at7399.nuc = 2059858-2060634
DNA	1831at7399.nuc = 2060635-2064303
DNA	18321at7399.nuc = 2064304-2065146
DNA	18323at7399.nuc = 2065147-2065983
DNA	18329at7399.nuc = 2065984-2066952
DNA	18335at7399.nuc = 2066953-2067978
DNA	18339at7399.nuc = 2067979-2069739
DNA	18368at7399.nuc = 2069740-2070600
DNA	18373at7399.nuc = 2070601-2072067
DNA	18374at7399.nuc = 2072068-2072880
DNA	18375at7399.nuc = 2072881-2073696
DNA	18382at7399.nuc = 2073697-2074818
DNA	18385at7399.nuc = 2074819-2076258
DNA	18403at7399.nuc = 2076259-2077398
DNA	18407at7399.nuc = 2077399-2078982
DNA	18411at7399.nuc = 2078983-2079894
DNA	18413at7399.nuc = 2079895-2081106
DNA	1841at7399.nuc = 2081107-2086509
DNA	18424at7399.nuc = 2086510-2087292
DNA	18425at7399.nuc = 2087293-2087820
DNA	18427at7399.nuc = 2087821-2088636
DNA	18435at7399.nuc = 2088637-2089812
DNA	18445at7399.nuc = 2089813-2090622
DNA	18447at7399.nuc = 2090623-2091963
DNA	18453at7399.nuc = 2091964-2092737
DNA	18457at7399.nuc = 2092738-2093379
DNA	18458at7399.nuc = 2093380-2094201
DNA	18462at7399.nuc = 2094202-2095632
DNA	18464at7399.nuc = 2095633-2096937
DNA	1846at7399.nuc = 2096938-2100975
DNA	18479at7399.nuc = 2100976-2101740
DNA	18482at7399.nuc = 2101741-2102727
DNA	18489at7399.nuc = 2102728-2103813
DNA	18490at7399.nuc = 2103814-2104545
DNA	18494at7399.nuc = 2104546-2105523
DNA	18498at7399.nuc = 2105524-2106552
DNA	18505at7399.nuc = 2106553-2107290
DNA	18508at7399.nuc = 2107291-2108175
DNA	18526at7399.nuc = 2108176-2109687
DNA	18535at7399.nuc = 2109688-2110566
DNA	18543at7399.nuc = 2110567-2111400
DNA	18546at7399.nuc = 2111401-2112537
DNA	18548at7399.nuc = 2112538-2113701
DNA	18557at7399.nuc = 2113702-2115339
DNA	18563at7399.nuc = 2115340-2115987
DNA	18572at7399.nuc = 2115988-2116683
DNA	18574at7399.nuc = 2116684-2117673
DNA	18576at7399.nuc = 2117674-2118747
DNA	18577at7399.nuc = 2118748-2119746
DNA	18585at7399.nuc = 2119747-2120865
DNA	18596at7399.nuc = 2120866-2123073
DNA	18597at7399.nuc = 2123074-2123733
DNA	18600at7399.nuc = 2123734-2124525
DNA	18603at7399.nuc = 2124526-2125422
DNA	18608at7399.nuc = 2125423-2126499
DNA	18616at7399.nuc = 2126500-2127726
DNA	18617at7399.nuc = 2127727-2128365
DNA	18619at7399.nuc = 2128366-2129229
DNA	18626at7399.nuc = 2129230-2130108
DNA	18629at7399.nuc = 2130109-2130939
DNA	1862at7399.nuc = 2130940-2135568
DNA	18630at7399.nuc = 2135569-2136366
DNA	18631at7399.nuc = 2136367-2137386
DNA	18633at7399.nuc = 2137387-2138409
DNA	18647at7399.nuc = 2138410-2139696
DNA	18657at7399.nuc = 2139697-2141034
DNA	18658at7399.nuc = 2141035-2142168
DNA	1865at7399.nuc = 2142169-2145684
DNA	18660at7399.nuc = 2145685-2147169
DNA	18662at7399.nuc = 2147170-2148774
DNA	18664at7399.nuc = 2148775-2149773
DNA	18672at7399.nuc = 2149774-2150595
DNA	18673at7399.nuc = 2150596-2151309
DNA	18692at7399.nuc = 2151310-2152281
DNA	18701at7399.nuc = 2152282-2153373
DNA	18703at7399.nuc = 2153374-2154633
DNA	18709at7399.nuc = 2154634-2155995
DNA	18710at7399.nuc = 2155996-2157396
DNA	18715at7399.nuc = 2157397-2157972
DNA	18716at7399.nuc = 2157973-2158833
DNA	18726at7399.nuc = 2158834-2159889
DNA	18733at7399.nuc = 2159890-2162121
DNA	18743at7399.nuc = 2162122-2163444
DNA	18749at7399.nuc = 2163445-2164653
DNA	18751at7399.nuc = 2164654-2165694
DNA	18752at7399.nuc = 2165695-2166408
DNA	18753at7399.nuc = 2166409-2167224
DNA	18759at7399.nuc = 2167225-2168178
DNA	18761at7399.nuc = 2168179-2169141
DNA	18763at7399.nuc = 2169142-2170236
DNA	18766at7399.nuc = 2170237-2171610
DNA	18769at7399.nuc = 2171611-2172975
DNA	18775at7399.nuc = 2172976-2173749
DNA	18779at7399.nuc = 2173750-2174751
DNA	18791at7399.nuc = 2174752-2175951
DNA	18803at7399.nuc = 2175952-2176836
DNA	18807at7399.nuc = 2176837-2177832
DNA	18808at7399.nuc = 2177833-2178942
DNA	18811at7399.nuc = 2178943-2180355
DNA	18824at7399.nuc = 2180356-2181186
DNA	18833at7399.nuc = 2181187-2182068
DNA	18856at7399.nuc = 2182069-2182839
DNA	18869at7399.nuc = 2182840-2184492
DNA	18875at7399.nuc = 2184493-2185305
DNA	18884at7399.nuc = 2185306-2186496
DNA	18887at7399.nuc = 2186497-2187432
DNA	18899at7399.nuc = 2187433-2188779
DNA	18901at7399.nuc = 2188780-2190183
DNA	18909at7399.nuc = 2190184-2191197
DNA	1890at7399.nuc = 2191198-2194602
DNA	18917at7399.nuc = 2194603-2195769
DNA	18935at7399.nuc = 2195770-2196714
DNA	18939at7399.nuc = 2196715-2197836
DNA	18948at7399.nuc = 2197837-2199432
DNA	18954at7399.nuc = 2199433-2200770
DNA	18958at7399.nuc = 2200771-2201643
DNA	18962at7399.nuc = 2201644-2203251
DNA	18979at7399.nuc = 2203252-2203932
DNA	18996at7399.nuc = 2203933-2205156
DNA	1899at7399.nuc = 2205157-2210028
DNA	19011at7399.nuc = 2210029-2210820
DNA	19014at7399.nuc = 2210821-2212020
DNA	19020at7399.nuc = 2212021-2213334
DNA	19038at7399.nuc = 2213335-2214243
DNA	19049at7399.nuc = 2214244-2215248
DNA	19068at7399.nuc = 2215249-2216142
DNA	19071at7399.nuc = 2216143-2216994
DNA	19090at7399.nuc = 2216995-2217579
DNA	19096at7399.nuc = 2217580-2218506
DNA	19107at7399.nuc = 2218507-2220780
DNA	19119at7399.nuc = 2220781-2221491
DNA	19129at7399.nuc = 2221492-2222436
DNA	19131at7399.nuc = 2222437-2223252
DNA	19142at7399.nuc = 2223253-2224233
DNA	19150at7399.nuc = 2224234-2225133
DNA	19151at7399.nuc = 2225134-2225958
DNA	19165at7399.nuc = 2225959-2226903
DNA	19175at7399.nuc = 2226904-2228100
DNA	19180at7399.nuc = 2228101-2228769
DNA	19181at7399.nuc = 2228770-2230020
DNA	19186at7399.nuc = 2230021-2230848
DNA	19187at7399.nuc = 2230849-2231604
DNA	19189at7399.nuc = 2231605-2232456
DNA	19191at7399.nuc = 2232457-2233089
DNA	19192at7399.nuc = 2233090-2233815
DNA	19198at7399.nuc = 2233816-2234559
DNA	19210at7399.nuc = 2234560-2235462
DNA	1921at7399.nuc = 2235463-2238660
DNA	19224at7399.nuc = 2238661-2240298
DNA	19226at7399.nuc = 2240299-2241132
DNA	19234at7399.nuc = 2241133-2242104
DNA	19239at7399.nuc = 2242105-2243106
DNA	1923at7399.nuc = 2243107-2246229
DNA	19260at7399.nuc = 2246230-2247162
DNA	19264at7399.nuc = 2247163-2248167
DNA	19265at7399.nuc = 2248168-2249133
DNA	19266at7399.nuc = 2249134-2250117
DNA	19270at7399.nuc = 2250118-2251308
DNA	19283at7399.nuc = 2251309-2252052
DNA	19289at7399.nuc = 2252053-2252934
DNA	19291at7399.nuc = 2252935-2253822
DNA	19293at7399.nuc = 2253823-2254677
DNA	19298at7399.nuc = 2254678-2255463
DNA	19311at7399.nuc = 2255464-2257056
DNA	19312at7399.nuc = 2257057-2257689
DNA	19316at7399.nuc = 2257690-2258649
DNA	19325at7399.nuc = 2258650-2259459
DNA	19329at7399.nuc = 2259460-2260320
DNA	19330at7399.nuc = 2260321-2261292
DNA	19333at7399.nuc = 2261293-2262285
DNA	19334at7399.nuc = 2262286-2263491
DNA	19342at7399.nuc = 2263492-2265066
DNA	1934at7399.nuc = 2265067-2268777
DNA	19352at7399.nuc = 2268778-2269503
DNA	19353at7399.nuc = 2269504-2270451
DNA	19356at7399.nuc = 2270452-2271345
DNA	19367at7399.nuc = 2271346-2272110
DNA	19381at7399.nuc = 2272111-2273199
DNA	19384at7399.nuc = 2273200-2275908
DNA	1939at7399.nuc = 2275909-2280090
DNA	19407at7399.nuc = 2280091-2280684
DNA	19410at7399.nuc = 2280685-2281656
DNA	19415at7399.nuc = 2281657-2282193
DNA	19425at7399.nuc = 2282194-2283591
DNA	19426at7399.nuc = 2283592-2284338
DNA	1942at7399.nuc = 2284339-2287155
DNA	19436at7399.nuc = 2287156-2287980
DNA	19443at7399.nuc = 2287981-2289462
DNA	19445at7399.nuc = 2289463-2290263
DNA	1944at7399.nuc = 2290264-2295087
DNA	19450at7399.nuc = 2295088-2297778
DNA	19457at7399.nuc = 2297779-2298765
DNA	19474at7399.nuc = 2298766-2299629
DNA	19478at7399.nuc = 2299630-2300331
DNA	19483at7399.nuc = 2300332-2301273
DNA	1948at7399.nuc = 2301274-2310408
DNA	19490at7399.nuc = 2310409-2311155
DNA	19504at7399.nuc = 2311156-2312916
DNA	19509at7399.nuc = 2312917-2313789
DNA	19512at7399.nuc = 2313790-2314788
DNA	19514at7399.nuc = 2314789-2315730
DNA	19518at7399.nuc = 2315731-2316633
DNA	19535at7399.nuc = 2316634-2317713
DNA	19536at7399.nuc = 2317714-2318568
DNA	19555at7399.nuc = 2318569-2319915
DNA	19563at7399.nuc = 2319916-2320533
DNA	19564at7399.nuc = 2320534-2321289
DNA	19567at7399.nuc = 2321290-2322129
DNA	19583at7399.nuc = 2322130-2323158
DNA	19589at7399.nuc = 2323159-2324289
DNA	19591at7399.nuc = 2324290-2325546
DNA	19594at7399.nuc = 2325547-2327073
DNA	1959at7399.nuc = 2327074-2330634
DNA	19600at7399.nuc = 2330635-2331459
DNA	19602at7399.nuc = 2331460-2333457
DNA	19618at7399.nuc = 2333458-2334141
DNA	19619at7399.nuc = 2334142-2335095
DNA	19624at7399.nuc = 2335096-2336205
DNA	19629at7399.nuc = 2336206-2337018
DNA	19634at7399.nuc = 2337019-2338353
DNA	19639at7399.nuc = 2338354-2339679
DNA	19641at7399.nuc = 2339680-2341182
DNA	19654at7399.nuc = 2341183-2342010
DNA	19666at7399.nuc = 2342011-2343354
DNA	1966at7399.nuc = 2343355-2348496
DNA	19673at7399.nuc = 2348497-2349345
DNA	19677at7399.nuc = 2349346-2350116
DNA	19679at7399.nuc = 2350117-2350995
DNA	19685at7399.nuc = 2350996-2351868
DNA	19692at7399.nuc = 2351869-2353215
DNA	19695at7399.nuc = 2353216-2353968
DNA	19701at7399.nuc = 2353969-2359407
DNA	19702at7399.nuc = 2359408-2360244
DNA	19719at7399.nuc = 2360245-2361684
DNA	1971at7399.nuc = 2361685-2365023
DNA	19737at7399.nuc = 2365024-2365821
DNA	19742at7399.nuc = 2365822-2366994
DNA	19748at7399.nuc = 2366995-2368101
DNA	19753at7399.nuc = 2368102-2370063
DNA	19756at7399.nuc = 2370064-2371812
DNA	19769at7399.nuc = 2371813-2372784
DNA	19785at7399.nuc = 2372785-2373822
DNA	1978at7399.nuc = 2373823-2377737
DNA	19797at7399.nuc = 2377738-2379012
DNA	19798at7399.nuc = 2379013-2380110
DNA	19809at7399.nuc = 2380111-2380890
DNA	19814at7399.nuc = 2380891-2381598
DNA	19817at7399.nuc = 2381599-2382480
DNA	19832at7399.nuc = 2382481-2383557
DNA	19833at7399.nuc = 2383558-2384100
DNA	19838at7399.nuc = 2384101-2384940
DNA	19843at7399.nuc = 2384941-2385906
DNA	19846at7399.nuc = 2385907-2386722
DNA	19858at7399.nuc = 2386723-2388012
DNA	19859at7399.nuc = 2388013-2388828
DNA	19861at7399.nuc = 2388829-2389656
DNA	19862at7399.nuc = 2389657-2390493
DNA	19867at7399.nuc = 2390494-2391642
DNA	19888at7399.nuc = 2391643-2392095
DNA	19897at7399.nuc = 2392096-2392974
DNA	19900at7399.nuc = 2392975-2394000
DNA	19926at7399.nuc = 2394001-2395275
DNA	19928at7399.nuc = 2395276-2396430
DNA	19952at7399.nuc = 2396431-2397054
DNA	19954at7399.nuc = 2397055-2397972
DNA	19966at7399.nuc = 2397973-2399385
DNA	19976at7399.nuc = 2399386-2400210
DNA	19977at7399.nuc = 2400211-2401188
DNA	19992at7399.nuc = 2401189-2401878
DNA	19995at7399.nuc = 2401879-2402577
DNA	19999at7399.nuc = 2402578-2404332
DNA	1999at7399.nuc = 2404333-2407608
DNA	20001at7399.nuc = 2407609-2408589
DNA	20007at7399.nuc = 2408590-2409441
DNA	20017at7399.nuc = 2409442-2410782
DNA	20030at7399.nuc = 2410783-2411517
DNA	20048at7399.nuc = 2411518-2412465
DNA	20053at7399.nuc = 2412466-2413422
DNA	20065at7399.nuc = 2413423-2415315
DNA	2007at7399.nuc = 2415316-2419104
DNA	20092at7399.nuc = 2419105-2420238
DNA	20096at7399.nuc = 2420239-2421735
DNA	20119at7399.nuc = 2421736-2423244
DNA	2011at7399.nuc = 2423245-2426682
DNA	20123at7399.nuc = 2426683-2427618
DNA	20127at7399.nuc = 2427619-2428443
DNA	20131at7399.nuc = 2428444-2429136
DNA	20161at7399.nuc = 2429137-2430354
DNA	2016at7399.nuc = 2430355-2434371
DNA	20183at7399.nuc = 2434372-2435148
DNA	20199at7399.nuc = 2435149-2436219
DNA	20202at7399.nuc = 2436220-2436930
DNA	20209at7399.nuc = 2436931-2438082
DNA	20210at7399.nuc = 2438083-2439312
DNA	2021at7399.nuc = 2439313-2442678
DNA	20224at7399.nuc = 2442679-2443110
DNA	20239at7399.nuc = 2443111-2443845
DNA	2023at7399.nuc = 2443846-2446785
DNA	20246at7399.nuc = 2446786-2447529
DNA	20247at7399.nuc = 2447530-2449311
DNA	2024at7399.nuc = 2449312-2452866
DNA	20257at7399.nuc = 2452867-2454204
DNA	20271at7399.nuc = 2454205-2455059
DNA	20276at7399.nuc = 2455060-2456010
DNA	20277at7399.nuc = 2456011-2456997
DNA	20280at7399.nuc = 2456998-2457831
DNA	20281at7399.nuc = 2457832-2458914
DNA	20287at7399.nuc = 2458915-2459877
DNA	20311at7399.nuc = 2459878-2460219
DNA	20332at7399.nuc = 2460220-2461218
DNA	20336at7399.nuc = 2461219-2461716
DNA	20356at7399.nuc = 2461717-2462295
DNA	20368at7399.nuc = 2462296-2463429
DNA	20372at7399.nuc = 2463430-2464797
DNA	20378at7399.nuc = 2464798-2465424
DNA	2038at7399.nuc = 2465425-2469108
DNA	20393at7399.nuc = 2469109-2469741
DNA	20396at7399.nuc = 2469742-2470725
DNA	20409at7399.nuc = 2470726-2471520
DNA	2040at7399.nuc = 2471521-2475567
DNA	20413at7399.nuc = 2475568-2476200
DNA	20427at7399.nuc = 2476201-2477202
DNA	20449at7399.nuc = 2477203-2478108
DNA	20450at7399.nuc = 2478109-2478924
DNA	20453at7399.nuc = 2478925-2479773
DNA	20456at7399.nuc = 2479774-2480676
DNA	20482at7399.nuc = 2480677-2481531
DNA	20483at7399.nuc = 2481532-2482383
DNA	20486at7399.nuc = 2482384-2483346
DNA	20492at7399.nuc = 2483347-2484402
DNA	20494at7399.nuc = 2484403-2485698
DNA	20502at7399.nuc = 2485699-2487465
DNA	20513at7399.nuc = 2487466-2488317
DNA	20519at7399.nuc = 2488318-2489136
DNA	20520at7399.nuc = 2489137-2491101
DNA	20525at7399.nuc = 2491102-2492295
DNA	20529at7399.nuc = 2492296-2493804
DNA	20538at7399.nuc = 2493805-2494296
DNA	20544at7399.nuc = 2494297-2495097
DNA	20547at7399.nuc = 2495098-2495850
DNA	20551at7399.nuc = 2495851-2496849
DNA	20559at7399.nuc = 2496850-2497641
DNA	20560at7399.nuc = 2497642-2498412
DNA	20561at7399.nuc = 2498413-2499189
DNA	20566at7399.nuc = 2499190-2499795
DNA	20567at7399.nuc = 2499796-2500596
DNA	20570at7399.nuc = 2500597-2502000
DNA	20585at7399.nuc = 2502001-2502990
DNA	20590at7399.nuc = 2502991-2504157
DNA	20598at7399.nuc = 2504158-2505048
DNA	20600at7399.nuc = 2505049-2505807
DNA	20607at7399.nuc = 2505808-2506875
DNA	2060at7399.nuc = 2506876-2510598
DNA	20629at7399.nuc = 2510599-2511582
DNA	20634at7399.nuc = 2511583-2512302
DNA	2064at7399.nuc = 2512303-2516175
DNA	20654at7399.nuc = 2516176-2516883
DNA	20657at7399.nuc = 2516884-2517672
DNA	20658at7399.nuc = 2517673-2518620
DNA	20661at7399.nuc = 2518621-2519487
DNA	20664at7399.nuc = 2519488-2520372
DNA	20684at7399.nuc = 2520373-2521317
DNA	20685at7399.nuc = 2521318-2522109
DNA	20689at7399.nuc = 2522110-2523042
DNA	20693at7399.nuc = 2523043-2524074
DNA	20703at7399.nuc = 2524075-2525472
DNA	20725at7399.nuc = 2525473-2526297
DNA	20727at7399.nuc = 2526298-2527194
DNA	20728at7399.nuc = 2527195-2528235
DNA	20729at7399.nuc = 2528236-2529873
DNA	20736at7399.nuc = 2529874-2530671
DNA	20738at7399.nuc = 2530672-2531409
DNA	20744at7399.nuc = 2531410-2532201
DNA	20745at7399.nuc = 2532202-2533140
DNA	20767at7399.nuc = 2533141-2534070
DNA	20781at7399.nuc = 2534071-2534694
DNA	20788at7399.nuc = 2534695-2535630
DNA	20790at7399.nuc = 2535631-2536389
DNA	20798at7399.nuc = 2536390-2537100
DNA	20801at7399.nuc = 2537101-2538822
DNA	20810at7399.nuc = 2538823-2539677
DNA	20818at7399.nuc = 2539678-2540685
DNA	20826at7399.nuc = 2540686-2541315
DNA	20829at7399.nuc = 2541316-2541984
DNA	2082at7399.nuc = 2541985-2545134
DNA	20838at7399.nuc = 2545135-2546001
DNA	20842at7399.nuc = 2546002-2546391
DNA	20859at7399.nuc = 2546392-2548851
DNA	20864at7399.nuc = 2548852-2549517
DNA	20867at7399.nuc = 2549518-2550261
DNA	20869at7399.nuc = 2550262-2550714
DNA	20882at7399.nuc = 2550715-2551974
DNA	20888at7399.nuc = 2551975-2553294
DNA	2088at7399.nuc = 2553295-2556753
DNA	20892at7399.nuc = 2556754-2557497
DNA	20899at7399.nuc = 2557498-2558145
DNA	20909at7399.nuc = 2558146-2559045
DNA	20918at7399.nuc = 2559046-2560440
DNA	20925at7399.nuc = 2560441-2561049
DNA	20926at7399.nuc = 2561050-2561925
DNA	20933at7399.nuc = 2561926-2562918
DNA	20946at7399.nuc = 2562919-2564469
DNA	20958at7399.nuc = 2564470-2565309
DNA	2095at7399.nuc = 2565310-2568402
DNA	20960at7399.nuc = 2568403-2569203
DNA	2097at7399.nuc = 2569204-2572623
DNA	20986at7399.nuc = 2572624-2573379
DNA	2098at7399.nuc = 2573380-2578362
DNA	20990at7399.nuc = 2578363-2579145
DNA	20993at7399.nuc = 2579146-2579940
DNA	2099at7399.nuc = 2579941-2583801
DNA	21000at7399.nuc = 2583802-2584854
DNA	21010at7399.nuc = 2584855-2585694
DNA	21012at7399.nuc = 2585695-2586588
DNA	21019at7399.nuc = 2586589-2587869
DNA	21022at7399.nuc = 2587870-2588919
DNA	21026at7399.nuc = 2588920-2590044
DNA	21040at7399.nuc = 2590045-2590725
DNA	21041at7399.nuc = 2590726-2591463
DNA	21043at7399.nuc = 2591464-2592237
DNA	21054at7399.nuc = 2592238-2593068
DNA	21067at7399.nuc = 2593069-2593665
DNA	21071at7399.nuc = 2593666-2594439
DNA	21092at7399.nuc = 2594440-2595000
DNA	21093at7399.nuc = 2595001-2595747
DNA	21098at7399.nuc = 2595748-2597241
DNA	21099at7399.nuc = 2597242-2598123
DNA	21103at7399.nuc = 2598124-2598774
DNA	21115at7399.nuc = 2598775-2599737
DNA	2111at7399.nuc = 2599738-2603022
DNA	21123at7399.nuc = 2603023-2603703
DNA	21130at7399.nuc = 2603704-2604288
DNA	21133at7399.nuc = 2604289-2605152
DNA	21135at7399.nuc = 2605153-2605731
DNA	21137at7399.nuc = 2605732-2606646
DNA	2113at7399.nuc = 2606647-2610942
DNA	21150at7399.nuc = 2610943-2612280
DNA	21155at7399.nuc = 2612281-2613720
DNA	21158at7399.nuc = 2613721-2614236
DNA	21164at7399.nuc = 2614237-2614785
DNA	21169at7399.nuc = 2614786-2615709
DNA	21170at7399.nuc = 2615710-2616312
DNA	21171at7399.nuc = 2616313-2617107
DNA	21173at7399.nuc = 2617108-2617860
DNA	21175at7399.nuc = 2617861-2618820
DNA	21182at7399.nuc = 2618821-2619960
DNA	21184at7399.nuc = 2619961-2621595
DNA	21195at7399.nuc = 2621596-2622678
DNA	2119at7399.nuc = 2622679-2626068
DNA	21202at7399.nuc = 2626069-2626755
DNA	21216at7399.nuc = 2626756-2627598
DNA	21238at7399.nuc = 2627599-2628399
DNA	21255at7399.nuc = 2628400-2629935
DNA	21263at7399.nuc = 2629936-2630640
DNA	21269at7399.nuc = 2630641-2631249
DNA	21282at7399.nuc = 2631250-2632242
DNA	21288at7399.nuc = 2632243-2632995
DNA	21290at7399.nuc = 2632996-2633604
DNA	21291at7399.nuc = 2633605-2634294
DNA	21299at7399.nuc = 2634295-2634813
DNA	21309at7399.nuc = 2634814-2635722
DNA	21313at7399.nuc = 2635723-2637351
DNA	21329at7399.nuc = 2637352-2639424
DNA	2132at7399.nuc = 2639425-2643855
DNA	21331at7399.nuc = 2643856-2644437
DNA	21336at7399.nuc = 2644438-2645106
DNA	21338at7399.nuc = 2645107-2645880
DNA	21343at7399.nuc = 2645881-2646774
DNA	21377at7399.nuc = 2646775-2647650
DNA	21378at7399.nuc = 2647651-2648109
DNA	21381at7399.nuc = 2648110-2648529
DNA	21393at7399.nuc = 2648530-2648964
DNA	21394at7399.nuc = 2648965-2649588
DNA	21398at7399.nuc = 2649589-2650344
DNA	21415at7399.nuc = 2650345-2650884
DNA	21416at7399.nuc = 2650885-2651454
DNA	21419at7399.nuc = 2651455-2652840
DNA	21423at7399.nuc = 2652841-2654034
DNA	21460at7399.nuc = 2654035-2654889
DNA	21473at7399.nuc = 2654890-2655447
DNA	21481at7399.nuc = 2655448-2656719
DNA	21483at7399.nuc = 2656720-2657454
DNA	21489at7399.nuc = 2657455-2658246
DNA	21492at7399.nuc = 2658247-2659086
DNA	21495at7399.nuc = 2659087-2660598
DNA	21496at7399.nuc = 2660599-2661369
DNA	21525at7399.nuc = 2661370-2662191
DNA	21526at7399.nuc = 2662192-2662998
DNA	21533at7399.nuc = 2662999-2663823
DNA	21546at7399.nuc = 2663824-2664516
DNA	21555at7399.nuc = 2664517-2665446
DNA	21558at7399.nuc = 2665447-2666397
DNA	21562at7399.nuc = 2666398-2667432
DNA	21563at7399.nuc = 2667433-2668596
DNA	21568at7399.nuc = 2668597-2669706
DNA	21571at7399.nuc = 2669707-2670378
DNA	21595at7399.nuc = 2670379-2671035
DNA	21599at7399.nuc = 2671036-2671569
DNA	21600at7399.nuc = 2671570-2672235
DNA	21609at7399.nuc = 2672236-2673021
DNA	21614at7399.nuc = 2673022-2673963
DNA	21615at7399.nuc = 2673964-2674791
DNA	21617at7399.nuc = 2674792-2675802
DNA	21629at7399.nuc = 2675803-2676837
DNA	21630at7399.nuc = 2676838-2678205
DNA	21632at7399.nuc = 2678206-2678907
DNA	21634at7399.nuc = 2678908-2679714
DNA	2164at7399.nuc = 2679715-2683869
DNA	21654at7399.nuc = 2683870-2684592
DNA	2165at7399.nuc = 2684593-2688054
DNA	21661at7399.nuc = 2688055-2689014
DNA	21664at7399.nuc = 2689015-2689848
DNA	21665at7399.nuc = 2689849-2690430
DNA	21671at7399.nuc = 2690431-2691558
DNA	21688at7399.nuc = 2691559-2692167
DNA	21690at7399.nuc = 2692168-2692854
DNA	21693at7399.nuc = 2692855-2693616
DNA	21696at7399.nuc = 2693617-2694279
DNA	21697at7399.nuc = 2694280-2694996
DNA	21699at7399.nuc = 2694997-2695557
DNA	21700at7399.nuc = 2695558-2696298
DNA	21703at7399.nuc = 2696299-2696733
DNA	21707at7399.nuc = 2696734-2697276
DNA	21709at7399.nuc = 2697277-2697783
DNA	2173at7399.nuc = 2697784-2700996
DNA	21740at7399.nuc = 2700997-2701686
DNA	21745at7399.nuc = 2701687-2702538
DNA	21747at7399.nuc = 2702539-2703189
DNA	21748at7399.nuc = 2703190-2704062
DNA	21750at7399.nuc = 2704063-2704965
DNA	21767at7399.nuc = 2704966-2705865
DNA	21777at7399.nuc = 2705866-2706360
DNA	21800at7399.nuc = 2706361-2707116
DNA	21803at7399.nuc = 2707117-2707866
DNA	21812at7399.nuc = 2707867-2708469
DNA	21820at7399.nuc = 2708470-2709603
DNA	21825at7399.nuc = 2709604-2710812
DNA	21834at7399.nuc = 2710813-2711427
DNA	21846at7399.nuc = 2711428-2712141
DNA	21849at7399.nuc = 2712142-2713452
DNA	21859at7399.nuc = 2713453-2715015
DNA	2185at7399.nuc = 2715016-2718108
DNA	21861at7399.nuc = 2718109-2718741
DNA	21871at7399.nuc = 2718742-2719593
DNA	21881at7399.nuc = 2719594-2720331
DNA	21883at7399.nuc = 2720332-2721390
DNA	21892at7399.nuc = 2721391-2722068
DNA	21895at7399.nuc = 2722069-2722722
DNA	21904at7399.nuc = 2722723-2723385
DNA	21905at7399.nuc = 2723386-2724177
DNA	21907at7399.nuc = 2724178-2725074
DNA	21910at7399.nuc = 2725075-2725974
DNA	21911at7399.nuc = 2725975-2726739
DNA	21925at7399.nuc = 2726740-2727186
DNA	21926at7399.nuc = 2727187-2727861
DNA	21938at7399.nuc = 2727862-2728623
DNA	21957at7399.nuc = 2728624-2729487
DNA	2195at7399.nuc = 2729488-2732691
DNA	21970at7399.nuc = 2732692-2733690
DNA	2197at7399.nuc = 2733691-2736969
DNA	21989at7399.nuc = 2736970-2737512
DNA	2198at7399.nuc = 2737513-2743179
DNA	21990at7399.nuc = 2743180-2743833
DNA	21999at7399.nuc = 2743834-2744697
DNA	22007at7399.nuc = 2744698-2746149
DNA	2200at7399.nuc = 2746150-2749587
DNA	22022at7399.nuc = 2749588-2750376
DNA	22026at7399.nuc = 2750377-2750973
DNA	22027at7399.nuc = 2750974-2751720
DNA	22040at7399.nuc = 2751721-2752371
DNA	22041at7399.nuc = 2752372-2752785
DNA	22042at7399.nuc = 2752786-2753406
DNA	22049at7399.nuc = 2753407-2754183
DNA	2204at7399.nuc = 2754184-2757810
DNA	22058at7399.nuc = 2757811-2758566
DNA	22066at7399.nuc = 2758567-2759460
DNA	22077at7399.nuc = 2759461-2760165
DNA	22089at7399.nuc = 2760166-2761101
DNA	22092at7399.nuc = 2761102-2762034
DNA	22103at7399.nuc = 2762035-2762694
DNA	22105at7399.nuc = 2762695-2763432
DNA	22106at7399.nuc = 2763433-2764071
DNA	22109at7399.nuc = 2764072-2764806
DNA	22111at7399.nuc = 2764807-2765463
DNA	22115at7399.nuc = 2765464-2766183
DNA	22119at7399.nuc = 2766184-2767017
DNA	22120at7399.nuc = 2767018-2767971
DNA	22121at7399.nuc = 2767972-2768796
DNA	22131at7399.nuc = 2768797-2769264
DNA	22141at7399.nuc = 2769265-2769840
DNA	22143at7399.nuc = 2769841-2770713
DNA	22145at7399.nuc = 2770714-2771913
DNA	22148at7399.nuc = 2771914-2772561
DNA	22158at7399.nuc = 2772562-2773026
DNA	22161at7399.nuc = 2773027-2773521
DNA	22164at7399.nuc = 2773522-2774328
DNA	22183at7399.nuc = 2774329-2775318
DNA	22185at7399.nuc = 2775319-2776260
DNA	22191at7399.nuc = 2776261-2778654
DNA	22194at7399.nuc = 2778655-2779281
DNA	22195at7399.nuc = 2779282-2779929
DNA	22203at7399.nuc = 2779930-2780583
DNA	22204at7399.nuc = 2780584-2781345
DNA	22213at7399.nuc = 2781346-2782023
DNA	22228at7399.nuc = 2782024-2783235
DNA	22233at7399.nuc = 2783236-2783745
DNA	22244at7399.nuc = 2783746-2784417
DNA	22245at7399.nuc = 2784418-2785269
DNA	22256at7399.nuc = 2785270-2785818
DNA	22289at7399.nuc = 2785819-2786559
DNA	22299at7399.nuc = 2786560-2787615
DNA	2229at7399.nuc = 2787616-2791716
DNA	22305at7399.nuc = 2791717-2792373
DNA	22315at7399.nuc = 2792374-2793129
DNA	22318at7399.nuc = 2793130-2793936
DNA	2231at7399.nuc = 2793937-2797845
DNA	22332at7399.nuc = 2797846-2798283
DNA	22339at7399.nuc = 2798284-2798826
DNA	22340at7399.nuc = 2798827-2799636
DNA	22343at7399.nuc = 2799637-2800251
DNA	22349at7399.nuc = 2800252-2801334
DNA	22358at7399.nuc = 2801335-2801976
DNA	22362at7399.nuc = 2801977-2802528
DNA	22365at7399.nuc = 2802529-2803101
DNA	22367at7399.nuc = 2803102-2803833
DNA	22368at7399.nuc = 2803834-2804619
DNA	22377at7399.nuc = 2804620-2805462
DNA	22379at7399.nuc = 2805463-2806440
DNA	22394at7399.nuc = 2806441-2806977
DNA	22400at7399.nuc = 2806978-2807700
DNA	22403at7399.nuc = 2807701-2808387
DNA	22406at7399.nuc = 2808388-2809065
DNA	22407at7399.nuc = 2809066-2809743
DNA	22417at7399.nuc = 2809744-2810436
DNA	22424at7399.nuc = 2810437-2811186
DNA	22426at7399.nuc = 2811187-2812017
DNA	22435at7399.nuc = 2812018-2813112
DNA	22436at7399.nuc = 2813113-2814027
DNA	22455at7399.nuc = 2814028-2814855
DNA	22457at7399.nuc = 2814856-2815773
DNA	22473at7399.nuc = 2815774-2816478
DNA	22475at7399.nuc = 2816479-2817108
DNA	22477at7399.nuc = 2817109-2818887
DNA	22481at7399.nuc = 2818888-2819634
DNA	22483at7399.nuc = 2819635-2820321
DNA	2248at7399.nuc = 2820322-2823738
DNA	22494at7399.nuc = 2823739-2824521
DNA	22495at7399.nuc = 2824522-2826276
DNA	22497at7399.nuc = 2826277-2827155
DNA	22499at7399.nuc = 2827156-2827875
DNA	22505at7399.nuc = 2827876-2828856
DNA	22509at7399.nuc = 2828857-2829744
DNA	22517at7399.nuc = 2829745-2830392
DNA	22520at7399.nuc = 2830393-2830977
DNA	22521at7399.nuc = 2830978-2831541
DNA	2252at7399.nuc = 2831542-2836071
DNA	22532at7399.nuc = 2836072-2836923
DNA	22539at7399.nuc = 2836924-2837778
DNA	22541at7399.nuc = 2837779-2838957
DNA	22543at7399.nuc = 2838958-2840118
DNA	22553at7399.nuc = 2840119-2840622
DNA	22556at7399.nuc = 2840623-2841318
DNA	2256at7399.nuc = 2841319-2844543
DNA	22572at7399.nuc = 2844544-2845533
DNA	22580at7399.nuc = 2845534-2845899
DNA	22587at7399.nuc = 2845900-2846625
DNA	2259at7399.nuc = 2846626-2850231
[truncated: 2,202 more rows]
