# Supplementary material for: An Integrative Phylogenetic Analysis of the Genus Rhynchium Spinola (Hymenoptera: Vespidae: Eumeninae) from China Based on Morphology, Genomic Data and Geographical Distribution
Source: Insects. 2025 Feb 16;16(2):217. doi: 10.3390/insects16020217 (PMC11856612; doi:10.3390/insects16020217)
Supplement: Supplementary file 1 [file insects-16-00217-s001.zip › Supplementary_S1_data_matrices/4.USCO90_faa/USCO90_faa_supermatrix_partition.txt]

LG	10001at7399.aa = 1-537
LG	10019at7399.aa = 538-1007
LG	10025at7399.aa = 1008-1441
LG	10027at7399.aa = 1442-1944
LG	10029at7399.aa = 1945-2443
LG	10055at7399.aa = 2444-3032
LG	10058at7399.aa = 3033-3540
LG	10068at7399.aa = 3541-4101
LG	10075at7399.aa = 4102-4565
LG	1007at7399.aa = 4566-6185
LG	10080at7399.aa = 6186-6734
LG	10089at7399.aa = 6735-7786
LG	10092at7399.aa = 7787-8183
LG	10094at7399.aa = 8184-8573
LG	10099at7399.aa = 8574-9089
LG	10108at7399.aa = 9090-9657
LG	1010at7399.aa = 9658-11406
LG	10122at7399.aa = 11407-12027
LG	10127at7399.aa = 12028-12484
LG	10128at7399.aa = 12485-12913
LG	10129at7399.aa = 12914-13337
LG	10148at7399.aa = 13338-14000
LG	10155at7399.aa = 14001-14445
LG	10159at7399.aa = 14446-14876
LG	1016at7399.aa = 14877-16015
LG	10176at7399.aa = 16016-16587
LG	10181at7399.aa = 16588-17249
LG	10191at7399.aa = 17250-17765
LG	10198at7399.aa = 17766-18477
LG	10202at7399.aa = 18478-18875
LG	10217at7399.aa = 18876-19317
LG	10228at7399.aa = 19318-20479
LG	10229at7399.aa = 20480-20902
LG	10230at7399.aa = 20903-21305
LG	10233at7399.aa = 21306-22041
LG	10245at7399.aa = 22042-22352
LG	10248at7399.aa = 22353-22730
LG	10259at7399.aa = 22731-23435
LG	10263at7399.aa = 23436-23965
LG	10265at7399.aa = 23966-24431
LG	10266at7399.aa = 24432-24641
LG	10267at7399.aa = 24642-25047
LG	10273at7399.aa = 25048-25743
LG	10281at7399.aa = 25744-26231
LG	10287at7399.aa = 26232-26703
LG	10290at7399.aa = 26704-27191
LG	10302at7399.aa = 27192-27843
LG	10305at7399.aa = 27844-28473
LG	10317at7399.aa = 28474-29010
LG	10319at7399.aa = 29011-29552
LG	10328at7399.aa = 29553-30038
LG	10332at7399.aa = 30039-30773
LG	10348at7399.aa = 30774-31379
LG	10373at7399.aa = 31380-32060
LG	10377at7399.aa = 32061-32508
LG	10399at7399.aa = 32509-33392
LG	10405at7399.aa = 33393-33878
LG	10407at7399.aa = 33879-34416
LG	10415at7399.aa = 34417-35089
LG	10421at7399.aa = 35090-35619
LG	10435at7399.aa = 35620-36496
LG	10456at7399.aa = 36497-36992
LG	10466at7399.aa = 36993-37438
LG	10475at7399.aa = 37439-37814
LG	10481at7399.aa = 37815-38394
LG	10494at7399.aa = 38395-38913
LG	10495at7399.aa = 38914-39273
LG	10497at7399.aa = 39274-39711
LG	10498at7399.aa = 39712-40193
LG	10515at7399.aa = 40194-41131
LG	10519at7399.aa = 41132-41890
LG	10523at7399.aa = 41891-42386
LG	10530at7399.aa = 42387-42942
LG	10535at7399.aa = 42943-43221
LG	10537at7399.aa = 43222-43589
LG	10576at7399.aa = 43590-44115
LG	1057at7399.aa = 44116-45735
LG	10583at7399.aa = 45736-46157
LG	10585at7399.aa = 46158-46712
LG	10587at7399.aa = 46713-46879
LG	10590at7399.aa = 46880-47492
LG	10598at7399.aa = 47493-47950
LG	10600at7399.aa = 47951-48857
LG	10601at7399.aa = 48858-49084
LG	10610at7399.aa = 49085-49611
LG	10620at7399.aa = 49612-50464
LG	10627at7399.aa = 50465-50866
LG	10639at7399.aa = 50867-51471
LG	10646at7399.aa = 51472-51790
LG	10649at7399.aa = 51791-52247
LG	10668at7399.aa = 52248-52907
LG	10673at7399.aa = 52908-53329
LG	10679at7399.aa = 53330-53831
LG	10683at7399.aa = 53832-54458
LG	10685at7399.aa = 54459-55472
LG	10687at7399.aa = 55473-55752
LG	10688at7399.aa = 55753-56196
LG	10694at7399.aa = 56197-56700
LG	10696at7399.aa = 56701-57165
LG	10697at7399.aa = 57166-57675
LG	10703at7399.aa = 57676-58208
LG	10708at7399.aa = 58209-58717
LG	10711at7399.aa = 58718-59582
LG	10712at7399.aa = 59583-60069
LG	10714at7399.aa = 60070-60697
LG	10717at7399.aa = 60698-61363
LG	10723at7399.aa = 61364-61918
LG	10727at7399.aa = 61919-62327
LG	10749at7399.aa = 62328-62764
LG	10752at7399.aa = 62765-63208
LG	10756at7399.aa = 63209-63670
LG	10757at7399.aa = 63671-64131
LG	10759at7399.aa = 64132-64650
LG	10765at7399.aa = 64651-65178
LG	10766at7399.aa = 65179-65694
LG	10784at7399.aa = 65695-66296
LG	10785at7399.aa = 66297-66665
LG	10788at7399.aa = 66666-67038
LG	10789at7399.aa = 67039-67514
LG	1078at7399.aa = 67515-69257
LG	10790at7399.aa = 69258-69634
LG	10794at7399.aa = 69635-70130
LG	10802at7399.aa = 70131-70801
LG	10805at7399.aa = 70802-71087
LG	10807at7399.aa = 71088-71531
LG	1081at7399.aa = 71532-73052
LG	10822at7399.aa = 73053-73637
LG	10828at7399.aa = 73638-76705
LG	10851at7399.aa = 76706-77477
LG	10854at7399.aa = 77478-78148
LG	10857at7399.aa = 78149-78702
LG	10858at7399.aa = 78703-79096
LG	10861at7399.aa = 79097-79463
LG	10888at7399.aa = 79464-79903
LG	10891at7399.aa = 79904-80393
LG	10892at7399.aa = 80394-80902
LG	10899at7399.aa = 80903-81631
LG	1089at7399.aa = 81632-83094
LG	10903at7399.aa = 83095-83471
LG	10913at7399.aa = 83472-83991
LG	10914at7399.aa = 83992-84512
LG	10915at7399.aa = 84513-85067
LG	10919at7399.aa = 85068-85746
LG	10920at7399.aa = 85747-86188
LG	10922at7399.aa = 86189-86652
LG	10948at7399.aa = 86653-87235
LG	10951at7399.aa = 87236-87803
LG	10955at7399.aa = 87804-88163
LG	10957at7399.aa = 88164-88604
LG	10961at7399.aa = 88605-89038
LG	10962at7399.aa = 89039-89502
LG	10969at7399.aa = 89503-90637
LG	10976at7399.aa = 90638-91091
LG	10977at7399.aa = 91092-91538
LG	10978at7399.aa = 91539-91972
LG	10986at7399.aa = 91973-92504
LG	10994at7399.aa = 92505-92921
LG	11015at7399.aa = 92922-93381
LG	11020at7399.aa = 93382-93842
LG	11022at7399.aa = 93843-94264
LG	11023at7399.aa = 94265-94677
LG	11040at7399.aa = 94678-95138
LG	11041at7399.aa = 95139-95629
LG	11045at7399.aa = 95630-96046
LG	11047at7399.aa = 96047-96510
LG	11048at7399.aa = 96511-97228
LG	11063at7399.aa = 97229-98071
LG	11068at7399.aa = 98072-98630
LG	11071at7399.aa = 98631-99242
LG	11075at7399.aa = 99243-99668
LG	11076at7399.aa = 99669-99882
LG	11095at7399.aa = 99883-100425
LG	11097at7399.aa = 100426-100986
LG	11103at7399.aa = 100987-101383
LG	11104at7399.aa = 101384-101832
LG	11114at7399.aa = 101833-102454
LG	11120at7399.aa = 102455-102911
LG	11121at7399.aa = 102912-103305
LG	11136at7399.aa = 103306-103707
LG	11138at7399.aa = 103708-104293
LG	1116at7399.aa = 104294-105363
LG	11184at7399.aa = 105364-105829
LG	11185at7399.aa = 105830-106810
LG	11190at7399.aa = 106811-107369
LG	11200at7399.aa = 107370-107927
LG	11204at7399.aa = 107928-108354
LG	11210at7399.aa = 108355-108656
LG	11217at7399.aa = 108657-109092
LG	11251at7399.aa = 109093-109456
LG	11268at7399.aa = 109457-109907
LG	11276at7399.aa = 109908-111146
LG	11280at7399.aa = 111147-111574
LG	11282at7399.aa = 111575-112070
LG	11283at7399.aa = 112071-112487
LG	11306at7399.aa = 112488-113122
LG	11313at7399.aa = 113123-113596
LG	11316at7399.aa = 113597-113946
LG	11329at7399.aa = 113947-114539
LG	11352at7399.aa = 114540-115200
LG	11356at7399.aa = 115201-115589
LG	11363at7399.aa = 115590-115928
LG	11372at7399.aa = 115929-116545
LG	11374at7399.aa = 116546-117214
LG	11386at7399.aa = 117215-117830
LG	11387at7399.aa = 117831-118461
LG	11393at7399.aa = 118462-118882
LG	11395at7399.aa = 118883-119341
LG	11399at7399.aa = 119342-119796
LG	11408at7399.aa = 119797-120533
LG	11411at7399.aa = 120534-120957
LG	11413at7399.aa = 120958-121377
LG	11415at7399.aa = 121378-121606
LG	11422at7399.aa = 121607-122385
LG	11427at7399.aa = 122386-122612
LG	11445at7399.aa = 122613-123305
LG	11449at7399.aa = 123306-124034
LG	11465at7399.aa = 124035-124726
LG	11468at7399.aa = 124727-125140
LG	11470at7399.aa = 125141-125515
LG	11472at7399.aa = 125516-125912
LG	11473at7399.aa = 125913-126245
LG	1147at7399.aa = 126246-128506
LG	11485at7399.aa = 128507-129086
LG	11491at7399.aa = 129087-129466
LG	11505at7399.aa = 129467-129933
LG	11508at7399.aa = 129934-130338
LG	11510at7399.aa = 130339-130788
LG	11511at7399.aa = 130789-131320
LG	11512at7399.aa = 131321-131839
LG	11527at7399.aa = 131840-132184
LG	11528at7399.aa = 132185-132655
LG	11533at7399.aa = 132656-133137
LG	11544at7399.aa = 133138-133549
LG	11545at7399.aa = 133550-133992
LG	11546at7399.aa = 133993-134388
LG	11554at7399.aa = 134389-134950
LG	11555at7399.aa = 134951-135492
LG	11558at7399.aa = 135493-136087
LG	11562at7399.aa = 136088-136838
LG	11563at7399.aa = 136839-137546
LG	11568at7399.aa = 137547-138003
LG	11571at7399.aa = 138004-138362
LG	11582at7399.aa = 138363-138803
LG	11587at7399.aa = 138804-139382
LG	11590at7399.aa = 139383-139888
LG	1159at7399.aa = 139889-141914
LG	11604at7399.aa = 141915-142346
LG	11611at7399.aa = 142347-143243
LG	11612at7399.aa = 143244-143787
LG	11613at7399.aa = 143788-144228
LG	11627at7399.aa = 144229-144680
LG	11631at7399.aa = 144681-145339
LG	11633at7399.aa = 145340-145910
LG	11635at7399.aa = 145911-146615
LG	11642at7399.aa = 146616-146945
LG	11645at7399.aa = 146946-147559
LG	11660at7399.aa = 147560-148003
LG	11666at7399.aa = 148004-148645
LG	11674at7399.aa = 148646-149085
LG	11677at7399.aa = 149086-149505
LG	1167at7399.aa = 149506-150519
LG	11681at7399.aa = 150520-150908
LG	11686at7399.aa = 150909-151182
LG	11687at7399.aa = 151183-152037
LG	11694at7399.aa = 152038-152523
LG	11699at7399.aa = 152524-153105
LG	11705at7399.aa = 153106-153792
LG	11706at7399.aa = 153793-155463
LG	11707at7399.aa = 155464-155868
LG	11713at7399.aa = 155869-156300
LG	11717at7399.aa = 156301-156805
LG	11728at7399.aa = 156806-157240
LG	1172at7399.aa = 157241-159063
LG	11740at7399.aa = 159064-159561
LG	11741at7399.aa = 159562-160172
LG	11744at7399.aa = 160173-160812
LG	11752at7399.aa = 160813-161171
LG	11756at7399.aa = 161172-161580
LG	11770at7399.aa = 161581-161912
LG	11774at7399.aa = 161913-162362
LG	1177at7399.aa = 162363-163747
LG	11781at7399.aa = 163748-164218
LG	11793at7399.aa = 164219-164910
LG	11806at7399.aa = 164911-165315
LG	11811at7399.aa = 165316-165730
LG	11817at7399.aa = 165731-166006
LG	11827at7399.aa = 166007-166451
LG	11836at7399.aa = 166452-166913
LG	11841at7399.aa = 166914-167466
LG	11842at7399.aa = 167467-168058
LG	11848at7399.aa = 168059-168500
LG	11850at7399.aa = 168501-168952
LG	11853at7399.aa = 168953-169463
LG	11854at7399.aa = 169464-169997
LG	11856at7399.aa = 169998-170571
LG	11865at7399.aa = 170572-171969
LG	11868at7399.aa = 171970-172286
LG	11872at7399.aa = 172287-172782
LG	11875at7399.aa = 172783-173287
LG	11883at7399.aa = 173288-173689
LG	11887at7399.aa = 173690-174101
LG	11891at7399.aa = 174102-174542
LG	11914at7399.aa = 174543-174944
LG	11941at7399.aa = 174945-175360
LG	11943at7399.aa = 175361-175798
LG	11944at7399.aa = 175799-176216
LG	11959at7399.aa = 176217-176617
LG	11969at7399.aa = 176618-177027
LG	1196at7399.aa = 177028-178030
LG	11981at7399.aa = 178031-178560
LG	11988at7399.aa = 178561-178853
LG	11990at7399.aa = 178854-179274
LG	11992at7399.aa = 179275-179688
LG	11995at7399.aa = 179689-180143
LG	11996at7399.aa = 180144-180502
LG	11999at7399.aa = 180503-180996
LG	12003at7399.aa = 180997-181774
LG	12005at7399.aa = 181775-182048
LG	12008at7399.aa = 182049-182565
LG	12018at7399.aa = 182566-183473
LG	12023at7399.aa = 183474-183949
LG	12024at7399.aa = 183950-184373
LG	12030at7399.aa = 184374-184690
LG	12046at7399.aa = 184691-185224
LG	12049at7399.aa = 185225-185830
LG	12054at7399.aa = 185831-186251
LG	12059at7399.aa = 186252-186657
LG	12065at7399.aa = 186658-186999
LG	12069at7399.aa = 187000-187397
LG	12077at7399.aa = 187398-188102
LG	12078at7399.aa = 188103-188676
LG	12080at7399.aa = 188677-189321
LG	12084at7399.aa = 189322-189702
LG	12085at7399.aa = 189703-190105
LG	12088at7399.aa = 190106-190622
LG	12092at7399.aa = 190623-191235
LG	12094at7399.aa = 191236-191811
LG	12100at7399.aa = 191812-192201
LG	12104at7399.aa = 192202-192642
LG	12105at7399.aa = 192643-193000
LG	12110at7399.aa = 193001-193502
LG	12116at7399.aa = 193503-194055
LG	12124at7399.aa = 194056-194460
LG	12143at7399.aa = 194461-194784
LG	12166at7399.aa = 194785-195126
LG	12167at7399.aa = 195127-195472
LG	12168at7399.aa = 195473-195869
LG	12176at7399.aa = 195870-196933
LG	12184at7399.aa = 196934-197350
LG	12186at7399.aa = 197351-197824
LG	12201at7399.aa = 197825-198143
LG	12204at7399.aa = 198144-198548
LG	12205at7399.aa = 198549-198953
LG	12207at7399.aa = 198954-199349
LG	12209at7399.aa = 199350-199760
LG	12215at7399.aa = 199761-200193
LG	12216at7399.aa = 200194-200588
LG	12226at7399.aa = 200589-201141
LG	12227at7399.aa = 201142-201551
LG	12229at7399.aa = 201552-202073
LG	12232at7399.aa = 202074-202473
LG	12238at7399.aa = 202474-202872
LG	12241at7399.aa = 202873-203773
LG	12243at7399.aa = 203774-204188
LG	12249at7399.aa = 204189-204759
LG	12254at7399.aa = 204760-205031
LG	12255at7399.aa = 205032-205426
LG	12261at7399.aa = 205427-205846
LG	12266at7399.aa = 205847-206381
LG	12272at7399.aa = 206382-207127
LG	12275at7399.aa = 207128-207432
LG	1227at7399.aa = 207433-208952
LG	12280at7399.aa = 208953-209369
LG	12281at7399.aa = 209370-209720
LG	12303at7399.aa = 209721-210145
LG	12316at7399.aa = 210146-210496
LG	12317at7399.aa = 210497-210875
LG	12319at7399.aa = 210876-211248
LG	12320at7399.aa = 211249-211664
LG	12321at7399.aa = 211665-212096
LG	12324at7399.aa = 212097-212535
LG	12330at7399.aa = 212536-212954
LG	12338at7399.aa = 212955-213363
LG	12341at7399.aa = 213364-213637
LG	12344at7399.aa = 213638-214083
LG	12347at7399.aa = 214084-214534
LG	12363at7399.aa = 214535-214968
LG	12367at7399.aa = 214969-215425
LG	12370at7399.aa = 215426-215948
LG	12373at7399.aa = 215949-216353
LG	12375at7399.aa = 216354-216736
LG	12377at7399.aa = 216737-217160
LG	12383at7399.aa = 217161-217567
LG	12397at7399.aa = 217568-217954
LG	12404at7399.aa = 217955-218431
LG	12406at7399.aa = 218432-218863
LG	12425at7399.aa = 218864-219207
LG	12428at7399.aa = 219208-219476
LG	1242at7399.aa = 219477-220789
LG	12433at7399.aa = 220790-221231
LG	12437at7399.aa = 221232-221747
LG	12440at7399.aa = 221748-222031
LG	12443at7399.aa = 222032-222454
LG	12444at7399.aa = 222455-222945
LG	12450at7399.aa = 222946-223956
LG	12453at7399.aa = 223957-224236
LG	12454at7399.aa = 224237-224705
LG	12460at7399.aa = 224706-225169
LG	12461at7399.aa = 225170-225682
LG	12462at7399.aa = 225683-226221
LG	12470at7399.aa = 226222-226863
LG	12482at7399.aa = 226864-227230
LG	12494at7399.aa = 227231-227545
LG	12499at7399.aa = 227546-227998
LG	12502at7399.aa = 227999-228486
LG	12506at7399.aa = 228487-228905
LG	12517at7399.aa = 228906-229549
LG	12528at7399.aa = 229550-229881
LG	12535at7399.aa = 229882-230363
LG	12541at7399.aa = 230364-230878
LG	12549at7399.aa = 230879-231490
LG	12564at7399.aa = 231491-231935
LG	12575at7399.aa = 231936-232487
LG	12577at7399.aa = 232488-232771
LG	12578at7399.aa = 232772-233239
LG	12587at7399.aa = 233240-233788
LG	12588at7399.aa = 233789-234318
LG	12595at7399.aa = 234319-234848
LG	1259at7399.aa = 234849-236136
LG	12603at7399.aa = 236137-236546
LG	12604at7399.aa = 236547-236981
LG	12609at7399.aa = 236982-239478
LG	12615at7399.aa = 239479-239678
LG	1261at7399.aa = 239679-241256
LG	12625at7399.aa = 241257-241751
LG	12637at7399.aa = 241752-241989
LG	12638at7399.aa = 241990-242846
LG	12643at7399.aa = 242847-243786
LG	12647at7399.aa = 243787-244362
LG	12653at7399.aa = 244363-244713
LG	12654at7399.aa = 244714-245043
LG	12661at7399.aa = 245044-245393
LG	12663at7399.aa = 245394-245597
LG	12668at7399.aa = 245598-246018
LG	12672at7399.aa = 246019-246295
LG	12673at7399.aa = 246296-246775
LG	12676at7399.aa = 246776-247111
LG	12677at7399.aa = 247112-247617
LG	12695at7399.aa = 247618-248003
LG	12698at7399.aa = 248004-248625
LG	12701at7399.aa = 248626-248964
LG	12705at7399.aa = 248965-249384
LG	12706at7399.aa = 249385-249707
LG	12707at7399.aa = 249708-250160
LG	12713at7399.aa = 250161-250706
LG	12720at7399.aa = 250707-251943
LG	12721at7399.aa = 251944-253067
LG	12727at7399.aa = 253068-253471
LG	12728at7399.aa = 253472-253804
LG	12752at7399.aa = 253805-254276
LG	12753at7399.aa = 254277-254748
LG	1275at7399.aa = 254749-256317
LG	12770at7399.aa = 256318-256778
LG	12784at7399.aa = 256779-257297
LG	12809at7399.aa = 257298-257916
LG	12810at7399.aa = 257917-258477
LG	12825at7399.aa = 258478-258949
LG	12867at7399.aa = 258950-259394
LG	1286at7399.aa = 259395-260521
LG	12879at7399.aa = 260522-261271
LG	12886at7399.aa = 261272-261687
LG	12892at7399.aa = 261688-262356
LG	12894at7399.aa = 262357-262789
LG	12895at7399.aa = 262790-263263
LG	12899at7399.aa = 263264-263766
LG	12907at7399.aa = 263767-264354
LG	12908at7399.aa = 264355-265041
LG	12913at7399.aa = 265042-265394
LG	12915at7399.aa = 265395-265736
LG	12927at7399.aa = 265737-266451
LG	12932at7399.aa = 266452-266791
LG	12934at7399.aa = 266792-267232
LG	12938at7399.aa = 267233-267740
LG	1294at7399.aa = 267741-270290
LG	12953at7399.aa = 270291-270766
LG	12965at7399.aa = 270767-271143
LG	12989at7399.aa = 271144-271516
LG	1298at7399.aa = 271517-273180
LG	12994at7399.aa = 273181-273519
LG	13008at7399.aa = 273520-273829
LG	13018at7399.aa = 273830-274305
LG	13022at7399.aa = 274306-274910
LG	13026at7399.aa = 274911-275263
LG	13032at7399.aa = 275264-275851
LG	13034at7399.aa = 275852-276237
LG	13037at7399.aa = 276238-276571
LG	13084at7399.aa = 276572-276959
LG	13085at7399.aa = 276960-277305
LG	13092at7399.aa = 277306-277668
LG	13097at7399.aa = 277669-278177
LG	13103at7399.aa = 278178-278865
LG	13106at7399.aa = 278866-279192
LG	13110at7399.aa = 279193-279567
LG	13111at7399.aa = 279568-279927
LG	13114at7399.aa = 279928-280366
LG	13120at7399.aa = 280367-281226
LG	13127at7399.aa = 281227-281736
LG	13136at7399.aa = 281737-282008
LG	13138at7399.aa = 282009-282396
LG	13139at7399.aa = 282397-282755
LG	13144at7399.aa = 282756-283298
LG	1314at7399.aa = 283299-284636
LG	13150at7399.aa = 284637-285279
LG	13155at7399.aa = 285280-285589
LG	13188at7399.aa = 285590-286003
LG	1318at7399.aa = 286004-287675
LG	13190at7399.aa = 287676-288084
LG	13193at7399.aa = 288085-288538
LG	13211at7399.aa = 288539-288819
LG	13213at7399.aa = 288820-289125
LG	13217at7399.aa = 289126-289545
LG	13228at7399.aa = 289546-290095
LG	1322at7399.aa = 290096-291232
LG	13236at7399.aa = 291233-292288
LG	13243at7399.aa = 292289-292723
LG	13244at7399.aa = 292724-293349
LG	1325at7399.aa = 293350-294765
LG	13261at7399.aa = 294766-295034
LG	13263at7399.aa = 295035-295311
LG	13270at7399.aa = 295312-295709
LG	13273at7399.aa = 295710-296073
LG	13283at7399.aa = 296074-296716
LG	13288at7399.aa = 296717-297658
LG	1329at7399.aa = 297659-298942
LG	13303at7399.aa = 298943-299429
LG	13306at7399.aa = 299430-299984
LG	13312at7399.aa = 299985-300327
LG	13316at7399.aa = 300328-300764
LG	1331at7399.aa = 300765-302220
LG	13338at7399.aa = 302221-302738
LG	13342at7399.aa = 302739-303107
LG	13347at7399.aa = 303108-303496
LG	1334at7399.aa = 303497-304826
LG	13350at7399.aa = 304827-305252
LG	13358at7399.aa = 305253-305743
LG	13363at7399.aa = 305744-306609
LG	13372at7399.aa = 306610-306945
LG	13378at7399.aa = 306946-307288
LG	13387at7399.aa = 307289-307826
LG	13392at7399.aa = 307827-308427
LG	13394at7399.aa = 308428-308958
LG	13395at7399.aa = 308959-309666
LG	13399at7399.aa = 309667-310038
LG	13407at7399.aa = 310039-310387
LG	13411at7399.aa = 310388-310576
LG	13423at7399.aa = 310577-310932
LG	13434at7399.aa = 310933-311444
LG	13437at7399.aa = 311445-312084
LG	13439at7399.aa = 312085-312784
LG	13446at7399.aa = 312785-313161
LG	13454at7399.aa = 313162-313376
LG	13455at7399.aa = 313377-313765
LG	13460at7399.aa = 313766-314169
LG	13461at7399.aa = 314170-314818
LG	13463at7399.aa = 314819-315512
LG	13464at7399.aa = 315513-315959
LG	13467at7399.aa = 315960-316535
LG	13472at7399.aa = 316536-316907
LG	13474at7399.aa = 316908-317334
LG	13476at7399.aa = 317335-317789
LG	13489at7399.aa = 317790-318311
LG	13493at7399.aa = 318312-318756
LG	13495at7399.aa = 318757-319532
LG	13499at7399.aa = 319533-319940
LG	13511at7399.aa = 319941-320600
LG	13515at7399.aa = 320601-320985
LG	13523at7399.aa = 320986-321463
LG	13547at7399.aa = 321464-321874
LG	13550at7399.aa = 321875-322452
LG	1355at7399.aa = 322453-324099
LG	13561at7399.aa = 324100-324597
LG	13567at7399.aa = 324598-324979
LG	13586at7399.aa = 324980-325268
LG	13589at7399.aa = 325269-325642
LG	13593at7399.aa = 325643-325884
LG	13598at7399.aa = 325885-326296
LG	13603at7399.aa = 326297-326727
LG	13604at7399.aa = 326728-327168
LG	13605at7399.aa = 327169-327632
LG	13609at7399.aa = 327633-328169
LG	13621at7399.aa = 328170-328502
LG	1362at7399.aa = 328503-329392
LG	13648at7399.aa = 329393-329825
LG	13651at7399.aa = 329826-330301
LG	13661at7399.aa = 330302-331803
LG	13666at7399.aa = 331804-332164
LG	13671at7399.aa = 332165-332595
LG	13675at7399.aa = 332596-333104
LG	13682at7399.aa = 333105-333449
LG	13686at7399.aa = 333450-333726
LG	1369at7399.aa = 333727-335007
LG	13702at7399.aa = 335008-335503
LG	13704at7399.aa = 335504-335887
LG	13708at7399.aa = 335888-336365
LG	13714at7399.aa = 336366-336727
LG	13734at7399.aa = 336728-337066
LG	13737at7399.aa = 337067-338158
LG	13739at7399.aa = 338159-338557
LG	1373at7399.aa = 338558-340222
LG	13746at7399.aa = 340223-340666
LG	13749at7399.aa = 340667-341110
LG	13750at7399.aa = 341111-341364
LG	13761at7399.aa = 341365-341850
LG	13766at7399.aa = 341851-342257
LG	1376at7399.aa = 342258-344176
LG	13770at7399.aa = 344177-344979
LG	13773at7399.aa = 344980-345527
LG	13776at7399.aa = 345528-345971
LG	13792at7399.aa = 345972-346292
LG	13801at7399.aa = 346293-346737
LG	13802at7399.aa = 346738-347148
LG	13808at7399.aa = 347149-347430
LG	13811at7399.aa = 347431-348005
LG	13814at7399.aa = 348006-348679
LG	13823at7399.aa = 348680-349070
LG	13827at7399.aa = 349071-349329
LG	13837at7399.aa = 349330-350069
LG	13843at7399.aa = 350070-350366
LG	13851at7399.aa = 350367-350840
LG	13852at7399.aa = 350841-351315
LG	13853at7399.aa = 351316-351823
LG	13854at7399.aa = 351824-352365
LG	13868at7399.aa = 352366-352736
LG	13870at7399.aa = 352737-353169
LG	13873at7399.aa = 353170-353653
LG	13888at7399.aa = 353654-353997
LG	13889at7399.aa = 353998-354397
LG	13892at7399.aa = 354398-354822
LG	13907at7399.aa = 354823-355073
LG	13918at7399.aa = 355074-355508
LG	13919at7399.aa = 355509-356105
LG	13923at7399.aa = 356106-356698
LG	1392at7399.aa = 356699-357943
LG	13931at7399.aa = 357944-358348
LG	13933at7399.aa = 358349-358773
LG	13934at7399.aa = 358774-359640
LG	13951at7399.aa = 359641-359870
LG	13954at7399.aa = 359871-360256
LG	13956at7399.aa = 360257-360580
LG	13963at7399.aa = 360581-361037
LG	13965at7399.aa = 361038-361551
LG	13975at7399.aa = 361552-362122
LG	1397at7399.aa = 362123-363730
LG	13983at7399.aa = 363731-364119
LG	13994at7399.aa = 364120-364552
LG	13998at7399.aa = 364553-365285
LG	14008at7399.aa = 365286-365613
LG	14009at7399.aa = 365614-365980
LG	14016at7399.aa = 365981-366354
LG	14025at7399.aa = 366355-366932
LG	14028at7399.aa = 366933-367251
LG	14035at7399.aa = 367252-367708
LG	14038at7399.aa = 367709-368295
LG	14041at7399.aa = 368296-368835
LG	1404at7399.aa = 368836-370723
LG	14052at7399.aa = 370724-371109
LG	14064at7399.aa = 371110-371489
LG	14068at7399.aa = 371490-371849
LG	14070at7399.aa = 371850-372219
LG	14075at7399.aa = 372220-372620
LG	14076at7399.aa = 372621-373062
LG	14087at7399.aa = 373063-374221
LG	14090at7399.aa = 374222-374816
LG	14095at7399.aa = 374817-375200
LG	14101at7399.aa = 375201-375621
LG	14115at7399.aa = 375622-376030
LG	14118at7399.aa = 376031-376438
LG	14120at7399.aa = 376439-376857
LG	14133at7399.aa = 376858-377240
LG	14135at7399.aa = 377241-377558
LG	14156at7399.aa = 377559-378509
LG	14158at7399.aa = 378510-378857
LG	14163at7399.aa = 378858-379723
LG	14182at7399.aa = 379724-380317
LG	14183at7399.aa = 380318-380907
LG	14190at7399.aa = 380908-381227
LG	1419at7399.aa = 381228-382527
LG	14201at7399.aa = 382528-382955
LG	14203at7399.aa = 382956-383378
LG	14204at7399.aa = 383379-383659
LG	14214at7399.aa = 383660-383864
LG	14217at7399.aa = 383865-384201
LG	14236at7399.aa = 384202-384858
LG	14243at7399.aa = 384859-385201
LG	14250at7399.aa = 385202-385515
LG	14251at7399.aa = 385516-385803
LG	14254at7399.aa = 385804-386201
LG	14259at7399.aa = 386202-386604
LG	14261at7399.aa = 386605-387067
LG	14264at7399.aa = 387068-387477
LG	14280at7399.aa = 387478-387852
LG	14282at7399.aa = 387853-388239
LG	14287at7399.aa = 388240-388657
LG	14288at7399.aa = 388658-389045
LG	14291at7399.aa = 389046-389413
LG	14292at7399.aa = 389414-389868
LG	14293at7399.aa = 389869-390541
LG	14313at7399.aa = 390542-390871
LG	14315at7399.aa = 390872-391219
LG	14317at7399.aa = 391220-391627
LG	14328at7399.aa = 391628-391991
LG	14332at7399.aa = 391992-392319
LG	14357at7399.aa = 392320-392637
LG	14381at7399.aa = 392638-393209
LG	1438at7399.aa = 393210-394216
LG	14395at7399.aa = 394217-394767
LG	14404at7399.aa = 394768-395160
LG	14419at7399.aa = 395161-395488
LG	1444at7399.aa = 395489-396906
LG	14451at7399.aa = 396907-397140
LG	14453at7399.aa = 397141-397548
LG	14454at7399.aa = 397549-398028
LG	14458at7399.aa = 398029-398381
LG	14464at7399.aa = 398382-398746
LG	14465at7399.aa = 398747-399159
LG	1446at7399.aa = 399160-400845
LG	14474at7399.aa = 400846-401333
LG	14483at7399.aa = 401334-401997
LG	14493at7399.aa = 401998-402264
LG	14495at7399.aa = 402265-402642
LG	14514at7399.aa = 402643-402984
LG	14515at7399.aa = 402985-403333
LG	14517at7399.aa = 403334-403688
LG	14527at7399.aa = 403689-404123
LG	14530at7399.aa = 404124-404610
LG	14535at7399.aa = 404611-405138
LG	14539at7399.aa = 405139-405514
LG	14544at7399.aa = 405515-405938
LG	14554at7399.aa = 405939-406538
LG	14557at7399.aa = 406539-407469
LG	14574at7399.aa = 407470-407940
LG	14579at7399.aa = 407941-408805
LG	1457at7399.aa = 408806-410011
LG	14580at7399.aa = 410012-412128
LG	14601at7399.aa = 412129-412421
LG	14603at7399.aa = 412422-412632
LG	14625at7399.aa = 412633-413065
LG	14629at7399.aa = 413066-413639
LG	14631at7399.aa = 413640-414149
LG	14638at7399.aa = 414150-414544
LG	14642at7399.aa = 414545-415431
LG	14643at7399.aa = 415432-415745
LG	14647at7399.aa = 415746-416118
LG	14650at7399.aa = 416119-416499
LG	14654at7399.aa = 416500-416828
LG	14657at7399.aa = 416829-417330
LG	14667at7399.aa = 417331-417660
LG	14674at7399.aa = 417661-418065
LG	14678at7399.aa = 418066-418519
LG	14679at7399.aa = 418520-418967
LG	1467at7399.aa = 418968-420192
LG	14698at7399.aa = 420193-420777
LG	1469at7399.aa = 420778-422571
LG	14710at7399.aa = 422572-423049
LG	14711at7399.aa = 423050-423465
LG	14728at7399.aa = 423466-423910
LG	14734at7399.aa = 423911-424319
LG	14745at7399.aa = 424320-424488
LG	14747at7399.aa = 424489-424862
LG	14753at7399.aa = 424863-425130
LG	14755at7399.aa = 425131-425465
LG	1475at7399.aa = 425466-426887
LG	14768at7399.aa = 426888-427392
LG	14776at7399.aa = 427393-427735
LG	1478at7399.aa = 427736-429044
LG	14793at7399.aa = 429045-429479
LG	14806at7399.aa = 429480-429878
LG	14813at7399.aa = 429879-430274
LG	14822at7399.aa = 430275-430821
LG	1482at7399.aa = 430822-433076
LG	14831at7399.aa = 433077-433641
LG	14848at7399.aa = 433642-433880
LG	14849at7399.aa = 433881-434218
LG	14854at7399.aa = 434219-434601
LG	14863at7399.aa = 434602-435055
LG	14877at7399.aa = 435056-435589
LG	14878at7399.aa = 435590-436228
LG	14884at7399.aa = 436229-436578
LG	14886at7399.aa = 436579-436930
LG	14895at7399.aa = 436931-437250
LG	14897at7399.aa = 437251-437485
LG	14906at7399.aa = 437486-437891
LG	14916at7399.aa = 437892-438301
LG	14920at7399.aa = 438302-438721
LG	14926at7399.aa = 438722-439162
LG	14929at7399.aa = 439163-439496
LG	14930at7399.aa = 439497-439846
LG	14935at7399.aa = 439847-440220
LG	14937at7399.aa = 440221-440502
LG	1494at7399.aa = 440503-442744
LG	14951at7399.aa = 442745-443057
LG	14952at7399.aa = 443058-443406
LG	14959at7399.aa = 443407-443698
LG	14980at7399.aa = 443699-444335
LG	14989at7399.aa = 444336-444717
LG	15001at7399.aa = 444718-445176
LG	15002at7399.aa = 445177-445833
LG	15008at7399.aa = 445834-446225
LG	15009at7399.aa = 446226-446563
LG	15015at7399.aa = 446564-446912
LG	15017at7399.aa = 446913-447311
LG	1502at7399.aa = 447312-448329
LG	1503at7399.aa = 448330-449531
LG	15043at7399.aa = 449532-449919
LG	15052at7399.aa = 449920-450287
LG	15054at7399.aa = 450288-450729
LG	15055at7399.aa = 450730-451196
LG	15060at7399.aa = 451197-451688
LG	15062at7399.aa = 451689-452195
LG	15071at7399.aa = 452196-452823
LG	1507at7399.aa = 452824-453823
LG	15089at7399.aa = 453824-454576
LG	1508at7399.aa = 454577-456063
LG	15093at7399.aa = 456064-456473
LG	15099at7399.aa = 456474-456933
LG	15118at7399.aa = 456934-457150
LG	15120at7399.aa = 457151-457560
LG	15123at7399.aa = 457561-457935
LG	15128at7399.aa = 457936-458360
LG	15138at7399.aa = 458361-458708
LG	15140at7399.aa = 458709-459079
LG	15142at7399.aa = 459080-459440
LG	15144at7399.aa = 459441-459823
LG	15145at7399.aa = 459824-460228
LG	15147at7399.aa = 460229-460489
LG	15152at7399.aa = 460490-460885
LG	15157at7399.aa = 460886-461337
LG	1515at7399.aa = 461338-462758
LG	15174at7399.aa = 462759-463113
LG	15187at7399.aa = 463114-463439
LG	15192at7399.aa = 463440-463824
LG	15199at7399.aa = 463825-464057
LG	15204at7399.aa = 464058-464391
LG	15208at7399.aa = 464392-464745
LG	15210at7399.aa = 464746-465172
LG	15214at7399.aa = 465173-465622
LG	15223at7399.aa = 465623-466262
LG	15229at7399.aa = 466263-466610
LG	15233at7399.aa = 466611-467235
LG	15237at7399.aa = 467236-467565
LG	15245at7399.aa = 467566-468015
LG	15250at7399.aa = 468016-468768
LG	15256at7399.aa = 468769-469126
LG	15261at7399.aa = 469127-469483
LG	15264at7399.aa = 469484-469887
LG	15283at7399.aa = 469888-470216
LG	15287at7399.aa = 470217-470582
LG	15293at7399.aa = 470583-471026
LG	15300at7399.aa = 471027-471667
LG	15304at7399.aa = 471668-471960
LG	15305at7399.aa = 471961-472314
LG	15309at7399.aa = 472315-472613
LG	15314at7399.aa = 472614-472947
LG	15331at7399.aa = 472948-473336
LG	15335at7399.aa = 473337-473871
LG	15339at7399.aa = 473872-475078
LG	15340at7399.aa = 475079-475422
LG	15342at7399.aa = 475423-475723
LG	1534at7399.aa = 475724-476968
LG	15361at7399.aa = 476969-477203
LG	15362at7399.aa = 477204-477541
LG	15373at7399.aa = 477542-478105
LG	15377at7399.aa = 478106-478532
LG	15388at7399.aa = 478533-478925
LG	15395at7399.aa = 478926-479529
LG	15402at7399.aa = 479530-479892
LG	15414at7399.aa = 479893-480519
LG	15420at7399.aa = 480520-480835
LG	15421at7399.aa = 480836-481173
LG	15429at7399.aa = 481174-481591
LG	1542at7399.aa = 481592-482934
LG	15431at7399.aa = 482935-483364
LG	15432at7399.aa = 483365-483716
LG	15438at7399.aa = 483717-484223
LG	15439at7399.aa = 484224-484763
LG	15444at7399.aa = 484764-485092
LG	15447at7399.aa = 485093-485349
LG	15450at7399.aa = 485350-485695
LG	15457at7399.aa = 485696-485980
LG	15474at7399.aa = 485981-486653
LG	15475at7399.aa = 486654-486930
LG	15482at7399.aa = 486931-487285
LG	15497at7399.aa = 487286-487714
LG	15504at7399.aa = 487715-487875
LG	15507at7399.aa = 487876-488195
LG	1550at7399.aa = 488196-489649
LG	15514at7399.aa = 489650-490041
LG	15521at7399.aa = 490042-490470
LG	15528at7399.aa = 490471-490865
LG	15531at7399.aa = 490866-491363
LG	15539at7399.aa = 491364-491773
LG	15551at7399.aa = 491774-492120
LG	15585at7399.aa = 492121-492425
LG	15586at7399.aa = 492426-492794
LG	15589at7399.aa = 492795-493162
LG	15602at7399.aa = 493163-493482
LG	15603at7399.aa = 493483-493798
LG	15605at7399.aa = 493799-494289
LG	15611at7399.aa = 494290-494674
LG	15623at7399.aa = 494675-495300
LG	15628at7399.aa = 495301-495616
LG	15638at7399.aa = 495617-495999
LG	15639at7399.aa = 496000-496425
LG	15644at7399.aa = 496426-496851
LG	15649at7399.aa = 496852-497359
LG	15656at7399.aa = 497360-497645
LG	15659at7399.aa = 497646-497887
LG	15661at7399.aa = 497888-498251
LG	15665at7399.aa = 498252-498663
LG	15681at7399.aa = 498664-499438
LG	15684at7399.aa = 499439-499787
LG	15686at7399.aa = 499788-500149
LG	15687at7399.aa = 500150-500489
LG	15691at7399.aa = 500490-500839
LG	15700at7399.aa = 500840-501385
LG	15703at7399.aa = 501386-502192
LG	15707at7399.aa = 502193-502540
LG	15716at7399.aa = 502541-502944
LG	15717at7399.aa = 502945-503316
LG	15722at7399.aa = 503317-503744
LG	15736at7399.aa = 503745-504194
LG	15737at7399.aa = 504195-504482
LG	15744at7399.aa = 504483-504831
LG	15746at7399.aa = 504832-505173
LG	1574at7399.aa = 505174-506132
LG	15752at7399.aa = 506133-506510
LG	1575at7399.aa = 506511-507515
LG	15765at7399.aa = 507516-507755
LG	15766at7399.aa = 507756-508085
LG	15769at7399.aa = 508086-508419
LG	15770at7399.aa = 508420-508715
LG	15771at7399.aa = 508716-509025
LG	15782at7399.aa = 509026-509605
LG	15786at7399.aa = 509606-510050
LG	15795at7399.aa = 510051-510629
LG	15800at7399.aa = 510630-510944
LG	15801at7399.aa = 510945-511205
LG	15803at7399.aa = 511206-511520
LG	15808at7399.aa = 511521-511914
LG	15822at7399.aa = 511915-512222
LG	15841at7399.aa = 512223-512582
LG	15858at7399.aa = 512583-513257
LG	15865at7399.aa = 513258-513585
LG	15876at7399.aa = 513586-513933
LG	15880at7399.aa = 513934-514316
LG	1588at7399.aa = 514317-515555
LG	15890at7399.aa = 515556-516009
LG	15892at7399.aa = 516010-516502
LG	15899at7399.aa = 516503-517239
LG	15908at7399.aa = 517240-517592
LG	15909at7399.aa = 517593-518740
LG	15928at7399.aa = 518741-519081
LG	15930at7399.aa = 519082-519423
LG	15935at7399.aa = 519424-519685
LG	15941at7399.aa = 519686-520070
LG	15962at7399.aa = 520071-520310
LG	15963at7399.aa = 520311-520624
LG	15988at7399.aa = 520625-520970
LG	15989at7399.aa = 520971-521502
LG	16003at7399.aa = 521503-521899
LG	16004at7399.aa = 521900-522283
LG	16005at7399.aa = 522284-522672
LG	16011at7399.aa = 522673-523083
LG	16012at7399.aa = 523084-523395
LG	16014at7399.aa = 523396-523745
LG	16041at7399.aa = 523746-524161
LG	16047at7399.aa = 524162-524515
LG	16048at7399.aa = 524516-524878
LG	16050at7399.aa = 524879-525230
LG	16077at7399.aa = 525231-525512
LG	16083at7399.aa = 525513-525833
LG	16094at7399.aa = 525834-526343
LG	16095at7399.aa = 526344-526972
LG	16102at7399.aa = 526973-527268
LG	16108at7399.aa = 527269-527616
LG	16117at7399.aa = 527617-528013
LG	16120at7399.aa = 528014-529495
LG	16136at7399.aa = 529496-530025
LG	16138at7399.aa = 530026-530349
LG	16142at7399.aa = 530350-530656
LG	16164at7399.aa = 530657-530935
LG	16165at7399.aa = 530936-531350
LG	16166at7399.aa = 531351-531711
LG	1616at7399.aa = 531712-534851
LG	16183at7399.aa = 534852-535126
LG	16191at7399.aa = 535127-535457
LG	16202at7399.aa = 535458-535822
LG	1620at7399.aa = 535823-537058
LG	16215at7399.aa = 537059-537398
LG	16222at7399.aa = 537399-537736
LG	16226at7399.aa = 537737-538146
LG	16232at7399.aa = 538147-538608
LG	16235at7399.aa = 538609-539061
LG	16243at7399.aa = 539062-539396
LG	16246at7399.aa = 539397-539785
LG	16257at7399.aa = 539786-539957
LG	16270at7399.aa = 539958-540438
LG	16277at7399.aa = 540439-541033
LG	16280at7399.aa = 541034-541465
LG	16282at7399.aa = 541466-541781
LG	16283at7399.aa = 541782-542127
LG	16285at7399.aa = 542128-542397
LG	16306at7399.aa = 542398-543155
LG	16314at7399.aa = 543156-543472
LG	16323at7399.aa = 543473-544011
LG	16329at7399.aa = 544012-544325
LG	16332at7399.aa = 544326-544685
LG	16337at7399.aa = 544686-544894
LG	16340at7399.aa = 544895-545277
LG	16347at7399.aa = 545278-545701
LG	16350at7399.aa = 545702-546145
LG	16353at7399.aa = 546146-546543
LG	16359at7399.aa = 546544-547198
LG	16361at7399.aa = 547199-547688
LG	16362at7399.aa = 547689-548190
LG	16364at7399.aa = 548191-548505
LG	16366at7399.aa = 548506-548839
LG	16367at7399.aa = 548840-549187
LG	16369at7399.aa = 549188-549459
LG	16372at7399.aa = 549460-549836
LG	16374at7399.aa = 549837-550178
LG	16390at7399.aa = 550179-550502
LG	16391at7399.aa = 550503-550861
LG	16393at7399.aa = 550862-551189
LG	16401at7399.aa = 551190-551569
LG	16406at7399.aa = 551570-552059
LG	16407at7399.aa = 552060-552522
LG	16412at7399.aa = 552523-552990
LG	16425at7399.aa = 552991-553382
LG	16426at7399.aa = 553383-553714
LG	16433at7399.aa = 553715-554096
LG	16435at7399.aa = 554097-554602
LG	16437at7399.aa = 554603-555047
LG	16439at7399.aa = 555048-555335
LG	16446at7399.aa = 555336-555552
LG	16455at7399.aa = 555553-555887
LG	16457at7399.aa = 555888-556275
LG	16461at7399.aa = 556276-556791
LG	1646at7399.aa = 556792-558386
LG	16472at7399.aa = 558387-558964
LG	16474at7399.aa = 558965-559340
LG	16487at7399.aa = 559341-559607
LG	16496at7399.aa = 559608-560003
LG	16502at7399.aa = 560004-560460
LG	1650at7399.aa = 560461-561810
LG	16514at7399.aa = 561811-562125
LG	16517at7399.aa = 562126-562348
LG	16520at7399.aa = 562349-562592
LG	16522at7399.aa = 562593-562889
LG	1652at7399.aa = 562890-564209
LG	16533at7399.aa = 564210-564463
LG	16535at7399.aa = 564464-564766
LG	16536at7399.aa = 564767-565071
LG	16538at7399.aa = 565072-565392
LG	16540at7399.aa = 565393-565727
LG	16549at7399.aa = 565728-566080
LG	16555at7399.aa = 566081-566429
LG	16567at7399.aa = 566430-566768
LG	1656at7399.aa = 566769-568081
LG	16581at7399.aa = 568082-568654
LG	16588at7399.aa = 568655-568785
LG	16595at7399.aa = 568786-569215
LG	16599at7399.aa = 569216-569624
LG	16605at7399.aa = 569625-570122
LG	16614at7399.aa = 570123-570445
LG	16616at7399.aa = 570446-570770
LG	16617at7399.aa = 570771-571021
LG	16620at7399.aa = 571022-571911
LG	16639at7399.aa = 571912-572130
LG	16640at7399.aa = 572131-572330
LG	1664at7399.aa = 572331-574158
LG	16661at7399.aa = 574159-574377
LG	16662at7399.aa = 574378-574699
LG	16675at7399.aa = 574700-575199
LG	16685at7399.aa = 575200-575331
LG	16688at7399.aa = 575332-575670
LG	1668at7399.aa = 575671-576735
LG	16701at7399.aa = 576736-577286
LG	16705at7399.aa = 577287-577607
LG	16708at7399.aa = 577608-577936
LG	16711at7399.aa = 577937-578271
LG	16713at7399.aa = 578272-578557
LG	16722at7399.aa = 578558-578956
LG	16734at7399.aa = 578957-579313
LG	16736at7399.aa = 579314-579648
LG	16746at7399.aa = 579649-579944
LG	16747at7399.aa = 579945-580371
LG	16752at7399.aa = 580372-580655
LG	16755at7399.aa = 580656-580914
LG	16761at7399.aa = 580915-581250
LG	16766at7399.aa = 581251-581631
LG	16767at7399.aa = 581632-582057
LG	16773at7399.aa = 582058-582523
LG	16781at7399.aa = 582524-582822
LG	16784at7399.aa = 582823-583167
LG	16792at7399.aa = 583168-583450
LG	16796at7399.aa = 583451-583789
LG	16816at7399.aa = 583790-584131
LG	16823at7399.aa = 584132-584671
LG	16828at7399.aa = 584672-585012
LG	16830at7399.aa = 585013-585330
LG	16838at7399.aa = 585331-585650
LG	16843at7399.aa = 585651-586064
LG	16849at7399.aa = 586065-586367
LG	16850at7399.aa = 586368-586655
LG	16853at7399.aa = 586656-586998
LG	16854at7399.aa = 586999-587331
LG	16855at7399.aa = 587332-587647
LG	16857at7399.aa = 587648-588003
LG	16867at7399.aa = 588004-588416
LG	16877at7399.aa = 588417-588973
LG	1688at7399.aa = 588974-590693
LG	16899at7399.aa = 590694-591120
LG	1689at7399.aa = 591121-592487
LG	16902at7399.aa = 592488-592837
LG	16906at7399.aa = 592838-593455
LG	16910at7399.aa = 593456-593850
LG	16913at7399.aa = 593851-594129
LG	16921at7399.aa = 594130-594468
LG	16935at7399.aa = 594469-594949
LG	16937at7399.aa = 594950-595459
LG	16943at7399.aa = 595460-595754
LG	16950at7399.aa = 595755-596117
LG	16956at7399.aa = 596118-596400
LG	16962at7399.aa = 596401-597410
LG	16973at7399.aa = 597411-597675
LG	16979at7399.aa = 597676-597975
LG	16997at7399.aa = 597976-598224
LG	16998at7399.aa = 598225-598479
LG	16999at7399.aa = 598480-598789
LG	17009at7399.aa = 598790-599101
LG	17010at7399.aa = 599102-599514
LG	1701at7399.aa = 599515-600828
LG	17022at7399.aa = 600829-601086
LG	17027at7399.aa = 601087-601413
LG	1702at7399.aa = 601414-602449
LG	17033at7399.aa = 602450-602664
LG	17034at7399.aa = 602665-602982
LG	17035at7399.aa = 602983-603303
LG	17037at7399.aa = 603304-603736
LG	17046at7399.aa = 603737-604182
LG	17050at7399.aa = 604183-604541
LG	17063at7399.aa = 604542-604815
LG	17089at7399.aa = 604816-605064
LG	1709at7399.aa = 605065-606919
LG	17102at7399.aa = 606920-607421
LG	17113at7399.aa = 607422-607724
LG	17114at7399.aa = 607725-608039
LG	17121at7399.aa = 608040-608464
LG	17125at7399.aa = 608465-608909
LG	17128at7399.aa = 608910-609265
LG	17139at7399.aa = 609266-609781
LG	1713at7399.aa = 609782-610822
LG	17143at7399.aa = 610823-611032
LG	17151at7399.aa = 611033-611339
LG	17157at7399.aa = 611340-611661
LG	17158at7399.aa = 611662-611965
LG	17160at7399.aa = 611966-612371
LG	17169at7399.aa = 612372-612892
LG	1716at7399.aa = 612893-614533
LG	17200at7399.aa = 614534-614871
LG	17208at7399.aa = 614872-615147
LG	1720at7399.aa = 615148-616397
LG	17231at7399.aa = 616398-616673
LG	17234at7399.aa = 616674-617096
LG	17244at7399.aa = 617097-617354
LG	17256at7399.aa = 617355-617760
LG	17267at7399.aa = 617761-618031
LG	17281at7399.aa = 618032-618297
LG	17295at7399.aa = 618298-618562
LG	17301at7399.aa = 618563-618917
LG	17302at7399.aa = 618918-619266
LG	1730at7399.aa = 619267-620368
LG	17317at7399.aa = 620369-620658
LG	17325at7399.aa = 620659-621598
LG	17348at7399.aa = 621599-621920
LG	17350at7399.aa = 621921-622128
LG	17357at7399.aa = 622129-622487
LG	17365at7399.aa = 622488-623004
LG	17370at7399.aa = 623005-623250
LG	17371at7399.aa = 623251-623536
LG	17389at7399.aa = 623537-623998
LG	17396at7399.aa = 623999-624270
LG	17410at7399.aa = 624271-624580
LG	17411at7399.aa = 624581-625600
LG	17417at7399.aa = 625601-625848
LG	17418at7399.aa = 625849-626036
LG	17419at7399.aa = 626037-626315
LG	17420at7399.aa = 626316-626618
LG	17425at7399.aa = 626619-626945
LG	17428at7399.aa = 626946-627257
LG	17430at7399.aa = 627258-627589
LG	17434at7399.aa = 627590-627926
LG	17450at7399.aa = 627927-628174
LG	17456at7399.aa = 628175-628638
LG	17463at7399.aa = 628639-628998
LG	17466at7399.aa = 628999-629349
LG	17467at7399.aa = 629350-629593
LG	17469at7399.aa = 629594-629896
LG	17480at7399.aa = 629897-630133
LG	17492at7399.aa = 630134-630428
LG	17496at7399.aa = 630429-630793
LG	17498at7399.aa = 630794-631512
LG	17503at7399.aa = 631513-631970
LG	17505at7399.aa = 631971-632955
LG	17506at7399.aa = 632956-633488
LG	17512at7399.aa = 633489-633783
LG	17520at7399.aa = 633784-634105
LG	17521at7399.aa = 634106-634496
LG	17525at7399.aa = 634497-634838
LG	17530at7399.aa = 634839-635179
LG	17534at7399.aa = 635180-635649
LG	17545at7399.aa = 635650-635960
LG	17561at7399.aa = 635961-636274
LG	17562at7399.aa = 636275-636599
LG	17572at7399.aa = 636600-636896
LG	17574at7399.aa = 636897-637505
LG	17575at7399.aa = 637506-637799
LG	17578at7399.aa = 637800-638230
LG	1757at7399.aa = 638231-639659
LG	17591at7399.aa = 639660-639975
LG	17593at7399.aa = 639976-640193
LG	17608at7399.aa = 640194-640691
LG	17609at7399.aa = 640692-641534
LG	17621at7399.aa = 641535-641877
LG	17644at7399.aa = 641878-642266
LG	17650at7399.aa = 642267-642662
LG	17661at7399.aa = 642663-642867
LG	17663at7399.aa = 642868-643225
LG	17665at7399.aa = 643226-643568
LG	17666at7399.aa = 643569-643832
LG	1767at7399.aa = 643833-644923
LG	17681at7399.aa = 644924-645156
LG	17683at7399.aa = 645157-645457
LG	17684at7399.aa = 645458-645686
LG	1768at7399.aa = 645687-646925
LG	17694at7399.aa = 646926-647291
LG	17697at7399.aa = 647292-647644
LG	17749at7399.aa = 647645-647991
LG	17750at7399.aa = 647992-648327
LG	17752at7399.aa = 648328-648571
LG	17753at7399.aa = 648572-648821
LG	17771at7399.aa = 648822-649098
LG	17776at7399.aa = 649099-649411
LG	17779at7399.aa = 649412-649700
LG	17787at7399.aa = 649701-650104
LG	17790at7399.aa = 650105-650491
LG	17803at7399.aa = 650492-650747
LG	17804at7399.aa = 650748-651066
LG	17824at7399.aa = 651067-651449
LG	1783at7399.aa = 651450-652465
LG	17841at7399.aa = 652466-652780
LG	17842at7399.aa = 652781-653097
LG	17859at7399.aa = 653098-654146
LG	17860at7399.aa = 654147-654447
LG	17873at7399.aa = 654448-654829
LG	17886at7399.aa = 654830-655333
LG	17895at7399.aa = 655334-655659
LG	17903at7399.aa = 655660-656109
LG	17911at7399.aa = 656110-656854
LG	17918at7399.aa = 656855-657185
LG	17922at7399.aa = 657186-657544
LG	17939at7399.aa = 657545-657774
LG	17945at7399.aa = 657775-658125
LG	17946at7399.aa = 658126-658472
LG	17947at7399.aa = 658473-658818
LG	17952at7399.aa = 658819-659266
LG	17954at7399.aa = 659267-659720
LG	17970at7399.aa = 659721-660001
LG	1798at7399.aa = 660002-660821
LG	17991at7399.aa = 660822-661057
LG	17993at7399.aa = 661058-661259
LG	17994at7399.aa = 661260-661570
LG	17995at7399.aa = 661571-661878
LG	18007at7399.aa = 661879-662524
LG	18010at7399.aa = 662525-662806
LG	18016at7399.aa = 662807-663068
LG	18032at7399.aa = 663069-663586
LG	18033at7399.aa = 663587-663863
LG	18038at7399.aa = 663864-664128
LG	18039at7399.aa = 664129-664446
LG	18042at7399.aa = 664447-664863
LG	18046at7399.aa = 664864-665234
LG	18073at7399.aa = 665235-665587
LG	18081at7399.aa = 665588-666012
LG	18099at7399.aa = 666013-666321
LG	18100at7399.aa = 666322-666602
LG	18103at7399.aa = 666603-666811
LG	18105at7399.aa = 666812-667112
LG	1810at7399.aa = 667113-668432
LG	18124at7399.aa = 668433-668549
LG	18126at7399.aa = 668550-668868
LG	1812at7399.aa = 668869-670177
LG	18132at7399.aa = 670178-670484
LG	18136at7399.aa = 670485-670644
LG	18151at7399.aa = 670645-671211
LG	18153at7399.aa = 671212-671877
LG	18168at7399.aa = 671878-672106
LG	18169at7399.aa = 672107-672550
LG	18177at7399.aa = 672551-672765
LG	18183at7399.aa = 672766-673062
LG	18186at7399.aa = 673063-673392
LG	18195at7399.aa = 673393-673684
LG	1819at7399.aa = 673685-674761
LG	18212at7399.aa = 674762-675952
LG	18213at7399.aa = 675953-676823
LG	18214at7399.aa = 676824-677671
LG	18215at7399.aa = 677672-678455
LG	18225at7399.aa = 678456-678723
LG	18237at7399.aa = 678724-679023
LG	18241at7399.aa = 679024-679502
LG	18242at7399.aa = 679503-679965
LG	18247at7399.aa = 679966-680250
LG	18248at7399.aa = 680251-680552
LG	1824at7399.aa = 680553-682541
LG	18251at7399.aa = 682542-682999
LG	18260at7399.aa = 683000-683283
LG	18280at7399.aa = 683284-684179
LG	18284at7399.aa = 684180-684478
LG	1828at7399.aa = 684479-685572
LG	18294at7399.aa = 685573-685805
LG	18301at7399.aa = 685806-686222
LG	18303at7399.aa = 686223-686619
LG	18315at7399.aa = 686620-686878
LG	1831at7399.aa = 686879-688101
LG	18321at7399.aa = 688102-688382
LG	18323at7399.aa = 688383-688661
LG	18329at7399.aa = 688662-688984
LG	18335at7399.aa = 688985-689326
LG	18339at7399.aa = 689327-689913
LG	18368at7399.aa = 689914-690200
LG	18373at7399.aa = 690201-690689
LG	18374at7399.aa = 690690-690960
LG	18375at7399.aa = 690961-691232
LG	18382at7399.aa = 691233-691606
LG	18385at7399.aa = 691607-692086
LG	18403at7399.aa = 692087-692466
LG	18407at7399.aa = 692467-692994
LG	18411at7399.aa = 692995-693298
LG	18413at7399.aa = 693299-693702
LG	1841at7399.aa = 693703-695503
LG	18424at7399.aa = 695504-695764
LG	18425at7399.aa = 695765-695940
LG	18427at7399.aa = 695941-696212
LG	18435at7399.aa = 696213-696604
LG	18445at7399.aa = 696605-696874
LG	18447at7399.aa = 696875-697321
LG	18453at7399.aa = 697322-697579
LG	18457at7399.aa = 697580-697793
LG	18458at7399.aa = 697794-698067
LG	18462at7399.aa = 698068-698544
LG	18464at7399.aa = 698545-698979
LG	1846at7399.aa = 698980-700325
LG	18479at7399.aa = 700326-700580
LG	18482at7399.aa = 700581-700909
LG	18489at7399.aa = 700910-701271
LG	18490at7399.aa = 701272-701515
LG	18494at7399.aa = 701516-701841
LG	18498at7399.aa = 701842-702184
LG	18505at7399.aa = 702185-702430
LG	18508at7399.aa = 702431-702725
LG	18526at7399.aa = 702726-703229
LG	18535at7399.aa = 703230-703522
LG	18543at7399.aa = 703523-703800
LG	18546at7399.aa = 703801-704179
LG	18548at7399.aa = 704180-704567
LG	18557at7399.aa = 704568-705113
LG	18563at7399.aa = 705114-705329
LG	18572at7399.aa = 705330-705561
LG	18574at7399.aa = 705562-705891
LG	18576at7399.aa = 705892-706249
LG	18577at7399.aa = 706250-706582
LG	18585at7399.aa = 706583-706955
LG	18596at7399.aa = 706956-707691
LG	18597at7399.aa = 707692-707911
LG	18600at7399.aa = 707912-708175
LG	18603at7399.aa = 708176-708474
LG	18608at7399.aa = 708475-708833
LG	18616at7399.aa = 708834-709242
LG	18617at7399.aa = 709243-709455
LG	18619at7399.aa = 709456-709743
LG	18626at7399.aa = 709744-710036
LG	18629at7399.aa = 710037-710313
LG	1862at7399.aa = 710314-711856
LG	18630at7399.aa = 711857-712122
LG	18631at7399.aa = 712123-712462
LG	18633at7399.aa = 712463-712803
LG	18647at7399.aa = 712804-713232
LG	18657at7399.aa = 713233-713678
LG	18658at7399.aa = 713679-714056
LG	1865at7399.aa = 714057-715228
LG	18660at7399.aa = 715229-715723
LG	18662at7399.aa = 715724-716258
LG	18664at7399.aa = 716259-716591
LG	18672at7399.aa = 716592-716865
LG	18673at7399.aa = 716866-717103
LG	18692at7399.aa = 717104-717427
LG	18701at7399.aa = 717428-717791
LG	18703at7399.aa = 717792-718211
LG	18709at7399.aa = 718212-718665
LG	18710at7399.aa = 718666-719132
LG	18715at7399.aa = 719133-719324
LG	18716at7399.aa = 719325-719611
LG	18726at7399.aa = 719612-719963
LG	18733at7399.aa = 719964-720707
LG	18743at7399.aa = 720708-721148
LG	18749at7399.aa = 721149-721551
LG	18751at7399.aa = 721552-721898
LG	18752at7399.aa = 721899-722136
LG	18753at7399.aa = 722137-722408
LG	18759at7399.aa = 722409-722726
LG	18761at7399.aa = 722727-723047
LG	18763at7399.aa = 723048-723412
LG	18766at7399.aa = 723413-723870
LG	18769at7399.aa = 723871-724325
LG	18775at7399.aa = 724326-724583
LG	18779at7399.aa = 724584-724917
LG	18791at7399.aa = 724918-725317
LG	18803at7399.aa = 725318-725612
LG	18807at7399.aa = 725613-725944
LG	18808at7399.aa = 725945-726314
LG	18811at7399.aa = 726315-726785
LG	18824at7399.aa = 726786-727062
LG	18833at7399.aa = 727063-727356
LG	18856at7399.aa = 727357-727613
LG	18869at7399.aa = 727614-728164
LG	18875at7399.aa = 728165-728435
LG	18884at7399.aa = 728436-728832
LG	18887at7399.aa = 728833-729144
LG	18899at7399.aa = 729145-729593
LG	18901at7399.aa = 729594-730061
LG	18909at7399.aa = 730062-730399
LG	1890at7399.aa = 730400-731534
LG	18917at7399.aa = 731535-731923
LG	18935at7399.aa = 731924-732238
LG	18939at7399.aa = 732239-732612
LG	18948at7399.aa = 732613-733144
LG	18954at7399.aa = 733145-733590
LG	18958at7399.aa = 733591-733881
LG	18962at7399.aa = 733882-734417
LG	18979at7399.aa = 734418-734644
LG	18996at7399.aa = 734645-735052
LG	1899at7399.aa = 735053-736676
LG	19011at7399.aa = 736677-736940
LG	19014at7399.aa = 736941-737340
LG	19020at7399.aa = 737341-737778
LG	19038at7399.aa = 737779-738081
LG	19049at7399.aa = 738082-738416
LG	19068at7399.aa = 738417-738714
LG	19071at7399.aa = 738715-738998
LG	19090at7399.aa = 738999-739193
LG	19096at7399.aa = 739194-739502
LG	19107at7399.aa = 739503-740260
LG	19119at7399.aa = 740261-740497
LG	19129at7399.aa = 740498-740812
LG	19131at7399.aa = 740813-741084
LG	19142at7399.aa = 741085-741411
LG	19150at7399.aa = 741412-741711
LG	19151at7399.aa = 741712-741986
LG	19165at7399.aa = 741987-742301
LG	19175at7399.aa = 742302-742700
LG	19180at7399.aa = 742701-742923
LG	19181at7399.aa = 742924-743340
LG	19186at7399.aa = 743341-743616
LG	19187at7399.aa = 743617-743868
LG	19189at7399.aa = 743869-744152
LG	19191at7399.aa = 744153-744363
LG	19192at7399.aa = 744364-744605
LG	19198at7399.aa = 744606-744853
LG	19210at7399.aa = 744854-745154
LG	1921at7399.aa = 745155-746220
LG	19224at7399.aa = 746221-746766
LG	19226at7399.aa = 746767-747044
LG	19234at7399.aa = 747045-747368
LG	19239at7399.aa = 747369-747702
LG	1923at7399.aa = 747703-748743
LG	19260at7399.aa = 748744-749054
LG	19264at7399.aa = 749055-749389
LG	19265at7399.aa = 749390-749711
LG	19266at7399.aa = 749712-750039
LG	19270at7399.aa = 750040-750436
LG	19283at7399.aa = 750437-750684
LG	19289at7399.aa = 750685-750978
LG	19291at7399.aa = 750979-751274
LG	19293at7399.aa = 751275-751559
LG	19298at7399.aa = 751560-751821
LG	19311at7399.aa = 751822-752352
LG	19312at7399.aa = 752353-752563
LG	19316at7399.aa = 752564-752883
LG	19325at7399.aa = 752884-753153
LG	19329at7399.aa = 753154-753440
LG	19330at7399.aa = 753441-753764
LG	19333at7399.aa = 753765-754095
LG	19334at7399.aa = 754096-754497
LG	19342at7399.aa = 754498-755022
LG	1934at7399.aa = 755023-756259
LG	19352at7399.aa = 756260-756501
LG	19353at7399.aa = 756502-756817
LG	19356at7399.aa = 756818-757115
LG	19367at7399.aa = 757116-757370
LG	19381at7399.aa = 757371-757733
LG	19384at7399.aa = 757734-758636
LG	1939at7399.aa = 758637-760030
LG	19407at7399.aa = 760031-760228
LG	19410at7399.aa = 760229-760552
LG	19415at7399.aa = 760553-760731
LG	19425at7399.aa = 760732-761197
LG	19426at7399.aa = 761198-761446
LG	1942at7399.aa = 761447-762385
LG	19436at7399.aa = 762386-762660
LG	19443at7399.aa = 762661-763154
LG	19445at7399.aa = 763155-763421
LG	1944at7399.aa = 763422-765029
LG	19450at7399.aa = 765030-765926
LG	19457at7399.aa = 765927-766255
LG	19474at7399.aa = 766256-766543
LG	19478at7399.aa = 766544-766777
LG	19483at7399.aa = 766778-767091
LG	1948at7399.aa = 767092-770136
LG	19490at7399.aa = 770137-770385
LG	19504at7399.aa = 770386-770972
LG	19509at7399.aa = 770973-771263
LG	19512at7399.aa = 771264-771596
LG	19514at7399.aa = 771597-771910
LG	19518at7399.aa = 771911-772211
LG	19535at7399.aa = 772212-772571
LG	19536at7399.aa = 772572-772856
LG	19555at7399.aa = 772857-773305
LG	19563at7399.aa = 773306-773511
LG	19564at7399.aa = 773512-773763
LG	19567at7399.aa = 773764-774043
LG	19583at7399.aa = 774044-774386
LG	19589at7399.aa = 774387-774763
LG	19591at7399.aa = 774764-775182
LG	19594at7399.aa = 775183-775691
LG	1959at7399.aa = 775692-776878
LG	19600at7399.aa = 776879-777153
LG	19602at7399.aa = 777154-777819
LG	19618at7399.aa = 777820-778047
LG	19619at7399.aa = 778048-778365
LG	19624at7399.aa = 778366-778735
LG	19629at7399.aa = 778736-779006
LG	19634at7399.aa = 779007-779451
LG	19639at7399.aa = 779452-779893
LG	19641at7399.aa = 779894-780394
LG	19654at7399.aa = 780395-780670
LG	19666at7399.aa = 780671-781118
LG	1966at7399.aa = 781119-782832
LG	19673at7399.aa = 782833-783115
LG	19677at7399.aa = 783116-783372
LG	19679at7399.aa = 783373-783665
LG	19685at7399.aa = 783666-783956
LG	19692at7399.aa = 783957-784405
LG	19695at7399.aa = 784406-784656
LG	19701at7399.aa = 784657-786469
LG	19702at7399.aa = 786470-786748
LG	19719at7399.aa = 786749-787228
LG	1971at7399.aa = 787229-788341
LG	19737at7399.aa = 788342-788607
LG	19742at7399.aa = 788608-788998
LG	19748at7399.aa = 788999-789367
LG	19753at7399.aa = 789368-790021
LG	19756at7399.aa = 790022-790604
LG	19769at7399.aa = 790605-790928
LG	19785at7399.aa = 790929-791274
LG	1978at7399.aa = 791275-792579
LG	19797at7399.aa = 792580-793004
LG	19798at7399.aa = 793005-793370
LG	19809at7399.aa = 793371-793630
LG	19814at7399.aa = 793631-793866
LG	19817at7399.aa = 793867-794160
LG	19832at7399.aa = 794161-794519
LG	19833at7399.aa = 794520-794700
LG	19838at7399.aa = 794701-794980
LG	19843at7399.aa = 794981-795302
LG	19846at7399.aa = 795303-795574
LG	19858at7399.aa = 795575-796004
LG	19859at7399.aa = 796005-796276
LG	19861at7399.aa = 796277-796552
LG	19862at7399.aa = 796553-796831
LG	19867at7399.aa = 796832-797214
LG	19888at7399.aa = 797215-797365
LG	19897at7399.aa = 797366-797658
LG	19900at7399.aa = 797659-798000
LG	19926at7399.aa = 798001-798425
LG	19928at7399.aa = 798426-798810
LG	19952at7399.aa = 798811-799018
LG	19954at7399.aa = 799019-799324
LG	19966at7399.aa = 799325-799795
LG	19976at7399.aa = 799796-800070
LG	19977at7399.aa = 800071-800396
LG	19992at7399.aa = 800397-800626
LG	19995at7399.aa = 800627-800859
LG	19999at7399.aa = 800860-801444
LG	1999at7399.aa = 801445-802536
LG	20001at7399.aa = 802537-802863
LG	20007at7399.aa = 802864-803147
LG	20017at7399.aa = 803148-803594
LG	20030at7399.aa = 803595-803839
LG	20048at7399.aa = 803840-804155
LG	20053at7399.aa = 804156-804474
LG	20065at7399.aa = 804475-805105
LG	2007at7399.aa = 805106-806368
LG	20092at7399.aa = 806369-806746
LG	20096at7399.aa = 806747-807245
LG	20119at7399.aa = 807246-807748
LG	2011at7399.aa = 807749-808894
LG	20123at7399.aa = 808895-809206
LG	20127at7399.aa = 809207-809481
LG	20131at7399.aa = 809482-809712
LG	20161at7399.aa = 809713-810118
LG	2016at7399.aa = 810119-811457
LG	20183at7399.aa = 811458-811716
LG	20199at7399.aa = 811717-812073
LG	20202at7399.aa = 812074-812310
LG	20209at7399.aa = 812311-812694
LG	20210at7399.aa = 812695-813104
LG	2021at7399.aa = 813105-814226
LG	20224at7399.aa = 814227-814370
LG	20239at7399.aa = 814371-814615
LG	2023at7399.aa = 814616-815595
LG	20246at7399.aa = 815596-815843
LG	20247at7399.aa = 815844-816437
LG	2024at7399.aa = 816438-817622
LG	20257at7399.aa = 817623-818068
LG	20271at7399.aa = 818069-818353
LG	20276at7399.aa = 818354-818670
LG	20277at7399.aa = 818671-818999
LG	20280at7399.aa = 819000-819277
LG	20281at7399.aa = 819278-819638
LG	20287at7399.aa = 819639-819959
LG	20311at7399.aa = 819960-820073
LG	20332at7399.aa = 820074-820406
LG	20336at7399.aa = 820407-820572
LG	20356at7399.aa = 820573-820765
LG	20368at7399.aa = 820766-821143
LG	20372at7399.aa = 821144-821599
LG	20378at7399.aa = 821600-821808
LG	2038at7399.aa = 821809-823036
LG	20393at7399.aa = 823037-823247
LG	20396at7399.aa = 823248-823575
LG	20409at7399.aa = 823576-823840
LG	2040at7399.aa = 823841-825189
LG	20413at7399.aa = 825190-825400
LG	20427at7399.aa = 825401-825734
LG	20449at7399.aa = 825735-826036
LG	20450at7399.aa = 826037-826308
LG	20453at7399.aa = 826309-826591
LG	20456at7399.aa = 826592-826892
LG	20482at7399.aa = 826893-827177
LG	20483at7399.aa = 827178-827461
LG	20486at7399.aa = 827462-827782
LG	20492at7399.aa = 827783-828134
LG	20494at7399.aa = 828135-828566
LG	20502at7399.aa = 828567-829155
LG	20513at7399.aa = 829156-829439
LG	20519at7399.aa = 829440-829712
LG	20520at7399.aa = 829713-830367
LG	20525at7399.aa = 830368-830765
LG	20529at7399.aa = 830766-831268
LG	20538at7399.aa = 831269-831432
LG	20544at7399.aa = 831433-831699
LG	20547at7399.aa = 831700-831950
LG	20551at7399.aa = 831951-832283
LG	20559at7399.aa = 832284-832547
LG	20560at7399.aa = 832548-832804
LG	20561at7399.aa = 832805-833063
LG	20566at7399.aa = 833064-833265
LG	20567at7399.aa = 833266-833532
LG	20570at7399.aa = 833533-834000
LG	20585at7399.aa = 834001-834330
LG	20590at7399.aa = 834331-834719
LG	20598at7399.aa = 834720-835016
LG	20600at7399.aa = 835017-835269
LG	20607at7399.aa = 835270-835625
LG	2060at7399.aa = 835626-836866
LG	20629at7399.aa = 836867-837194
LG	20634at7399.aa = 837195-837434
LG	2064at7399.aa = 837435-838725
LG	20654at7399.aa = 838726-838961
LG	20657at7399.aa = 838962-839224
LG	20658at7399.aa = 839225-839540
LG	20661at7399.aa = 839541-839829
LG	20664at7399.aa = 839830-840124
LG	20684at7399.aa = 840125-840439
LG	20685at7399.aa = 840440-840703
LG	20689at7399.aa = 840704-841014
LG	20693at7399.aa = 841015-841358
LG	20703at7399.aa = 841359-841824
LG	20725at7399.aa = 841825-842099
LG	20727at7399.aa = 842100-842398
LG	20728at7399.aa = 842399-842745
LG	20729at7399.aa = 842746-843291
LG	20736at7399.aa = 843292-843557
LG	20738at7399.aa = 843558-843803
LG	20744at7399.aa = 843804-844067
LG	20745at7399.aa = 844068-844380
LG	20767at7399.aa = 844381-844690
LG	20781at7399.aa = 844691-844898
LG	20788at7399.aa = 844899-845210
LG	20790at7399.aa = 845211-845463
LG	20798at7399.aa = 845464-845700
LG	20801at7399.aa = 845701-846274
LG	20810at7399.aa = 846275-846559
LG	20818at7399.aa = 846560-846895
LG	20826at7399.aa = 846896-847105
LG	20829at7399.aa = 847106-847328
LG	2082at7399.aa = 847329-848378
LG	20838at7399.aa = 848379-848667
LG	20842at7399.aa = 848668-848797
LG	20859at7399.aa = 848798-849617
LG	20864at7399.aa = 849618-849839
LG	20867at7399.aa = 849840-850087
LG	20869at7399.aa = 850088-850238
LG	20882at7399.aa = 850239-850658
LG	20888at7399.aa = 850659-851098
LG	2088at7399.aa = 851099-852251
LG	20892at7399.aa = 852252-852499
LG	20899at7399.aa = 852500-852715
LG	20909at7399.aa = 852716-853015
LG	20918at7399.aa = 853016-853480
LG	20925at7399.aa = 853481-853683
LG	20926at7399.aa = 853684-853975
LG	20933at7399.aa = 853976-854306
LG	20946at7399.aa = 854307-854823
LG	20958at7399.aa = 854824-855103
LG	2095at7399.aa = 855104-856134
LG	20960at7399.aa = 856135-856401
LG	2097at7399.aa = 856402-857541
LG	20986at7399.aa = 857542-857793
LG	2098at7399.aa = 857794-859454
LG	20990at7399.aa = 859455-859715
LG	20993at7399.aa = 859716-859980
LG	2099at7399.aa = 859981-861267
LG	21000at7399.aa = 861268-861618
LG	21010at7399.aa = 861619-861898
LG	21012at7399.aa = 861899-862196
LG	21019at7399.aa = 862197-862623
LG	21022at7399.aa = 862624-862973
LG	21026at7399.aa = 862974-863348
LG	21040at7399.aa = 863349-863575
LG	21041at7399.aa = 863576-863821
LG	21043at7399.aa = 863822-864079
LG	21054at7399.aa = 864080-864356
LG	21067at7399.aa = 864357-864555
LG	21071at7399.aa = 864556-864813
LG	21092at7399.aa = 864814-865000
LG	21093at7399.aa = 865001-865249
LG	21098at7399.aa = 865250-865747
LG	21099at7399.aa = 865748-866041
LG	21103at7399.aa = 866042-866258
LG	21115at7399.aa = 866259-866579
LG	2111at7399.aa = 866580-867674
LG	21123at7399.aa = 867675-867901
LG	21130at7399.aa = 867902-868096
LG	21133at7399.aa = 868097-868384
LG	21135at7399.aa = 868385-868577
LG	21137at7399.aa = 868578-868882
LG	2113at7399.aa = 868883-870314
LG	21150at7399.aa = 870315-870760
LG	21155at7399.aa = 870761-871240
LG	21158at7399.aa = 871241-871412
LG	21164at7399.aa = 871413-871595
LG	21169at7399.aa = 871596-871903
LG	21170at7399.aa = 871904-872104
LG	21171at7399.aa = 872105-872369
LG	21173at7399.aa = 872370-872620
LG	21175at7399.aa = 872621-872940
LG	21182at7399.aa = 872941-873320
LG	21184at7399.aa = 873321-873865
LG	21195at7399.aa = 873866-874226
LG	2119at7399.aa = 874227-875356
LG	21202at7399.aa = 875357-875585
LG	21216at7399.aa = 875586-875866
LG	21238at7399.aa = 875867-876133
LG	21255at7399.aa = 876134-876645
LG	21263at7399.aa = 876646-876880
LG	21269at7399.aa = 876881-877083
LG	21282at7399.aa = 877084-877414
LG	21288at7399.aa = 877415-877665
LG	21290at7399.aa = 877666-877868
LG	21291at7399.aa = 877869-878098
LG	21299at7399.aa = 878099-878271
LG	21309at7399.aa = 878272-878574
LG	21313at7399.aa = 878575-879117
LG	21329at7399.aa = 879118-879808
LG	2132at7399.aa = 879809-881285
LG	21331at7399.aa = 881286-881479
LG	21336at7399.aa = 881480-881702
LG	21338at7399.aa = 881703-881960
LG	21343at7399.aa = 881961-882258
LG	21377at7399.aa = 882259-882550
LG	21378at7399.aa = 882551-882703
LG	21381at7399.aa = 882704-882843
LG	21393at7399.aa = 882844-882988
LG	21394at7399.aa = 882989-883196
LG	21398at7399.aa = 883197-883448
LG	21415at7399.aa = 883449-883628
LG	21416at7399.aa = 883629-883818
LG	21419at7399.aa = 883819-884280
LG	21423at7399.aa = 884281-884678
LG	21460at7399.aa = 884679-884963
LG	21473at7399.aa = 884964-885149
LG	21481at7399.aa = 885150-885573
LG	21483at7399.aa = 885574-885818
LG	21489at7399.aa = 885819-886082
LG	21492at7399.aa = 886083-886362
LG	21495at7399.aa = 886363-886866
LG	21496at7399.aa = 886867-887123
LG	21525at7399.aa = 887124-887397
LG	21526at7399.aa = 887398-887666
LG	21533at7399.aa = 887667-887941
LG	21546at7399.aa = 887942-888172
LG	21555at7399.aa = 888173-888482
LG	21558at7399.aa = 888483-888799
LG	21562at7399.aa = 888800-889144
LG	21563at7399.aa = 889145-889532
LG	21568at7399.aa = 889533-889902
LG	21571at7399.aa = 889903-890126
LG	21595at7399.aa = 890127-890345
LG	21599at7399.aa = 890346-890523
LG	21600at7399.aa = 890524-890745
LG	21609at7399.aa = 890746-891007
LG	21614at7399.aa = 891008-891321
LG	21615at7399.aa = 891322-891597
LG	21617at7399.aa = 891598-891934
LG	21629at7399.aa = 891935-892279
LG	21630at7399.aa = 892280-892735
LG	21632at7399.aa = 892736-892969
LG	21634at7399.aa = 892970-893238
LG	2164at7399.aa = 893239-894623
LG	21654at7399.aa = 894624-894864
LG	2165at7399.aa = 894865-896018
LG	21661at7399.aa = 896019-896338
LG	21664at7399.aa = 896339-896616
LG	21665at7399.aa = 896617-896810
LG	21671at7399.aa = 896811-897186
LG	21688at7399.aa = 897187-897389
LG	21690at7399.aa = 897390-897618
LG	21693at7399.aa = 897619-897872
LG	21696at7399.aa = 897873-898093
LG	21697at7399.aa = 898094-898332
LG	21699at7399.aa = 898333-898519
LG	21700at7399.aa = 898520-898766
LG	21703at7399.aa = 898767-898911
LG	21707at7399.aa = 898912-899092
LG	21709at7399.aa = 899093-899261
LG	2173at7399.aa = 899262-900332
LG	21740at7399.aa = 900333-900562
LG	21745at7399.aa = 900563-900846
LG	21747at7399.aa = 900847-901063
LG	21748at7399.aa = 901064-901354
LG	21750at7399.aa = 901355-901655
LG	21767at7399.aa = 901656-901955
LG	21777at7399.aa = 901956-902120
LG	21800at7399.aa = 902121-902372
LG	21803at7399.aa = 902373-902622
LG	21812at7399.aa = 902623-902823
LG	21820at7399.aa = 902824-903201
LG	21825at7399.aa = 903202-903604
LG	21834at7399.aa = 903605-903809
LG	21846at7399.aa = 903810-904047
LG	21849at7399.aa = 904048-904484
LG	21859at7399.aa = 904485-905005
LG	2185at7399.aa = 905006-906036
LG	21861at7399.aa = 906037-906247
LG	21871at7399.aa = 906248-906531
LG	21881at7399.aa = 906532-906777
LG	21883at7399.aa = 906778-907130
LG	21892at7399.aa = 907131-907356
LG	21895at7399.aa = 907357-907574
LG	21904at7399.aa = 907575-907795
LG	21905at7399.aa = 907796-908059
LG	21907at7399.aa = 908060-908358
LG	21910at7399.aa = 908359-908658
LG	21911at7399.aa = 908659-908913
LG	21925at7399.aa = 908914-909062
LG	21926at7399.aa = 909063-909287
LG	21938at7399.aa = 909288-909541
LG	21957at7399.aa = 909542-909829
LG	2195at7399.aa = 909830-910897
LG	21970at7399.aa = 910898-911230
LG	2197at7399.aa = 911231-912323
LG	21989at7399.aa = 912324-912504
LG	2198at7399.aa = 912505-914393
LG	21990at7399.aa = 914394-914611
LG	21999at7399.aa = 914612-914899
LG	22007at7399.aa = 914900-915383
LG	2200at7399.aa = 915384-916529
LG	22022at7399.aa = 916530-916792
LG	22026at7399.aa = 916793-916991
LG	22027at7399.aa = 916992-917240
LG	22040at7399.aa = 917241-917457
LG	22041at7399.aa = 917458-917595
LG	22042at7399.aa = 917596-917802
LG	22049at7399.aa = 917803-918061
LG	2204at7399.aa = 918062-919270
LG	22058at7399.aa = 919271-919522
LG	22066at7399.aa = 919523-919820
LG	22077at7399.aa = 919821-920055
LG	22089at7399.aa = 920056-920367
LG	22092at7399.aa = 920368-920678
LG	22103at7399.aa = 920679-920898
LG	22105at7399.aa = 920899-921144
LG	22106at7399.aa = 921145-921357
LG	22109at7399.aa = 921358-921602
LG	22111at7399.aa = 921603-921821
LG	22115at7399.aa = 921822-922061
LG	22119at7399.aa = 922062-922339
LG	22120at7399.aa = 922340-922657
LG	22121at7399.aa = 922658-922932
LG	22131at7399.aa = 922933-923088
LG	22141at7399.aa = 923089-923280
LG	22143at7399.aa = 923281-923571
LG	22145at7399.aa = 923572-923971
LG	22148at7399.aa = 923972-924187
LG	22158at7399.aa = 924188-924342
LG	22161at7399.aa = 924343-924507
LG	22164at7399.aa = 924508-924776
LG	22183at7399.aa = 924777-925106
LG	22185at7399.aa = 925107-925420
LG	22191at7399.aa = 925421-926218
LG	22194at7399.aa = 926219-926427
LG	22195at7399.aa = 926428-926643
LG	22203at7399.aa = 926644-926861
LG	22204at7399.aa = 926862-927115
LG	22213at7399.aa = 927116-927341
LG	22228at7399.aa = 927342-927745
LG	22233at7399.aa = 927746-927915
LG	22244at7399.aa = 927916-928139
LG	22245at7399.aa = 928140-928423
LG	22256at7399.aa = 928424-928606
LG	22289at7399.aa = 928607-928853
LG	22299at7399.aa = 928854-929205
LG	2229at7399.aa = 929206-930572
LG	22305at7399.aa = 930573-930791
LG	22315at7399.aa = 930792-931043
LG	22318at7399.aa = 931044-931312
LG	2231at7399.aa = 931313-932615
LG	22332at7399.aa = 932616-932761
LG	22339at7399.aa = 932762-932942
LG	22340at7399.aa = 932943-933212
LG	22343at7399.aa = 933213-933417
LG	22349at7399.aa = 933418-933778
LG	22358at7399.aa = 933779-933992
LG	22362at7399.aa = 933993-934176
LG	22365at7399.aa = 934177-934367
LG	22367at7399.aa = 934368-934611
LG	22368at7399.aa = 934612-934873
LG	22377at7399.aa = 934874-935154
LG	22379at7399.aa = 935155-935480
LG	22394at7399.aa = 935481-935659
LG	22400at7399.aa = 935660-935900
LG	22403at7399.aa = 935901-936129
LG	22406at7399.aa = 936130-936355
LG	22407at7399.aa = 936356-936581
LG	22417at7399.aa = 936582-936812
LG	22424at7399.aa = 936813-937062
LG	22426at7399.aa = 937063-937339
LG	22435at7399.aa = 937340-937704
LG	22436at7399.aa = 937705-938009
LG	22455at7399.aa = 938010-938285
LG	22457at7399.aa = 938286-938591
LG	22473at7399.aa = 938592-938826
LG	22475at7399.aa = 938827-939036
LG	22477at7399.aa = 939037-939629
LG	22481at7399.aa = 939630-939878
LG	22483at7399.aa = 939879-940107
LG	2248at7399.aa = 940108-941246
LG	22494at7399.aa = 941247-941507
LG	22495at7399.aa = 941508-942092
LG	22497at7399.aa = 942093-942385
LG	22499at7399.aa = 942386-942625
LG	22505at7399.aa = 942626-942952
LG	22509at7399.aa = 942953-943248
LG	22517at7399.aa = 943249-943464
LG	22520at7399.aa = 943465-943659
LG	22521at7399.aa = 943660-943847
LG	2252at7399.aa = 943848-945357
LG	22532at7399.aa = 945358-945641
LG	22539at7399.aa = 945642-945926
LG	22541at7399.aa = 945927-946319
LG	22543at7399.aa = 946320-946706
LG	22553at7399.aa = 946707-946874
LG	22556at7399.aa = 946875-947106
LG	2256at7399.aa = 947107-948181
LG	22572at7399.aa = 948182-948511
LG	22580at7399.aa = 948512-948633
LG	22587at7399.aa = 948634-948875
LG	2259at7399.aa = 948876-950077
[truncated: 2,202 more rows]
