# Supplementary material for: An Integrative Phylogenetic Analysis of the Genus Rhynchium Spinola (Hymenoptera: Vespidae: Eumeninae) from China Based on Morphology, Genomic Data and Geographical Distribution
Source: Insects. 2025 Feb 16;16(2):217. doi: 10.3390/insects16020217 (PMC11856612; doi:10.3390/insects16020217)
Supplement: Supplementary file 1 [file insects-16-00217-s001.zip › Supplementary_S2_resultant_treefile/1.COX1.contree]

(CQ5:0.0000000000,(((((((((((((((FJ1:0.0000000000,YN10:0.0000000000):0.0000000000,HN7:0.0000000000):0.0000000000,HN5:0.0000000000):0.0000000000,YN12:0.0000000000):0.0000000000,R7:0.0000000000):0.0000022628,G2:0.0000022628)65:0.0000022628,(MK31:0.0000022628,MK32:0.0000022628)74:0.0000022628)61:0.0000022628,GD3:0.0006710647)83:0.0013368534,(GS4:0.0006766187,(((HE1:0.0000000000,SX4:0.0000000000):0.0000000000,R10:0.0000000000):0.0000022628,HUN1:0.0000022628)71:0.0000022628)77:0.0006891411)89:0.0052030986,(((HN6:0.0000022628,HN8:0.0000022628)100:0.0890355573,(MK21:0.0298434311,MK22:0.0358550265)100:0.2879519487)100:0.0700364200,(R1:0.0000022628,((((((R2:0.0000000000,YN5:0.0000000000):0.0000000000,R4:0.0000000000):0.0000000000,YN6:0.0000000000):0.0000022628,R3:0.0000022628)73:0.0000022628,MK30:0.0000022628)61:0.0000022628,YN7:0.0006652220)83:0.0006657228)100:0.0573856179)99:0.0294652580)69:0.0059976742,(((((G1:0.0000000000,R6:0.0000000000):0.0000000000,R8:0.0000000000):0.0000022628,R5:0.0000022628)65:0.0000022628,((HE3:0.0000022628,HE4:0.0000022628)86:0.0006757138,YN11:0.0006757851)44:0.0000022628)35:0.0000022628,(GS3:0.0006751632,GS5:0.0000022628)63:0.0006754499)62:0.0006757018)30:0.0000022628,GS2:0.0006732914)77:0.0000022628,R11:0.0000022628):0.0000022628,R12:0.0000000000):0.0000000000,R9:0.0000000000):0.0000000000,R14:0.0000000000);
