# Supplementary material for: An Integrative Phylogenetic Analysis of the Genus Rhynchium Spinola (Hymenoptera: Vespidae: Eumeninae) from China Based on Morphology, Genomic Data and Geographical Distribution
Source: Insects. 2025 Feb 16;16(2):217. doi: 10.3390/insects16020217 (PMC11856612; doi:10.3390/insects16020217)
Supplement: Supplementary file 1 [file insects-16-00217-s001.zip › Supplementary_S2_resultant_treefile/2.mitochondrial_genome.contree]

(CQ5:0.0000024820,(((((((((FJ1:0.0000024820,(G2:0.0010537028,(HN5:0.0000823007,HN7:0.0004267813)92:0.0001349527)87:0.0000026036)75:0.0000024820,MK32:0.0003208203)88:0.0000798273,(GD3:0.0000802220,(MK31:0.0000024820,((R7:0.0000000000,YN12:0.0000000000):0.0000024820,YN10:0.0000024820)65:0.0000024820)82:0.0000024820)88:0.0000806036)100:0.0013441897,((((GS4:0.0001596061,HE1:0.0000798993)82:0.0000024820,HUN1:0.0000024820)93:0.0000799685,SX4:0.0001596428)58:0.0000024820,R10:0.0000794873)100:0.0008359633)100:0.0042760565,(((HN6:0.0363993882,HN8:0.0000020748)100:0.0669009181,(MK21:0.0383655040,MK22:0.0406037342)100:0.8835079137)100:0.0693768081,((((MK30:0.0000024820,YN6:0.0004809787)99:0.0003975360,(R3:0.0002969058,YN7:0.0004494553)100:0.0011014476)82:0.0000024820,((R1:0.0002394319,R2:0.0002394050)52:0.0000024820,R4:0.0001595578)53:0.0000024820)86:0.0002383239,YN5:0.0000024820)100:0.0277759756)100:0.0290886844)100:0.0053008985,(((((G1:0.0001598662,YN11:0.0002399505)99:0.0001528432,R6:0.0004008250)69:0.0000037884,R8:0.0002399037)92:0.0000027793,R5:0.0000024820)96:0.0003196209,(GS3:0.0001919789,GS5:0.0000795870)97:0.0002393437)99:0.0005846538)68:0.0002268834,(HE3:0.0000024820,HE4:0.0000024820)100:0.0005652886)82:0.0003965383,(R14:0.0000796250,R9:0.0000024820)92:0.0000795545)56:0.0000792395,(GS2:0.0004452884,R12:0.0370748951)60:0.0000352209)89:0.0000024820,R11:0.0000024820);
