# Supplementary material for: An Integrative Phylogenetic Analysis of the Genus Rhynchium Spinola (Hymenoptera: Vespidae: Eumeninae) from China Based on Morphology, Genomic Data and Geographical Distribution
Source: Insects. 2025 Feb 16;16(2):217. doi: 10.3390/insects16020217 (PMC11856612; doi:10.3390/insects16020217)
Supplement: Supplementary file 1 [file insects-16-00217-s001.zip › Supplementary_S2_resultant_treefile/3.USCO90_fna.contree]

(HE3:0.0016579948,(((((R12:0.0020261313,((GD3:0.0019325520,(GS2:0.0024501672,HE1:0.0045642897)100:0.0004452233)83:0.0001963023,HE4:0.0016703211)100:0.0002796673)100:0.0003897733,GS4:0.0016116539)100:0.0002699700,CQ5:0.0017884966)100:0.0000948891,(R14:0.0012016520,FJ1:0.0015903638)100:0.0002445601)100:0.0001986166,((((((G3:0.0050534829,G4:0.0046462211)100:0.3281667602,(HN8:0.0009224981,HN6:0.0009495045)100:0.0038550750)100:0.0030223930,((((R2:0.0018316828,(R1:0.0014714868,YN5:0.0018625975)81:0.0002913120)91:0.0001458518,(R4:0.0013158635,R3:0.0011710367)100:0.0004274554)89:0.0002205265,YN7:0.0014751031)100:0.0004320955,YN6:0.0014498991)100:0.0005362148)100:0.0007203656,((((R5:0.0015032995,YN12:0.0016396721)87:0.0002442335,((YN11:0.0016059182,(G2:0.0013560594,G1:0.0015581891)100:0.0002168986)100:0.0002134806,R7:0.0015159370)85:0.0000788254)100:0.0001507618,(YN10:0.0018363299,R6:0.0015370801)100:0.0004262008)99:0.0000902996,R8:0.0017086955)100:0.0000780353)100:0.0001312261,(HN7:0.0016530219,HN5:0.0015410934)99:0.0002359168)99:0.0001738614,GS5:0.0019270651)98:0.0000985175)98:0.0001209605,((HUN1:0.0013480342,R11:0.0016118634)91:0.0001965766,(R10:0.0014910733,R9:0.0012650553)90:0.0001616868)99:0.0001214252);
