# Supplementary material for: An Integrative Phylogenetic Analysis of the Genus Rhynchium Spinola (Hymenoptera: Vespidae: Eumeninae) from China Based on Morphology, Genomic Data and Geographical Distribution
Source: Insects. 2025 Feb 16;16(2):217. doi: 10.3390/insects16020217 (PMC11856612; doi:10.3390/insects16020217)
Supplement: Supplementary file 1 [file insects-16-00217-s001.zip › Supplementary_S2_resultant_treefile/4.UCSO90_faa.contree]

(HE3:0.0012671010,(((((HE4:0.0018926475,((HE1:0.0046869645,GS2:0.0021477665)100:0.0005702466,GD3:0.0015520920)100:0.0003927849)100:0.0002800367,R12:0.0019135034)100:0.0004451998,GS5:0.0013492027)80:0.0003292950,(((((((YN12:0.0012612109,R5:0.0011491983)89:0.0003128927,((YN11:0.0012449230,(G2:0.0009164639,G1:0.0012190040)100:0.0002695304)75:0.0001663700,R7:0.0010500826)75:0.0001221510)89:0.0001538622,(R6:0.0013172343,YN10:0.0014858007)64:0.0003493709)50:0.0000822807,(HN5:0.0014479476,R8:0.0012471856)48:0.0002397005)35:0.0000678389,(((HN8:0.0008059092,HN6:0.0007871124)100:0.0024999579,(G3:0.0026969409,G4:0.0028916956)100:0.1564483571)100:0.0024411648,((((R1:0.0012059897,(R2:0.0015014776,YN5:0.0015376825)100:0.0004335951)79:0.0001391009,(R4:0.0014971320,R3:0.0009739385)100:0.0003493951)91:0.0001899875,YN7:0.0010839109)100:0.0003249296,YN6:0.0010929865)100:0.0003809331)100:0.0006833361)84:0.0001966904,((R11:0.0012725597,R9:0.0009594201)98:0.0002382411,HUN1:0.0010842729)94:0.0001587473)84:0.0000765337,((R10:0.0009407027,HN7:0.0014054857)94:0.0002445446,R14:0.0011070956)79:0.0002126098)56:0.0000834827)66:0.0001970905,(FJ1:0.0011698958,CQ5:0.0014825871)83:0.0002040861)76:0.0002305699,GS4:0.0013820733);
